# Supplementary material for: Comprehensive circular RNA profiling reveals that circular RNA100783 is involved in chronic CD28-associated CD8(+)T cell ageing
Source: Immun Ageing. 2015 Oct 8;12:17. doi: 10.1186/s12979-015-0042-z (PMC4597608; doi:10.1186/s12979-015-0042-z)
Supplement: Additional file 2: — The original microarray results could be seen in the Online Supplemental Excel. (XLS 19149 kb) [file 12979_2015_42_MOESM2_ESM.xls]

## Sheet: up_Q3_vs_Q4
# Fold Change cut-off: 2.0 # Condition pairs: Q3_vs_Q4 # Column A: probeID it represents probe name. # Column B: Fold change, positive value indicates up-regulation and negative value indicates down-regulation. # Column C: FC (abs), Absolute Fold change between two samples. # Column D: Log Fold change, log2 value of absolute fold change. Positive value indicates up-regulation and negative value i…
Q3_vs_Q4 2.0 fold up regulated CircRNAs
	Fold change and Regulation				Annotations										Raw Intensity		Normalized Intensity		miRNA Binding Sites
probeID	Fold Change	FC (abs)	Log Fold change	Regulation	circRNA	Alias	circRNA_type	chrom	strand	txStart	txEnd	best_transcript	GeneSymbol	Sequence	[Q3](raw)	[Q4](raw)	[Q3](normalized)	[Q4](normalized)	MRE1	MRE2	MRE3	MRE4	MRE5
ASCRP002831	2.40749	2.40749	1.26753	up	hsa_circRNA_102517	hsa_circ_0005325	exonic	chr19	+	34921480	34925873	uc002nvk.3	UBA2	CTGGGTATCTTGGACAAGTAACTACTATCAAAAAGATTGATCTGGA	533	213	8.01162	6.74409	hsa-miR-548a-3p	hsa-miR-141-5p	hsa-miR-302c-5p	hsa-miR-649	hsa-miR-433-3p
ASCRP002403	7.21392	7.21392	2.85078	up	hsa_circRNA_102068	hsa_circ_0043557	exonic	chr17	-	38635925	38638668	uc010cxb.3	TNS4	TCCAGAGGAAGTGAGGACAGCAATGACCTCATCCGACACTTCCTCA	198	130	5.17271	2.32193	hsa-miR-642a-5p	hsa-miR-744-5p	hsa-miR-626	hsa-miR-874-5p	hsa-miR-557
ASCRP002245	2.21269	2.21269	1.1458	up	hsa_circRNA_101903	hsa_circ_0040823	exonic	chr16	+	88061088	88071617	uc002fkp.3	BANP	AGGACGGTCAGGTCACCTTTTCTATAAATTTGGCATCACAGAATCC	1826	575	10.0793	8.93353	hsa-miR-500a-3p	hsa-miR-604	hsa-miR-516b-5p	hsa-miR-557	hsa-miR-377-5p
ASCRP000675	2.13	2.13	1.09085	up	hsa_circRNA_100287	hsa_circ_0013269	exonic	chr1	+	99150440	99164461	uc001dsa.3	SNX7	AATGTTAATGGATGCCTCATTGATGGACATGAACTCCTTCAGCCCT	221	149	5.65305	4.56219	hsa-miR-103a-2-5p	hsa-miR-501-5p	hsa-miR-590-3p	hsa-miR-561-3p	hsa-miR-145-5p
ASCRP002243	2.00895	2.00895	1.00644	up	hsa_circRNA_101901	hsa_circ_0000725	exonic	chr16	+	88008653	88052273	uc002fkp.3	BANP	GGCATCCGGTGTGACCAAAAGCCAGCCCCACTGTGAGTTGAACTCT	887	375	9.01561	8.00917	hsa-miR-323a-5p	hsa-miR-141-5p	hsa-miR-432-3p	hsa-miR-219a-5p	hsa-miR-874-3p
ASCRP002725	2.4098	2.4098	1.26891	up	hsa_circRNA_102406	hsa_circ_0006436	exonic	chr19	-	2137725	2138713	uc002luy.3	AP3D1	GTTCACCTTCAAGGCAAAATACATATCTCAGTGCATTGATGAGATC	245	151	5.99593	4.72702	hsa-miR-153-5p	hsa-miR-432-5p	hsa-miR-890	hsa-miR-338-3p	hsa-miR-452-3p
ASCRP005053	3.68595	3.68595	1.88204	up	hsa_circRNA_104804	hsa_circ_0001865	exonic	chr9	-	86292641	86293514	uc004amv.3	UBQLN1	GGAGTAGGAGACGTTGGAACTTGCCAGGAATCCAGCAATGATGCAG	366	161	7.20647	5.32444	hsa-miR-199a-3p	hsa-miR-199b-3p	hsa-miR-449a	hsa-miR-449b-5p	hsa-miR-556-3p
ASCRP004870	3.17901	3.17901	1.66858	up	hsa_circRNA_104617	hsa_circ_0004511	exonic	chr8	+	48508372	48511758	uc011lde.1	KIAA0146	CTGGAACTCGGCAAAAACTGATTATTCCAAGTGGAAGTTGCCCTGT	205	138	5.33341	3.66483	hsa-miR-103a-2-5p	hsa-miR-30b-3p	hsa-miR-512-3p	hsa-miR-593-3p	hsa-miR-92a-1-5p
ASCRP004735	8.43892	8.43892	3.07706	up	hsa_circRNA_104481	hsa_circ_0082306	exonic	chr7	+	129297182	129330386	uc003vpa.3	NRF1	AATTCCAGTCTCTGTGGACAAAATGACCCAGTAGAACTTCATGGAG	208	132	5.39899	2.32193	hsa-miR-492	hsa-miR-744-3p	hsa-miR-188-3p	hsa-miR-1301-3p	hsa-miR-660-3p
ASCRP003381	2.68775	2.68775	1.4264	up	hsa_circRNA_103077	hsa_circ_0060744	exonic	chr20	+	47685251	47706283	uc002xty.3	CSE1L	TGACAAAATTGCCACTATTGAACTCTGCAGTACCCATGCAAATGAT	199	139	5.20729	3.78089	hsa-miR-153-5p	hsa-miR-505-5p	hsa-miR-561-3p	hsa-miR-103a-2-5p	hsa-miR-889-5p
ASCRP001222	2.14357	2.14357	1.10002	up	hsa_circRNA_100848	hsa_circ_0022812	exonic	chr11	+	65055186	65063461	uc001odj.3	POLA2	CTTCGTGAAGACTTTGAGCAAAGCATGGTCCTGGTTGCCTGTGGAC	270	160	6.37408	5.27406	hsa-miR-576-3p	hsa-miR-498	hsa-miR-197-5p	hsa-miR-637	hsa-miR-30b-5p
ASCRP003032	2.18282	2.18282	1.1262	up	hsa_circRNA_102720	hsa_circ_0005045	exonic	chr2	-	55214626	55214834	uc002ryc.3	RTN4	AGGCCACCCATTCAGTTGTTGACCTCCTGTACTGGAGAGACATTAA	630	257	8.35207	7.22588	hsa-miR-645	hsa-miR-155-5p	hsa-miR-214-3p	hsa-miR-320a	hsa-miR-320b
ASCRP001790	2.24665	2.24665	1.16778	up	hsa_circRNA_101431	hsa_circ_0006947	exonic	chr14	-	93760203	93761283	uc001ybo.3	BTBD7	AATTTAACATGCTTGCACAAGGGACCTCATCCTATTCTCAGCAAGG	390	185	7.35155	6.18378	hsa-miR-148a-3p	hsa-miR-454-3p	hsa-miR-103a-2-5p	hsa-miR-489-3p	hsa-miR-29a-5p
ASCRP002825	2.95792	2.95792	1.56458	up	hsa_circRNA_102511	hsa_circ_0050461	exonic	chr19	+	34699833	34706566	uc002nva.4	LSM14A	AGACAAGTAGCTGGAAGCTCTTTGACATCCTTTGGAACAGAAACAT	239	146	5.90856	4.34398	hsa-miR-629-3p	hsa-miR-555	hsa-miR-150-5p	hsa-miR-92a-1-5p	hsa-miR-33b-5p
ASCRP005117	2.19468	2.19468	1.13401	up	hsa_circRNA_104870	hsa_circ_0008043	exonic	chr9	-	114332370	114348445	uc004bfj.3	PTGR1	GGTCTTAGAGAGTTGTGGAAAGTAAAAATGTAGCCCTACCAAAAGG	212	146	5.47799	4.34398	hsa-miR-208a-5p	hsa-miR-449c-5p	hsa-miR-637	hsa-miR-374a-3p	hsa-miR-205-3p
ASCRP001924	3.87576	3.87576	1.95448	up	hsa_circRNA_101573	hsa_circ_0003651	exonic	chr15	-	67528316	67529158	uc002aqk.4	AAGAB	CTGAGGAGGATGATATCCTTGGAACAGAAGATCTTATTGTGGAAGT	640	195	8.384	6.42953	hsa-miR-153-5p	hsa-miR-17-3p	hsa-miR-671-5p	hsa-miR-96-5p	hsa-miR-208a-5p
ASCRP001245	2.3759	2.3759	1.24847	up	hsa_circRNA_100872	hsa_circ_0000337	exonic	chr11	+	70200406	70202360	uc001opq.1	PPFIA1	CGTAAACTTCAAAAAAATTGCCACCTTCCAGAGAAGAGGTACGAGA	385	181	7.32143	6.07295	hsa-miR-766-5p	hsa-miR-155-5p	hsa-miR-494-5p	hsa-miR-193b-5p	hsa-miR-670-5p
ASCRP004252	9.16392	9.16392	3.19596	up	hsa_circRNA_103972	hsa_circ_0074264	exonic	chr5	+	139865173	139866645	uc003lfs.2	ANKHD1-EIF4EBP3	GTGCAAAAAGGATGGTTCAACAATGCTCATTGAAGCTGCAAAGGGT	214	135	5.51789	2.32193	hsa-miR-642a-3p	hsa-miR-23a-5p	hsa-miR-148b-5p	hsa-miR-873-3p	hsa-miR-888-3p
ASCRP002990	2.81141	2.81141	1.49129	up	hsa_circRNA_102678	hsa_circ_0002346	exonic	chr2	+	36623756	36669878	uc002rpd.3	CRIM1	TTGCTGTACTTTGCCAACAAGATGAGAACTGGACTGATGACCAACT	484	190	7.81222	6.32093	hsa-miR-146b-5p	hsa-miR-146a-5p	hsa-miR-383-3p	hsa-miR-17-3p	hsa-miR-329-5p
ASCRP001832	3.94757	3.94757	1.98096	up	hsa_circRNA_101481	hsa_circ_0004942	exonic	chr15	-	41036244	41037457	uc001zmo.1	RMDN3	TGAGCGAGAAGAAGTCATATGCCCTAGATGTTACACAACAGCCAAT	682	200	8.50758	6.52661	hsa-miR-877-3p	hsa-miR-15b-5p	hsa-miR-637	hsa-miR-501-5p	hsa-miR-766-3p
ASCRP001191	3.91161	3.91161	1.96776	up	hsa_circRNA_100817	hsa_circ_0005514	exonic	chr11	-	47819330	47820015	uc009ylw.3	NUP160	TACCGCAAGGGTTTTACGACTACTAGATGTCATTGGTTTGCCTGAA	177	125	4.28969	2.32193	hsa-miR-370-3p	hsa-miR-491-3p	hsa-miR-758-3p	hsa-miR-10b-3p	hsa-miR-618
ASCRP003201	3.78154	3.78154	1.91898	up	hsa_circRNA_102893	hsa_circ_0004001	exonic	chr2	-	201721404	201721708	uc002uwe.2	CLK1	GTTATTTTAGTTTTGCACAGTAATAAGTTGACTCACACAGACTTAA	836	230	8.89275	6.97378	hsa-miR-764	hsa-miR-18b-5p	hsa-miR-508-3p	hsa-miR-18a-5p	hsa-miR-144-5p
ASCRP003467	2.68094	2.68094	1.42274	up	hsa_circRNA_103166	hsa_circ_0062397	exonic	chr22	-	21178613	21193019	uc002zsz.4	PI4KA	TTAGGGATGAGGTCCAAAAGCTTCTTTGCATGTGTCCAGTGGATTT	229	146	5.76672	4.34398	hsa-miR-298	hsa-miR-10b-3p	hsa-miR-218-5p	hsa-miR-541-5p	hsa-miR-143-5p
ASCRP004398	2.77869	2.77869	1.4744	up	hsa_circRNA_104125	hsa_circ_0076794	exonic	chr6	-	53138017	53156761	uc003pbq.1	ELOVL5	GGGGCAGCTGATACTAGAGTAAAAGGATGGTTTCTTCTGGACAATT	201	139	5.2553	3.78089	hsa-miR-628-3p	hsa-miR-202-3p	hsa-miR-135a-5p	hsa-miR-135b-5p	hsa-miR-874-3p
ASCRP002135	2.08608	2.08608	1.06079	up	hsa_circRNA_101789	hsa_circ_0038885	exonic	chr16	+	28970311	28970421	uc002drv.3	NFATC2IP	ACTGTCTCGAACTGTGTGGTACTAACAAGTTCTCCAGAGGCCACAG	193	141	5.00875	3.94795	hsa-miR-199b-5p	hsa-miR-593-3p	hsa-miR-365b-5p	hsa-miR-762	hsa-miR-609
ASCRP004461	2.78888	2.78888	1.47969	up	hsa_circRNA_104188	hsa_circ_0008833	exonic	chr6	-	130505247	130505768	uc003qbw.3	SAMD3	CTGTGGCTTCAAGAAATGTGAAACAAATTCTAGCAAGAAGCAAAGC	3871	987	11.2055	9.7258	hsa-miR-654-5p	hsa-miR-586	hsa-miR-433-5p	hsa-miR-761	hsa-miR-641
ASCRP001471	2.28311	2.28311	1.191	up	hsa_circRNA_101103	hsa_circ_0007127	exonic	chr12	+	70671911	70704797	uc001svv.3	CNOT2	TCTTCTATGTTTCCACATCGGTCAGAAAAAGATAGGGAGACGTGGT	501	209	7.87848	6.68747	hsa-miR-668-3p	hsa-miR-576-3p	hsa-miR-511-5p	hsa-miR-598-3p	hsa-miR-627-3p
ASCRP001997	3.07775	3.07775	1.62188	up	hsa_circRNA_101648	hsa_circ_0000651	exonic	chr15	+	90982563	90986710	uc002bpl.1	IQGAP1	TAAACAAAGTCAATATTTGTACCTGTTCAAGCTAGGCCTGGCCCCT	743	238	8.67994	7.05807	hsa-miR-22-5p	hsa-miR-133a-5p	hsa-miR-587	hsa-miR-15a-5p	hsa-miR-181a-2-3p
ASCRP005254	11.4639	11.4639	3.51903	up	hsa_circRNA_105007	hsa_circ_0091024	exonic	chrX	+	70641158	70644088	uc004dzv.4	TAF1	AAGTATAATGGGCCAAAACACTCATTGACTCAGATCTCTCAATCCA	234	131	5.84096	2.32193	hsa-miR-198	hsa-miR-409-3p	hsa-miR-432-5p	hsa-miR-203a-3p	hsa-miR-610
ASCRP004038	8.88302	8.88302	3.15105	up	hsa_circRNA_103747	hsa_circ_0001449	exonic	chr4	+	148860975	148876525	uc003ilf.3	ARHGAP10	TTGTTCCAGCCAGTATAAATGACCAAGGATTGTACAGAGTTGTGGG	336	140	7.0148	3.86375	hsa-miR-518c-5p	hsa-miR-326	hsa-miR-145-3p	hsa-miR-7-5p	hsa-miR-330-5p
ASCRP002923	2.91291	2.91291	1.54246	up	hsa_circRNA_102610	hsa_circ_0000972	exonic	chr2	-	9048750	9098771	uc002qzg.1	MBOAT2	TCTGCTGATTTTTCAGGGTCAACTTTGTAGTGTGCCAACTCTTTGC	199	138	5.20729	3.66483	hsa-miR-330-3p	hsa-miR-130b-3p	hsa-miR-130a-3p	hsa-miR-513a-3p	hsa-miR-136-5p
ASCRP002658	4.05481	4.05481	2.01963	up	hsa_circRNA_102339	hsa_circ_0047351	exonic	chr18	-	29237938	29246335	uc002kwz.4	B4GALT6	CCTTATATGCCCAACACATATCTCTTTATGGTACAAGCTCGAGGTA	255	143	6.1537	4.13406	hsa-miR-875-5p	hsa-miR-215-5p	hsa-miR-192-5p	hsa-let-7a-2-3p	hsa-miR-208a-5p
ASCRP000622	3.72736	3.72736	1.89815	up	hsa_circRNA_100234	hsa_circ_0012576	exonic	chr1	+	53333210	53333449	uc001cuk.2	ZYG11A	TTCATGGCAGTTAAGGTTTGATGCTGCCAAGTTTGTCATGAGATGG	204	136	5.31541	3.41725	hsa-miR-125a-3p	hsa-miR-181b-5p	hsa-miR-558	hsa-miR-498	hsa-miR-425-5p
ASCRP003305	2.62817	2.62817	1.39406	up	hsa_circRNA_102999	hsa_circ_0001977	exonic	chr20	-	17928129	17937681	uc002wqb.3	SNX5	CTGCAAAAGAAGCTGAGATCTGTATCTGTGGACCTGAATGTTGATC	277	156	6.45236	5.0583	hsa-miR-9-5p	hsa-miR-1264	hsa-miR-511-5p	hsa-miR-34c-5p	hsa-miR-377-3p
ASCRP001937	2.28661	2.28661	1.19321	up	hsa_circRNA_101587	hsa_circ_0036232	exonic	chr15	+	72855734	72864506	uc002aut.4	ARIH1	CAAGAGATGCACAGGAGTGCAATCGACTGTTAAAGTGGTGTCCTGC	166	127	3.51514	2.32193	hsa-miR-302d-5p	hsa-miR-302b-5p	hsa-miR-329-3p	hsa-miR-582-5p	hsa-miR-552-5p
ASCRP005376	2.4743	2.4743	1.30702	up	hsa_circRNA_400082	hsa_circ_0092371	intronic	chr5	+	173662	173882	NM_052909	PLEKHG4B	ACACACTCGTGCACTCATGGACAGCTGTCCTTCACATTCAAGCACT	241	150	5.94268	4.63566	hsa-miR-485-5p	hsa-miR-648	hsa-miR-574-5p	hsa-miR-454-3p	hsa-let-7g-3p
ASCRP001013	4.52484	4.52484	2.17787	up	hsa_circRNA_100639	hsa_circ_0019005	exonic	chr10	-	88211723	88221044	uc001kdn.3	WAPAL	TTTAGTGCAGACTGGGCATTTAGCTATGGAGACATTATTATCCCTT	181	134	4.49979	2.32193	hsa-miR-22-5p	hsa-let-7i-5p	hsa-let-7c-5p	hsa-let-7e-5p	hsa-miR-98-5p
ASCRP003638	2.88281	2.88281	1.52748	up	hsa_circRNA_103340	hsa_circ_0004692	exonic	chr3	-	47079155	47108608	uc003cqv.3	SETD2	AACCCCATGAAGGAGGTATATCGAATTCCAAAGAAAAGTCAAACTG	438	181	7.60043	6.07295	hsa-miR-328-5p	hsa-miR-222-3p	hsa-miR-612	hsa-miR-197-5p	hsa-miR-330-5p
ASCRP000384	2.18685	2.18685	1.12885	up	hsa_circRNA_002143	hsa_circ_0001907	intragenic	chrUn_gl000220	+	100404	123082	NR_003285	RNA5-8S5	ATTTGTGGAATCCTCAGTCATCGACACACAAGACAGAGACAAGGTA	741	298	8.67532	7.54647	hsa-miR-663a	hsa-miR-149-3p	hsa-miR-328-5p	hsa-miR-762	hsa-miR-638
ASCRP004669	2.84685	2.84685	1.50937	up	hsa_circRNA_104413	hsa_circ_0080724	exonic	chr7	-	75197502	75203206	uc003uds.2	HIP1	ACCGCTTCATGGAGCAGTTTACAAATATTCAACTCCCTGGACATGT	207	140	5.37311	3.86375	hsa-miR-328-5p	hsa-miR-663a	hsa-miR-431-5p	hsa-miR-17-3p	hsa-miR-744-5p
ASCRP001608	2.07453	2.07453	1.05278	up	hsa_circRNA_101245	hsa_circ_0000471	exonic	chr13	-	33091993	33101669	uc001uuj.2	N4BP2L2	GGAGACAGAGAATTCTGCTTGGTCAGAATCGTGATGGCATTGTGTT	666	280	8.47753	7.42475	hsa-miR-135a-5p	hsa-miR-218-1-3p	hsa-miR-135b-5p	hsa-miR-329-3p	hsa-miR-618
ASCRP000931	2.47434	2.47434	1.30704	up	hsa_circRNA_100551	hsa_circ_0017728	exonic	chr10	+	12123470	12143180	uc001ild.4	DHTKD1	ATATGGACCCAAATCAGAAGGGGTTTCTAGAGTTGATCATGGCCTT	210	143	5.4411	4.13406	hsa-miR-518c-5p	hsa-miR-125a-3p	hsa-miR-670-3p	hsa-miR-20b-3p	hsa-miR-136-5p
ASCRP002789	5.66392	5.66392	2.5018	up	hsa_circRNA_102472	hsa_circ_0007171	exonic	chr19	+	17264776	17267848	uc002nfj.1	MYO9B	GCTTCTGAAGGAACTACCATGTGTTTTATTATTTGTTACTTGGGGT	188	129	4.82373	2.32193	hsa-miR-98-5p	hsa-let-7g-5p	hsa-let-7f-5p	hsa-let-7e-5p	hsa-miR-668-5p
ASCRP001083	4.08859	4.08859	2.0316	up	hsa_circRNA_100709	hsa_circ_0003570	exonic	chr10	-	126370175	126384781	uc001lhu.1	FAM53B	GATGGCACAGCACACGCCAAAGAAGATGAGTCAAGGACCTACACTT	731	204	8.64366	6.61205	hsa-miR-185-3p	hsa-miR-138-5p	hsa-miR-149-3p	hsa-miR-342-5p	hsa-miR-328-5p
ASCRP003812	2.85962	2.85962	1.51582	up	hsa_circRNA_103514	hsa_circ_0006156	exonic	chr3	+	171965322	171969331	uc003fia.3	FNDC3B	AATGATTCAGACTTGCAAGGTGATTGAAGATAGTACTGGAGTCCGC	511	194	7.92002	6.4042	hsa-miR-147b	hsa-miR-510-5p	hsa-miR-15b-3p	hsa-miR-1323	hsa-miR-552-3p
ASCRP003336	2.54121	2.54121	1.34551	up	hsa_circRNA_103030	hsa_circ_0005868	exonic	chr20	+	33057852	33069011	uc002xak.2	ITCH	AAAGAGGAATACATCAGAGACAATGGACCTCAGATAGCCTATGTTC	259	153	6.21931	4.87379	hsa-miR-99b-3p	hsa-miR-875-3p	hsa-miR-125a-3p	hsa-miR-376a-5p	hsa-miR-500a-5p
ASCRP003319	9.83892	9.83892	3.2985	up	hsa_circRNA_103013	hsa_circ_0059703	exonic	chr20	+	30147413	30149539	uc002wwc.3	HM13	TTCATCATGCACATCTTCAAGCATGCTCAGGGATCTTCATTGCCTT	219	133	5.62043	2.32193	hsa-miR-320a	hsa-miR-320b	hsa-miR-320c	hsa-miR-138-5p	hsa-miR-503-3p
ASCRP001341	2.54468	2.54468	1.34748	up	hsa_circRNA_100969	hsa_circ_0006932	exonic	chr11	+	119002244	119003929	uc001pvp.3	HINFP	CCCGTTTTCGAATTCCTTCGACAATCCTGAGTGGTTTTATCGGCAT	336	169	7.0148	5.66731	hsa-miR-18b-5p	hsa-miR-18a-5p	hsa-miR-377-3p	hsa-miR-658	hsa-miR-149-5p
ASCRP001068	2.51985	2.51985	1.33334	up	hsa_circRNA_100694	hsa_circ_0020175	exonic	chr10	-	120933248	120934104	uc001lec.3	PRDX3	ATCTTGCCTGGATAAATACACCAAGAAAGGTTCCTCATGCCATGCA	233	148	5.82514	4.4918	hsa-miR-873-3p	hsa-miR-31-5p	hsa-miR-520g-5p	hsa-miR-182-5p	hsa-miR-424-5p
ASCRP004989	6.09629	6.09629	2.60793	up	hsa_circRNA_104739	hsa_circ_0086419	exonic	chr9	-	16738357	16738483	uc003zmp.1	BNC2	TGTGGGGTTGATACATCTCAAATTGAGGCACACCTTGGGCCCACCC	263	138	6.27276	3.66483	hsa-miR-29a-5p	hsa-miR-214-5p	hsa-miR-652-5p	hsa-miR-431-5p	hsa-miR-100-3p
ASCRP003496	2.02996	2.02996	1.02145	up	hsa_circRNA_103198	hsa_circ_0062813	exonic	chr22	+	30384468	30387659	uc003agu.4	MTMR3	TGCAGACCAGGTTCCATTACAGCTTATAGAAAGTGTTGAATGCCGA	323	176	6.93451	5.91306	hsa-miR-548a-3p	hsa-miR-323a-5p	hsa-miR-888-3p	hsa-miR-514a-3p	hsa-miR-501-3p
ASCRP001717	2.88661	2.88661	1.52938	up	hsa_circRNA_101358	hsa_circ_0032010	exonic	chr14	-	55451440	55467710	uc001xbm.2	WDHD1	TGGATTGGGTTTTCAGCTGAAGACCCTCAATATAGTAACCTGGTCT	170	130	3.85131	2.32193	hsa-miR-876-5p	hsa-miR-449c-5p	hsa-miR-135a-5p	hsa-miR-135b-5p	hsa-miR-601
ASCRP000531	2.04904	2.04904	1.03495	up	hsa_circRNA_100141	hsa_circ_0007364	exonic	chr1	-	32381495	32385259	uc001btx.2	PTP4A2	TCCACGTTCTAGTTTTTCGTTGGAATATACGTTGCACATTTATGGC	481	214	7.79243	6.75748	hsa-miR-217	hsa-miR-574-5p	hsa-miR-595	hsa-miR-1323	hsa-miR-203a-3p
ASCRP001795	2.15969	2.15969	1.11083	up	hsa_circRNA_101436	hsa_circ_0000567	exonic	chr14	-	99924615	99932150	uc021sbn.1	SETD3	AGTCATCCAGTCAGAAAAATGGGTAAGAAGAGTCGAGTAAAAACTC	1664	568	10.0017	8.89086	hsa-miR-548c-5p	hsa-miR-653-3p	hsa-miR-548d-5p	hsa-miR-570-5p	hsa-miR-559
ASCRP004672	8.18892	8.18892	3.03367	up	hsa_circRNA_104416	hsa_circ_0080822	exonic	chr7	-	76978667	76984964	uc003ugf.3	PION	CTCTTATGAAGACTATTATGTGGCTGTTTACTTACCTGGTCATTTC	206	119	5.3556	2.32193	hsa-miR-148a-3p	hsa-miR-148b-3p	hsa-miR-106a-3p	hsa-miR-449b-5p	hsa-miR-449a
ASCRP000672	2.91851	2.91851	1.54523	up	hsa_circRNA_100284	hsa_circ_0003513	exonic	chr1	-	94360169	94367225	uc001dqg.1	GCLM	GATCCAAAAGGAGTTTCCAGATGTCTTGGAATGCACTGTATCTCAT	274	153	6.41903	4.87379	hsa-miR-19b-2-5p	hsa-miR-576-5p	hsa-miR-383-5p	hsa-miR-19b-1-5p	hsa-miR-146a-3p
ASCRP001139	2.11776	2.11776	1.08254	up	hsa_circRNA_100765	hsa_circ_0000279	exonic	chr11	-	18312988	18313566	uc001mod.1	HPS5	GGATTGAAAGGACCAAGCTACAGGACCCTCTGGTTTTATTTGAATC	181	136	4.49979	3.41725	hsa-miR-22-5p	hsa-miR-181a-5p	hsa-miR-181b-5p	hsa-miR-181c-5p	hsa-miR-181d-5p
ASCRP004988	15.9375	15.9375	3.99435	up	hsa_circRNA_104738	hsa_circ_0008732	exonic	chr9	-	16727794	16738483	uc003zmp.1	BNC2	ACTAACCTCTTATTCAGAATGTCCCAACAGGCACACCTTGGGCCCA	477	139	7.77525	3.78089	hsa-miR-655-5p	hsa-miR-19b-1-5p	hsa-miR-19b-2-5p	hsa-miR-877-3p	hsa-miR-130b-5p
ASCRP004157	3.21806	3.21806	1.68619	up	hsa_circRNA_103869	hsa_circ_0072803	exonic	chr5	+	69169490	69171146	uc003jxo.3	SMA4	ATTTTTCAAACAAACTCAAGCTCCATGAGGAGATGTTTCATTGTCG	319	159	6.90321	5.21702	hsa-miR-130b-5p	hsa-miR-29b-1-5p	hsa-miR-504-3p	hsa-miR-19b-1-5p	hsa-miR-19b-2-5p
ASCRP003641	6.96525	6.96525	2.80017	up	hsa_circRNA_103343	hsa_circ_0002569	exonic	chr3	-	47098310	47108608	uc003cqv.3	SETD2	CCAATTGTACAGGAGGTATATCGAATTCCAAAGAAAAGTCAAACTG	534	159	8.0172	5.21702	hsa-miR-222-3p	hsa-miR-197-5p	hsa-miR-330-5p	hsa-miR-152-5p	hsa-miR-486-3p
ASCRP001598	3.04503	3.04503	1.60645	up	hsa_circRNA_101235	hsa_circ_0029762	exonic	chr13	-	25049609	25052414	uc010tdc.2	PARP4	GAATCATAGACACTGTAGCCCAGTACAAGTATCAAGTACTCACACC	197	137	5.13728	3.53083	hsa-miR-485-5p	hsa-miR-32-3p	hsa-miR-525-5p	hsa-miR-520a-5p	hsa-miR-211-5p
ASCRP004990	4.34984	4.34984	2.12096	up	hsa_circRNA_104740	hsa_circ_0086444	exonic	chr9	-	19070216	19076702	uc003znm.1	HAUS6	ACATGATCTAGCCAACAGTCTGTAGATCTTTTACCACCAATGTCTC	180	127	4.44289	2.32193	hsa-miR-186-5p	hsa-miR-96-3p	hsa-miR-367-5p	hsa-miR-487a-5p	hsa-miR-516b-5p
ASCRP004829	2.53003	2.53003	1.33915	up	hsa_circRNA_104576	hsa_circ_0001785	exonic	chr8	+	28013458	28019595	uc003xgn.4	ELP3	GTGATATCAGGGATATTCCAATGCCTTTAGTTAGCTCAGGAGTAGA	488	198	7.83412	6.49497	hsa-miR-193a-5p	hsa-miR-450b-5p	hsa-miR-605-5p	hsa-miR-16-5p	hsa-miR-22-5p
ASCRP003552	2.87134	2.87134	1.52172	up	hsa_circRNA_103254	hsa_circ_0001247	exonic	chr22	+	46125304	46136418	uc003bgn.2	ATXN10	CCAAGACAAGAGTTACACTGTTAGACCTTATGATAGCCAAGATAAC	879	286	8.98479	7.46307	hsa-miR-660-5p	hsa-miR-18b-5p	hsa-miR-640	hsa-miR-588	hsa-miR-519e-3p
ASCRP003110	3.57497	3.57497	1.83793	up	hsa_circRNA_102801	hsa_circ_0056042	exonic	chr2	+	111562839	111598982	uc021vmm.1	ACOXL	ATAGCCACAGGTTTGGTTCCGTGGCTCCAGATGGACAGTACCATTC	237	142	5.88739	4.04946	hsa-miR-338-3p	hsa-miR-449b-3p	hsa-miR-183-5p	hsa-miR-512-3p	hsa-miR-890
ASCRP004168	11.2861	11.2861	3.49647	up	hsa_circRNA_103888	hsa_circ_0005777	exonic	chr5	+	73136304	73136585	uc003kcy.1	ARHGEF28	AGAAAAGAAGGTTGGTGATTTGGATATCAGCTATATTAATATAGAG	320	136	6.91372	3.41725	hsa-miR-603	hsa-miR-607	hsa-miR-759	hsa-miR-15a-3p	hsa-miR-454-3p
ASCRP000497	4.27205	4.27205	2.09493	up	hsa_circRNA_100107	hsa_circ_0007537	exonic	chr1	+	26784281	26786635	uc001bmk.3	DHDDS	ACCATAGCGTGCTTCAGTGATATCTCTGAGTCTCTGCTTGATAAGT	276	146	6.43891	4.34398	hsa-miR-584-5p	hsa-miR-588	hsa-miR-668-3p	hsa-miR-224-5p	hsa-miR-21-3p
ASCRP002932	4.50533	4.50533	2.17163	up	hsa_circRNA_102619	hsa_circ_0000977	exonic	chr2	-	10784445	10808849	uc002rap.2	NOL10	CCCAAGATGGGCATCTATTACATTCCATTCTGAAGTTTATAGGTTA	473	167	7.75869	5.58705	hsa-miR-452-5p	hsa-miR-874-3p	hsa-miR-218-1-3p	hsa-miR-767-5p	hsa-miR-218-2-3p
ASCRP003627	3.4225	3.4225	1.77505	up	hsa_circRNA_103329	hsa_circ_0064924	exonic	chr3	+	40567269	40567355	uc011aze.1	ZNF621	TTGGCCTCAGCTCTTGAGGATCTTGCTTGTCCAAACCCAGAAGACA	226	141	5.723	3.94795	hsa-miR-586	hsa-miR-29b-1-5p	hsa-miR-212-5p	hsa-miR-221-3p	hsa-miR-105-3p
ASCRP001569	2.88045	2.88045	1.52629	up	hsa_circRNA_101206	hsa_circ_0029377	exonic	chr12	+	125599022	125603311	uc009zyh.3	AACS	ACAGGATAGGGGCACCCTCATCCAGCATCTGAAGGAGCACCTGCTG	217	142	5.57575	4.04946	hsa-miR-487b-3p	hsa-miR-584-3p	hsa-miR-591	hsa-miR-593-5p	hsa-miR-145-5p
ASCRP003218	4.26991	4.26991	2.09421	up	hsa_circRNA_102910	hsa_circ_0058051	exonic	chr2	-	215632205	215661841	uc021vwj.1	BARD1	CAGAAATGCTGTTACTAACATTCTGAGAGAGCCTGTGTGTTTAGGA	287	148	6.58601	4.4918	hsa-miR-1264	hsa-miR-208a-5p	hsa-miR-145-5p	hsa-miR-217	hsa-miR-129-5p
ASCRP005121	9.63545	9.63545	3.26835	up	hsa_circRNA_104874	hsa_circ_0088058	exonic	chr9	-	114904599	114919893	uc004bfu.3	SUSD1	CCCAAAATTACATTGCCAAGGTTTAGACGTCTGTGCCACTTGCCAT	340	139	7.04925	3.78089	hsa-miR-181a-5p	hsa-miR-182-5p	hsa-miR-149-5p	hsa-miR-203a-5p	hsa-miR-202-5p
ASCRP005066	3.02716	3.02716	1.59797	up	hsa_circRNA_104817	hsa_circ_0008367	exonic	chr9	-	95030455	95032265	uc004ars.1	IARS	ATGACTTTGAGGAGATCAGACACTCCTCTAATTTACAAAGCAGTGC	211	140	5.46171	3.86375	hsa-miR-330-5p	hsa-miR-216a-3p	hsa-miR-342-5p	hsa-miR-891a-3p	hsa-miR-326
ASCRP004845	2.15923	2.15923	1.11052	up	hsa_circRNA_104592	hsa_circ_0006302	exonic	chr8	+	37971709	37978667	uc003xkt.4	ASH2L	GGGTTTTGTTAGCCCTACATGATCGAGGATATTATACCATTTATTG	256	156	6.16881	5.0583	hsa-miR-494-5p	hsa-miR-609	hsa-miR-484	hsa-miR-410-5p	hsa-miR-370-3p
ASCRP001792	2.17533	2.17533	1.12123	up	hsa_circRNA_101433	hsa_circ_0033049	exonic	chr14	+	94008811	94009042	uc001ybv.1	UNC79	AACCCATGGAATTTGCCAGGGTGAGCCTCTGCACACCCAGTGAGAA	201	143	5.2553	4.13406	hsa-miR-617	hsa-miR-605-3p	hsa-miR-579-3p	hsa-miR-208a-5p	hsa-miR-588
ASCRP002018	10.7971	10.7971	3.43257	up	hsa_circRNA_101671	hsa_circ_0005838	exonic	chr16	-	396147	397106	uc002cgp.2	AXIN1	GAGAGTTCAGGACAGATTGATTCACTTTGGAGCTGTAAGTACTGAT	579	151	8.15959	4.72702	hsa-miR-637	hsa-miR-646	hsa-miR-765	hsa-miR-376b-5p	hsa-miR-376c-5p
ASCRP001275	3.23586	3.23586	1.69415	up	hsa_circRNA_100902	hsa_circ_0023748	exonic	chr11	-	77666987	77692622	uc001oyt.3	INTS4	CAAAACTGTTGGAGAATGATCCATCTGTGAGACTGAAAATTGCATC	262	149	6.25634	4.56219	hsa-miR-509-5p	hsa-miR-544a	hsa-miR-181b-3p	hsa-miR-626	hsa-miR-181b-2-3p
ASCRP003025	2.25238	2.25238	1.17145	up	hsa_circRNA_102713	hsa_circ_0000997	exonic	chr2	-	45773870	45789895	uc002rus.3	SRBD1	GTTGTTTACTGATTCTGGCAATTAACCGTGGAGAAAATTTGAAGGT	656	262	8.4383	7.26685	hsa-miR-545-3p	hsa-miR-15b-3p	hsa-miR-335-3p	hsa-miR-539-5p	hsa-miR-34b-5p
ASCRP002166	2.67043	2.67043	1.41707	up	hsa_circRNA_101821	hsa_circ_0007079	exonic	chr16	-	58594115	58594266	uc002enu.4	CNOT1	TTTCTCCTGTTCAGGAGTGTTTCTCAGGAGCTATCAGAAACTATCC	721	253	8.61128	7.19421	hsa-miR-494-5p	hsa-miR-410-5p	hsa-miR-508-5p	hsa-miR-621	hsa-miR-323a-3p
ASCRP003607	4.41122	4.41122	2.14118	up	hsa_circRNA_103309	hsa_circ_0064644	exonic	chr3	+	29910348	29941246	uc003cek.3	RBMS3	GCAACCAACACCCCCAGTGAGCCTTTGCTGTGCAAATTCGCTGATG	1157	266	9.44787	7.3067	hsa-miR-330-5p	hsa-miR-15a-5p	hsa-miR-429	hsa-miR-424-5p	hsa-miR-200b-3p
ASCRP002201	2.32308	2.32308	1.21604	up	hsa_circRNA_101858	hsa_circ_0040185	exonic	chr16	-	70291935	70293089	uc010vlu.1	AARS	TTCTGTTGAGTTCTGTGGGGGAACCCCCGACGAAGACCCATCATGA	195	140	5.07979	3.86375	hsa-miR-212-5p	hsa-miR-214-3p	hsa-miR-505-5p	hsa-miR-421	hsa-miR-647
ASCRP003943	4.06161	4.06161	2.02205	up	hsa_circRNA_103649	hsa_circ_0001414	exonic	chr4	+	56277780	56284152	uc003hax.2	TMEM165	TGGCAGCTAGAGAGAAAATATTTACACCAGCAGCTCCAGTTCATAC	178	120	4.34398	2.32193	hsa-miR-889-5p	hsa-miR-141-5p	hsa-miR-1323	hsa-miR-561-3p	hsa-miR-548a-3p
ASCRP001025	2.44008	2.44008	1.28693	up	hsa_circRNA_100651	hsa_circ_0005691	exonic	chr10	+	96267023	96271411	uc001kjr.2	TBC1D12	GCCTGATGTTGGTTATAACTTTATGAAATCTTCCTCTCAAGAGCAA	251	152	6.08496	4.79803	hsa-miR-641	hsa-miR-190a-5p	hsa-miR-576-3p	hsa-miR-653-3p	hsa-miR-365b-3p
ASCRP003351	2.79557	2.79557	1.48314	up	hsa_circRNA_103046	hsa_circ_0007632	exonic	chr20	-	34312491	34313077	uc002xed.3	RBM39	GGCATCACAGAGAACCTATTGATAATTTAACTCCTGAGGAAAGAGA	564	205	8.10987	6.62673	hsa-miR-605-5p	hsa-let-7f-2-3p	hsa-miR-448	hsa-miR-509-3p	hsa-miR-623
ASCRP003210	2.6143	2.6143	1.38642	up	hsa_circRNA_102902	hsa_circ_0057980	exonic	chr2	+	209163364	209167077	uc002vcv.3	PIKFYVE	ACCACTGCAGATCAGCCAGCATTACTAACCTGTCACTGGATAGATC	236	148	5.87822	4.4918	hsa-miR-455-5p	hsa-miR-181a-3p	hsa-miR-589-5p	hsa-miR-320b	hsa-miR-320a
ASCRP001839	3.59259	3.59259	1.84502	up	hsa_circRNA_101488	hsa_circ_0000591	exonic	chr15	+	41961025	41962156	uc001zog.1	MGA	TTTCTGAATGGATGGGAAGGCCATTGTGACTATGTGGTGATTACAG	231	141	5.79297	3.94795	hsa-miR-130b-3p	hsa-miR-182-5p	hsa-miR-205-3p	hsa-miR-492	hsa-miR-222-5p
ASCRP001038	2.4139	2.4139	1.27136	up	hsa_circRNA_100664	hsa_circ_0005741	exonic	chr10	-	103384501	103436193	uc001kto.3	FBXW4	AGAATCTGGGACCTCAACAGGATGACCAGTGTCCCAGTGAAGGAAC	746	279	8.6898	7.41844	hsa-miR-339-5p	hsa-miR-660-3p	hsa-miR-217	hsa-miR-1298-3p	hsa-miR-15b-3p
ASCRP004030	8.56392	8.56392	3.09827	up	hsa_circRNA_103739	hsa_circ_0070953	exonic	chr4	+	129767529	129773423	uc003igj.3	PHF17	TGTGCACCAGGTGTTTAGGACAGACCTGATCACTGCCATGAAGTTG	209	132	5.4202	2.32193	hsa-miR-616-3p	hsa-miR-670-3p	hsa-miR-619-3p	hsa-miR-584-3p	hsa-miR-499a-3p
ASCRP003570	2.39558	2.39558	1.26037	up	hsa_circRNA_103272	hsa_circ_0001260	exonic	chr3	-	4452548	4461830	uc003bps.2	SUMF1	TGTTCATCATTCTGTTGAAGAAACGCTTAACCCAGTTGCAGCTGCT	266	156	6.31867	5.0583	hsa-miR-421	hsa-miR-625-5p	hsa-miR-212-3p	hsa-miR-512-5p	hsa-miR-382-3p
ASCRP001967	2.02682	2.02682	1.01922	up	hsa_circRNA_101618	hsa_circ_0000643	exonic	chr15	+	80412669	80415142	uc002bfe.2	ZFAND6	GATGTGCAGGGTGTGCAACTGAGGAACATGGCTCAAGAAACTAATC	1269	483	9.58744	8.56822	hsa-miR-26a-2-3p	hsa-miR-885-5p	hsa-miR-575	hsa-miR-134-5p	hsa-miR-150-3p
ASCRP003473	2.13661	2.13661	1.09532	up	hsa_circRNA_103174	hsa_circ_0062522	exonic	chr22	+	23595985	23615961	uc011aiy.2	BCR	ACGGTGAAGAAGGGAGAGATGGCTCGTTCGGAACACCACCTGGATA	165	134	3.41725	2.32193	hsa-miR-93-3p	hsa-miR-383-3p	hsa-miR-149-5p	hsa-miR-612	hsa-miR-502-5p
ASCRP003637	2.63593	2.63593	1.39831	up	hsa_circRNA_103339	hsa_circ_0005870	exonic	chr3	-	47079155	47088111	uc003cqr.3	SETD2	TGAAAACCCCATGAAGAGTTATGCCCAGCCAAGTCTTCAGTATATC	700	249	8.56203	7.16372	hsa-miR-30b-3p	hsa-miR-887-5p	hsa-miR-196a-3p	hsa-miR-377-5p	hsa-miR-485-5p
ASCRP001579	2.73404	2.73404	1.45103	up	hsa_circRNA_101216	hsa_circ_0006903	exonic	chr12	-	133310970	133312098	uc001uky.3	ANKLE2	ACCACGTCTGGCAGAAGATTTTCGCAAGCTCTGGAAAACTCCACCT	208	141	5.39899	3.94795	hsa-miR-204-3p	hsa-miR-130b-5p	hsa-miR-16-1-3p	hsa-miR-26b-3p	hsa-miR-875-5p
ASCRP000264	5.6036	5.6036	2.48635	up	hsa_circRNA_001393	hsa_circ_0000845	intragenic	chr18	+	42281139	42292759	NM_001130110	SETBP1	TCATTGAGGACACAGTTGCAGATCTGATCTCTTCTGAACACCTCAT	302	145	6.75748	4.27113	hsa-miR-149-3p	hsa-miR-765	hsa-miR-665	hsa-miR-612	hsa-miR-153-5p
ASCRP001286	4.11922	4.11922	2.04237	up	hsa_circRNA_100913	hsa_circ_0002884	exonic	chr11	-	85692171	85707972	uc001pbo.1	PICALM	GAATGCTGCAACAATGCACATCAAAGCTGCCCAATGATCTGCTTGA	481	171	7.79243	5.75006	hsa-miR-656-5p	hsa-miR-361-3p	hsa-miR-421	hsa-miR-563	hsa-miR-380-5p
ASCRP003086	2.30584	2.30584	1.20529	up	hsa_circRNA_102775	hsa_circ_0055415	exonic	chr2	+	85768205	85768283	uc010fgm.1	MAT2A	GTAGCTTGTGATAAGATTTGTGACCAAATCAGTGATGCTGTCCTTG	234	150	5.84096	4.63566	hsa-miR-370-3p	hsa-miR-654-5p	hsa-miR-541-3p	hsa-miR-127-3p	hsa-miR-211-3p
ASCRP004982	3.21606	3.21606	1.68529	up	hsa_circRNA_104732	hsa_circ_0086293	exonic	chr9	-	5825091	5831028	uc003zjm.1	ERMP1	ATGTCTTGCAAGGATTATCTTGAACACATAACCTCCATTGGCCCCA	216	140	5.54904	3.86375	hsa-miR-338-3p	hsa-miR-617	hsa-miR-29b-3p	hsa-miR-181b-3p	hsa-miR-29c-3p
ASCRP000724	2.53839	2.53839	1.34392	up	hsa_circRNA_100339	hsa_circ_0000131	exonic	chr1	+	151611363	151641111	uc001eyp.3	SNX27	TTGCTGTTACCTACTTCTTTCATCAGGAACCACGTGAATGTTGAGG	193	138	5.00875	3.66483	hsa-miR-410-5p	hsa-miR-219a-5p	hsa-miR-200a-3p	hsa-miR-194-5p	hsa-miR-30b-5p
ASCRP005369	5.66392	5.66392	2.5018	up	hsa_circRNA_400075	hsa_circ_0092277	intronic	chr3	-	52028142	52029002	NM_000992	RPL29	TGCTTTTCAGAGGCCTCTCATGTAGTTTTTCTCTAGCTTTGGCTTC	188	131	4.82373	2.32193	hsa-miR-874-3p	hsa-miR-18a-3p	hsa-miR-525-5p	hsa-miR-520a-5p	hsa-miR-766-3p
ASCRP001479	3.76161	3.76161	1.91135	up	hsa_circRNA_101112	hsa_circ_0027679	exonic	chr12	+	81536885	81545875	uc001szl.1	ACSS3	TCTTCATGGGAACACAACAGTTTTATATGAGGAGGCGGTTCCTTTG	176	127	4.23328	2.32193	hsa-miR-194-3p	hsa-miR-576-3p	hsa-miR-641	hsa-miR-1185-1-3p	hsa-miR-1185-2-3p
ASCRP001157	2.94195	2.94195	1.55677	up	hsa_circRNA_100783	hsa_circ_0008887	exonic	chr11	+	33307958	33350179	uc001mul.1	HIPK3	AGCCTTGGAGTATGATCAGGTATGGCCTCACAAGTCTTGGTCTACC	294	157	6.67341	5.11664	hsa-miR-17-3p	hsa-miR-338-3p	hsa-miR-103a-3p	hsa-miR-107	hsa-miR-30d-3p
ASCRP002634	2.90353	2.90353	1.53781	up	hsa_circRNA_102315	hsa_circ_0000835	exonic	chr18	+	19345732	19359646	uc002ktp.3	MIB1	TACAGTATCCAAGTGGCAATAGGCATCAAGCATGATGGAACCATGT	479	187	7.78468	6.24688	hsa-miR-145-3p	hsa-miR-141-5p	hsa-miR-541-5p	hsa-miR-212-5p	hsa-miR-876-5p
ASCRP002594	2.4628	2.4628	1.3003	up	hsa_circRNA_102266	hsa_circ_0046562	exonic	chr17	+	80858526	80861354	uc002kfx.1	TBCD	AGTTCAGCGCCACGCAAGTGTGTTTATTGCCGGCTTTCCTGAGTAC	294	162	6.67341	5.37311	hsa-miR-1271-3p	hsa-miR-370-3p	hsa-miR-323a-5p	hsa-miR-550a-5p	hsa-miR-550a-3-5p
ASCRP000923	3.57759	3.57759	1.83899	up	hsa_circRNA_100543	hsa_circ_0000211	exonic	chr10	-	7318853	7327916	uc010qay.2	SFMBT2	CAATGGAAGTGTTTAAGCAATCAAAGAGAAGTACACAGACTGGACA	1544	381	9.87451	8.03553	hsa-miR-582-3p	hsa-miR-103a-3p	hsa-miR-107	hsa-miR-188-3p	hsa-miR-539-5p
ASCRP005352	4.34984	4.34984	2.12096	up	hsa_circRNA_400058	hsa_circ_0092300	intronic	chr2	-	232321027	232321307	NM_005381	NCL	TGCAATGGCAGTAGCACTCTCGGTGCTTTGTTTATTTTTTGCACAA	180	127	4.44289	2.32193	hsa-miR-383-5p	hsa-miR-324-3p	hsa-miR-520g-5p	hsa-miR-222-5p	hsa-miR-518e-5p
ASCRP002475	3.61266	3.61266	1.85306	up	hsa_circRNA_102143	hsa_circ_0044949	exonic	chr17	-	58342772	58372162	uc002iyo.1	USP32	GGCATACTGAATGCACATGACACCACAAAGACATTTTTAGTCTTTT	214	138	5.51789	3.66483	hsa-miR-494-5p	hsa-miR-532-5p	hsa-miR-335-3p	hsa-miR-141-5p	hsa-miR-30e-3p
ASCRP004136	2.60614	2.60614	1.38192	up	hsa_circRNA_103847	hsa_circ_0007915	exonic	chr5	+	61745753	61747760	uc003jtc.3	IPO11	ATTTTATGATTGCTCTCTCAGAGGAGGAGAAAACTACTCTGCGTGC	221	145	5.65305	4.27113	hsa-miR-659-3p	hsa-miR-424-5p	hsa-miR-106a-3p	hsa-miR-378a-3p	hsa-miR-378d
ASCRP000055	5.00313	5.00313	2.32283	up	hsa_circRNA_000482	hsa_circ_0001829	exonic	chr8	-	142264087	142264728	NM_001286646	SLC45A4	AATACTGTTGCAGATTGATCATCCAGTCACTCGATGGGGATTACCA	528	169	7.99014	5.66731	hsa-miR-335-3p	hsa-miR-194-5p	hsa-miR-15a-5p	hsa-miR-557	hsa-miR-548c-3p
ASCRP003584	4.84668	4.84668	2.277	up	hsa_circRNA_103286	hsa_circ_0003862	exonic	chr3	+	11354777	11356967	uc003bwc.3	ATG7	AAGGACGAAGGATCTAAAGAAGTACCACTTCTACTATTGGTTTTGC	183	124	4.59893	2.32193	hsa-miR-345-3p	hsa-miR-302b-3p	hsa-miR-302a-3p	hsa-miR-29b-3p	hsa-miR-432-5p
ASCRP000712	2.64452	2.64452	1.40301	up	hsa_circRNA_100327	hsa_circ_0014022	exonic	chr1	+	150464886	150470223	uc001euq.3	TARS2	ATGAACTGCCCTGCACACTGGTGTGGCACATTGGTTGACCTTTGCC	258	152	6.20104	4.79803	hsa-miR-637	hsa-miR-326	hsa-miR-330-5p	hsa-miR-646	hsa-miR-24-3p
ASCRP004675	5.40849	5.40849	2.43523	up	hsa_circRNA_104419	hsa_circ_0080845	exonic	chr7	+	77227158	77230123	uc003ugh.2	PTPN12	TTCATTGCAGGAGGATGAACAAGCAAGAACAGACTACTTCATCAGG	815	194	8.83942	6.4042	hsa-miR-198	hsa-miR-96-3p	hsa-miR-21-5p	hsa-miR-150-3p	hsa-miR-372-5p
ASCRP001607	4.3826	4.3826	2.13179	up	hsa_circRNA_101244	hsa_circ_0000469	exonic	chr13	+	28840851	28845003	uc001urx.3	PAN3	TAACTGGCAAAACAAGCAGTTCCTACAGAGGTTGACAGCTACCATA	216	136	5.54904	3.41725	hsa-miR-338-3p	hsa-miR-92a-1-5p	hsa-miR-518e-5p	hsa-miR-519a-5p	hsa-miR-519c-5p
ASCRP002052	2.20337	2.20337	1.13971	up	hsa_circRNA_101705	hsa_circ_0037866	exonic	chr16	-	11778020	11830089	uc002dbg.1	TXNDC11	TTTCCCTGCAACAGTCGAGCAAAAGATGTGATAATACCAGCAAAGC	356	179	7.14409	6.00438	hsa-miR-29b-1-5p	hsa-miR-493-3p	hsa-miR-20a-3p	hsa-miR-7-5p	hsa-miR-612
ASCRP003337	2.96869	2.96869	1.56983	up	hsa_circRNA_103031	hsa_circ_0059957	exonic	chr20	+	33057852	33080402	uc002xak.2	ITCH	ATTTGCTGATCTCATGGAGACAATGGACCTCAGATAGCCTATGTTC	234	145	5.84096	4.27113	hsa-miR-99b-3p	hsa-miR-500a-5p	hsa-miR-548b-3p	hsa-miR-302d-5p	hsa-miR-22-5p
ASCRP004836	6.76392	6.76392	2.75786	up	hsa_circRNA_104583	hsa_circ_0006539	exonic	chr8	+	30332294	30361953	uc003xib.3	RBPMS	AGTTCATTGCCAGAGAGCCATGTCCGGACCCTATTTGTCAGTGGCC	195	132	5.07979	2.32193	hsa-miR-548a-3p	hsa-miR-142-3p	hsa-miR-205-3p	hsa-miR-129-5p	hsa-miR-618
ASCRP000862	2.04011	2.04011	1.02865	up	hsa_circRNA_100479	hsa_circ_0000195	exonic	chr1	-	231090078	231097049	uc009xfj.3	TTC13	AATGCTTCAGAGTCATCCTTTTTGAACTTCCATGACTCAGACTGCG	1858	616	10.0986	9.06997	hsa-miR-26b-3p	hsa-miR-149-5p	hsa-miR-607	hsa-miR-641	hsa-miR-545-5p
ASCRP003753	25.1639	25.1639	4.65328	up	hsa_circRNA_103455	hsa_circ_0001333	exonic	chr3	-	125032151	125050082	uc003ehx.4	ZNF148	TTAATGTCCCTGATAGAGGGAGGAATCAGCAGCTTGGAAATTCAAG	329	114	6.97521	2.32193	hsa-miR-500a-5p	hsa-miR-591	hsa-miR-7-5p	hsa-miR-614	hsa-miR-660-5p
ASCRP002101	2.43399	2.43399	1.28333	up	hsa_circRNA_101755	hsa_circ_0006485	exonic	chr16	+	21979948	21987564	uc002djx.3	UQCRC2	AAGCTGCCAATTACATTACTTCGTTCAGAACCATTTCACAAGTGCA	326	169	6.95064	5.66731	hsa-miR-507	hsa-miR-889-5p	hsa-miR-107	hsa-miR-103a-3p	hsa-miR-212-5p
ASCRP003155	2.62219	2.62219	1.39077	up	hsa_circRNA_102847	hsa_circ_0002377	exonic	chr2	-	170411633	170413807	uc002uev.4	FASTKD1	TTACTGCTTAGACTTAAATCAACTATGTTATTGATGTCAGAGGACC	253	151	6.11779	4.72702	hsa-miR-101-5p	hsa-miR-150-5p	hsa-miR-200a-3p	hsa-miR-141-3p	hsa-miR-618
ASCRP002384	3.78165	3.78165	1.91902	up	hsa_circRNA_102049	hsa_circ_0043278	exonic	chr17	+	35797838	35800763	uc002hnw.3	TADA2A	CCATTCCATTTCACTACTTCAGATTTTCCTGTCCTTGATCCCAGCT	5425	1141	11.7908	9.87182	hsa-miR-103a-2-5p	hsa-miR-455-3p	hsa-miR-302c-3p	hsa-miR-520d-3p	hsa-miR-302b-3p
ASCRP004651	2.87312	2.87312	1.52262	up	hsa_circRNA_104391	hsa_circ_0080451	exonic	chr7	+	72398922	72400649	uc003twk.2	POM121	CATCTCACAGGCGCCATGATAGCAGTGGCAGTGGACATTCAGCATT	227	144	5.73659	4.21397	hsa-miR-588	hsa-miR-105-5p	hsa-miR-561-5p	hsa-miR-28-5p	hsa-miR-580-3p
ASCRP002745	3.97166	3.97166	1.98974	up	hsa_circRNA_102426	hsa_circ_0002926	exonic	chr19	+	5047486	5082515	uc002mbq.4	KDM4B	TGACTACGGCAAAGTGGCCACTCAGGACGTGGCCCAGTGGAACATC	235	140	5.85349	3.86375	hsa-miR-323a-5p	hsa-miR-196a-5p	hsa-let-7g-3p	hsa-miR-660-3p	hsa-miR-196b-5p
ASCRP002521	2.2421	2.2421	1.16485	up	hsa_circRNA_102193	hsa_circ_0003684	exonic	chr17	-	73238416	73239651	uc002jni.2	GGA3	GCTGATGAAGTACCTGGGGGACAGGGTGTCTGAGAAAGTGAAGACC	276	160	6.43891	5.27406	hsa-miR-660-3p	hsa-miR-646	hsa-miR-107	hsa-let-7a-2-3p	hsa-miR-103a-3p
ASCRP002791	2.21986	2.21986	1.15047	up	hsa_circRNA_102474	hsa_circ_0006590	exonic	chr19	+	17267718	17273932	uc002nfj.1	MYO9B	TATTACTTCAACCAGCACATCTTCAAGCTGGAGCAGGATTTTTGCC	383	184	7.3067	6.15623	hsa-miR-767-3p	hsa-miR-877-3p	hsa-miR-573	hsa-miR-1301-3p	hsa-miR-34c-5p
ASCRP003780	2.43874	2.43874	1.28614	up	hsa_circRNA_103482	hsa_circ_0067582	exonic	chr3	+	141231004	141259451	uc010huq.1	RASA2	TTGTTGTACAGTGAAGCAAAAAATTTATTGCCATATCTTGGACCCC	209	143	5.4202	4.13406	hsa-miR-181b-3p	hsa-miR-548d-3p	hsa-miR-148a-5p	hsa-miR-421	hsa-miR-337-3p
ASCRP000206	3.07716	3.07716	1.6216	up	hsa_circRNA_001123	hsa_circ_0001014	intragenic	chr2	+	61340904	61345251	NM_001129993	KIAA1841	GGACCGAGTCAAGTCAAAGGAAGCAAAAGAAGACCTGATATTGAAT	318	160	6.89566	5.27406	hsa-miR-30d-3p	hsa-miR-30e-3p	hsa-miR-548a-3p	hsa-miR-612	hsa-miR-135a-5p
ASCRP003752	4.20424	4.20424	2.07185	up	hsa_circRNA_103454	hsa_circ_0067103	exonic	chr3	-	125032151	125032500	uc003ehx.4	ZNF148	TAATGTCCCTGCAGTTATACTTAAGCATGAACATTGACGACAAACT	695	197	8.54668	6.47483	hsa-miR-591	hsa-miR-7-5p	hsa-miR-660-5p	hsa-miR-144-5p	hsa-miR-452-3p
ASCRP000919	3.351	3.351	1.74459	up	hsa_circRNA_100539	hsa_circ_0017627	exonic	chr10	-	7262372	7318951	uc001ijn.2	SFMBT2	CACCTGGAAGAAATCTATCCTTTGAAGATGGCCTCTGAATGGAAAT	457	177	7.68874	5.94415	hsa-miR-103a-3p	hsa-miR-107	hsa-miR-205-5p	hsa-miR-149-3p	hsa-miR-30b-3p
ASCRP004159	2.44159	2.44159	1.28782	up	hsa_circRNA_103871	hsa_circ_0004837	exonic	chr5	+	69206201	69216694	uc011crf.1	SMA4	ATTTCATGACTAACCAGTGGCTGGTGAATTACCAGATCTCCGTCAA	949	346	9.13139	7.84357	hsa-miR-92a-2-5p	hsa-miR-377-5p	hsa-miR-30b-3p	hsa-miR-494-5p	hsa-miR-371a-5p
ASCRP000961	3.09157	3.09157	1.62834	up	hsa_circRNA_100583	hsa_circ_0000231	exonic	chr10	-	32197099	32199491	uc001ivz.1	ARHGAP12	ACAGATAAGGGTTTAAATGTGATACTGGTGTAGATCTCCTTGTTCT	2252	539	10.4343	8.80597	hsa-miR-135b-5p	hsa-miR-135a-5p	hsa-miR-518c-5p	hsa-miR-552-3p	hsa-miR-30c-1-3p
ASCRP002038	2.39384	2.39384	1.25933	up	hsa_circRNA_101691	hsa_circ_0007637	exonic	chr16	-	3900297	3901010	uc002cvv.3	CREBBP	CATGGCCAAGATTTTGGATCATTGTTTGACTTGGAAAATGATCTTC	428	189	7.55752	6.29819	hsa-miR-485-5p	hsa-miR-185-3p	hsa-miR-328-5p	hsa-miR-650	hsa-miR-636
ASCRP005118	4.11586	4.11586	2.04119	up	hsa_circRNA_104871	hsa_circ_0088036	exonic	chr9	-	114840817	114842445	uc004bfu.3	SUSD1	CAACCCAGATAACAGTAAAACAGACCATCAGTAACATTTCAGGATT	750	207	8.69504	6.65384	hsa-miR-611	hsa-miR-612	hsa-miR-873-3p	hsa-miR-372-5p	hsa-miR-140-3p
ASCRP003275	9.66392	9.66392	3.27261	up	hsa_circRNA_102968	hsa_circ_0005154	exonic	chr2	+	242265407	242275513	uc002wbc.3	SEPT2	GCAGAGATTGCAACAGCCAACTCAGTTTATAAATCCAGAAACACCT	218	129	5.59454	2.32193	hsa-miR-616-5p	hsa-miR-384	hsa-miR-450a-2-3p	hsa-miR-421	hsa-miR-29a-5p
ASCRP004708	2.22869	2.22869	1.15619	up	hsa_circRNA_104454	hsa_circ_0007395	exonic	chr7	+	104678572	104681470	uc010lja.1	KMT2E	CAGGTTCAGAGTCTATTCTGGATAAGCAGGTTTTGTGAAGACATTT	359	179	7.16057	6.00438	hsa-miR-450b-3p	hsa-miR-769-3p	hsa-miR-593-3p	hsa-miR-519a-3p	hsa-miR-519b-3p
ASCRP003857	2.09907	2.09907	1.06975	up	hsa_circRNA_103559	hsa_circ_0005051	exonic	chr3	-	196118683	196120490	uc003fwm.4	UBXN7	CTTTGAAACACTCCTAAAAGACGACGGCCTGCACGTTCAATTTTTG	7682	3292	12.3827	11.313	hsa-miR-551b-5p	hsa-miR-30a-3p	hsa-miR-136-5p	hsa-miR-30d-3p	hsa-miR-30e-3p
ASCRP003809	2.30781	2.30781	1.20653	up	hsa_circRNA_103511	hsa_circ_0067971	exonic	chr3	+	171830241	171830380	uc003fhx.3	FNDC3B	AGCTCAGCAGGAAGCCAGTTGAGGGAAGTTCTCCATGAATGTACGT	290	163	6.62673	5.4202	hsa-miR-525-5p	hsa-miR-1296-3p	hsa-miR-520a-5p	hsa-miR-584-3p	hsa-miR-758-3p
ASCRP001204	2.21626	2.21626	1.14813	up	hsa_circRNA_100830	hsa_circ_0002058	exonic	chr11	+	61133516	61135470	uc001nrl.2	TMEM138	TATTCCAGAGACTAGCATCCAGGATATTGCAGTCCTCTTCAACATC	363	180	7.18309	6.03495	hsa-miR-204-5p	hsa-miR-7-5p	hsa-miR-380-5p	hsa-miR-377-5p	hsa-miR-211-5p
ASCRP001923	3.28311	3.28311	1.71506	up	hsa_circRNA_101572	hsa_circ_0000620	exonic	chr15	-	67524151	67529158	uc002aqk.4	AAGAB	GTGATGAAGAATGATATCCTTGGAACAGAAGATCTTATTGTGGAAG	987	287	9.18629	7.47122	hsa-miR-153-5p	hsa-miR-376a-5p	hsa-miR-17-3p	hsa-miR-671-5p	hsa-miR-96-5p
ASCRP001397	2.8276	2.8276	1.49958	up	hsa_circRNA_101027	hsa_circ_0025640	exonic	chr12	+	26208211	26220646	uc001rgy.3	RASSF8	ATTGAAAGGGCTAGAGACATGACCTAACACCCTGATGACCACTCTC	216	142	5.54904	4.04946	hsa-miR-30a-3p	hsa-miR-136-5p	hsa-miR-335-3p	hsa-miR-138-2-3p	hsa-miR-660-3p
ASCRP004472	3.43655	3.43655	1.78096	up	hsa_circRNA_104199	hsa_circ_0006856	exonic	chr6	-	137015277	137019820	uc010kgw.1	MAP3K5	AGACCATGGAGCTTCTTGATGTGCACTGGGAACTACACCTTTGTTC	263	148	6.27276	4.4918	hsa-miR-15b-3p	hsa-miR-376a-5p	hsa-miR-376a-2-5p	hsa-miR-30d-3p	hsa-miR-30e-3p
ASCRP001270	2.01633	2.01633	1.01173	up	hsa_circRNA_100897	hsa_circ_0004831	exonic	chr11	-	77402203	77404656	uc001oym.3	RSF1	AAAGAAGAAAGAGCGTGCCGAACGAAGATTCTTCTGTGTGACTCTT	853	359	8.92242	7.91069	hsa-miR-182-5p	hsa-miR-449c-5p	hsa-miR-196a-3p	hsa-miR-541-3p	hsa-miR-136-5p
ASCRP004414	2.35067	2.35067	1.23307	up	hsa_circRNA_104141	hsa_circ_0001615	exonic	chr6	-	79752559	79770535	uc011dyp.2	PHIP	GGATATTTACTGTGAAGTATTACAGACACTTAGCACCTGATCACTT	477	201	7.77525	6.54217	hsa-miR-130b-3p	hsa-miR-130a-3p	hsa-miR-561-3p	hsa-miR-128-3p	hsa-miR-101-3p
ASCRP000271	2.9018	2.9018	1.53695	up	hsa_circRNA_001415	hsa_circ_0001051	exonic	chr2	+	99802639	99812219	NR_028356	MRPL30	TTTAAAGATGCCTCTAAAGAGAGCAATCACTACACTTATGGCTGGG	279	154	6.47686	4.93991	hsa-miR-218-5p	hsa-miR-578	hsa-miR-606	hsa-miR-153-5p	hsa-miR-152-5p
ASCRP000745	2.23042	2.23042	1.15731	up	hsa_circRNA_100360	hsa_circ_0005758	exonic	chr1	-	155891165	155893478	uc009wrl.1	KIAA0907	CACTGGACAGTCACCCCAAACCAGAAGGCCTGGCTGCTGCCAAGAA	231	150	5.79297	4.63566	hsa-miR-377-5p	hsa-miR-508-5p	hsa-miR-552-3p	hsa-miR-452-5p	hsa-miR-891a-3p
ASCRP003196	7.5062	7.5062	2.90808	up	hsa_circRNA_102888	hsa_circ_0003915	exonic	chr2	-	200233327	200298237	uc002uuy.2	SATB2	TACAAGAAGATTAAAGGTTTGATGATTCCTGTCTTTTGTGTCGTGG	276	137	6.43891	3.53083	hsa-miR-30c-1-3p	hsa-miR-9-5p	hsa-miR-661	hsa-miR-1264	hsa-miR-628-5p
ASCRP003858	2.07672	2.07672	1.05431	up	hsa_circRNA_103560	hsa_circ_0001380	exonic	chr3	-	196118683	196129890	uc003fwm.4	UBXN7	CTTTGAAACAAGAAGAAGTTCGTGCCCCAATTCCTCAAAAGCAGGA	11713	5384	13.0471	11.9928	hsa-miR-551b-5p	hsa-miR-218-2-3p	hsa-miR-30a-3p	hsa-miR-136-5p	hsa-miR-30d-3p
ASCRP003340	7.21392	7.21392	2.85078	up	hsa_circRNA_103034	hsa_circ_0059998	exonic	chr20	-	33356266	33356389	uc010gew.1	NCOA6	AGTGGTCCAGGGGAAGGTGCTATTAACCTGGCTTTGGCTCAGAACC	198	127	5.17271	2.32193	hsa-miR-205-5p	hsa-miR-605-5p	hsa-miR-671-3p	hsa-miR-145-5p	hsa-miR-130a-5p
ASCRP001205	2.49714	2.49714	1.32028	up	hsa_circRNA_100831	hsa_circ_0000311	exonic	chr11	+	61205096	61205585	uc001nrt.3	SDHAF2	TAGTAATGACTGGGATATTTACTACTGGGCCACAGATGCTTGCTCT	835	302	8.88781	7.56753	hsa-miR-215-3p	hsa-miR-376b-3p	hsa-miR-376a-3p	hsa-miR-450a-1-3p	hsa-miR-650
ASCRP004524	3.94454	3.94454	1.97986	up	hsa_circRNA_104253	hsa_circ_0003345	exonic	chr6	+	159004985	159006457	uc003qri.1	TMEM181	ATGTGCAGGGCTAAAGCCAATTCAAATACTTTCAAATCCACTGTCT	1236	300	9.53881	7.55895	hsa-miR-100-3p	hsa-miR-493-5p	hsa-miR-302b-5p	hsa-miR-218-1-3p	hsa-miR-181a-3p
ASCRP002468	2.70456	2.70456	1.43539	up	hsa_circRNA_102136	hsa_circ_0003127	exonic	chr17	+	57814813	57851246	uc002ixu.4	VMP1	ATGCAGAGTCTGCACAAATTATGGCATCGTCAAAGCATTGTGGTGT	349	169	7.10271	5.66731	hsa-miR-203a-5p	hsa-miR-452-3p	hsa-miR-1283	hsa-miR-579-3p	hsa-miR-522-3p
ASCRP005142	7.83892	7.83892	2.97065	up	hsa_circRNA_104895	hsa_circ_0003076	exonic	chr9	+	118982215	118997916	uc011lxp.1	PAPPA	AATAGGAAATTCGTAGACATATGACGACTGTACGGACTCCTTCACG	203	131	5.29258	2.32193	hsa-miR-199b-5p	hsa-miR-505-3p	hsa-miR-199a-5p	hsa-miR-766-5p	hsa-miR-764
ASCRP000309	2.13661	2.13661	1.09532	up	hsa_circRNA_001651	hsa_circ_0001631	intronic	chr6	-	101211192	101211312	NM_001284271	ASCC3	GCCTCAGAAATAGTTTATGAACATCTATTTCTTACCCATTTGCCCA	165	128	3.41725	2.32193	hsa-miR-330-3p	hsa-miR-130b-3p	hsa-miR-19a-3p	hsa-miR-301a-3p	hsa-miR-20b-5p
ASCRP003239	4.9209	4.9209	2.29892	up	hsa_circRNA_102932	hsa_circ_0058520	exonic	chr2	+	228384663	228389631	uc002vpc.2	AGFG1	ACAGTCATGCAGGTCTGTAAACAGATTTGGCTAGGATTATTTGATG	261	141	6.24688	3.94795	hsa-miR-627-3p	hsa-miR-345-3p	hsa-miR-103a-2-5p	hsa-miR-19a-3p	hsa-miR-140-5p
ASCRP004178	3.0918	3.0918	1.62845	up	hsa_circRNA_103898	hsa_circ_0008861	exonic	chr5	-	76745584	76760634	uc003kff.1	WDR41	GATTAATGTCAATGATTTGCATCTGCTGGTGATGATGGAATTGTAG	484	185	7.81222	6.18378	hsa-miR-146a-3p	hsa-miR-26a-2-3p	hsa-miR-122-5p	hsa-miR-200c-5p	hsa-miR-330-3p
ASCRP004148	2.16906	2.16906	1.11707	up	hsa_circRNA_103860	hsa_circ_0001492	exonic	chr5	+	65284462	65290692	uc010iwx.2	ERBB2IP	TCAGCAAGAATGAATGTTGGCTCAATTAAGAAACATCAGGGAGATA	532	224	8.00742	6.89035	hsa-miR-106a-3p	hsa-miR-130b-5p	hsa-miR-877-3p	hsa-miR-580-3p	hsa-miR-450b-5p
ASCRP001040	2.93437	2.93437	1.55305	up	hsa_circRNA_100666	hsa_circ_0019591	exonic	chr10	-	103432671	103433430	uc001kto.3	FBXW4	GACGGCCAAGTCAGATGCCCTGGATGCAGCTAGAGGATGATTCTCT	729	241	8.63461	7.08156	hsa-miR-660-3p	hsa-miR-571	hsa-miR-184	hsa-miR-619-5p	hsa-miR-141-5p
ASCRP003877	12.3014	12.3014	3.62075	up	hsa_circRNA_103582	hsa_circ_0008460	exonic	chr4	+	1902352	1906105	uc003geg.1	WHSC1	AGCTATACCAAACTTAAAGTGTTCTAAGAACGGAAGCATCTGGGCT	241	118	5.94268	2.32193	hsa-miR-130b-5p	hsa-miR-491-3p	hsa-miR-136-5p	hsa-miR-543	hsa-miR-199b-5p
ASCRP003052	2.49671	2.49671	1.32003	up	hsa_circRNA_102740	hsa_circ_0007387	exonic	chr2	-	63631182	63667005	uc002sch.3	WDPCP	TGTGCTGTTGTTTAAACTAGCTCCTTTTTGGTTCAGGTGTGCTGGT	370	176	7.23309	5.91306	hsa-miR-30a-3p	hsa-miR-30e-3p	hsa-miR-30d-3p	hsa-miR-34b-3p	hsa-miR-15b-5p
ASCRP005119	3.33866	3.33866	1.73927	up	hsa_circRNA_104872	hsa_circ_0088045	exonic	chr9	-	114860749	114864565	uc004bfu.3	SUSD1	CCCCCAGCAGAAGTTGATCTCTTAGAAGATGATGGAAGTTTCAATA	484	181	7.81222	6.07295	hsa-miR-603	hsa-miR-384	hsa-miR-614	hsa-miR-761	hsa-miR-181d-5p
ASCRP003166	3.81453	3.81453	1.93151	up	hsa_circRNA_102858	hsa_circ_0007941	exonic	chr2	-	175779785	175816930	uc002uji.3	CHN1	CACTTTGGCTTTAAGATACAGATGAATATAGACCTCCTGTTTGGAA	269	147	6.35327	4.42177	hsa-miR-369-3p	hsa-miR-647	hsa-miR-449b-3p	hsa-miR-516b-5p	hsa-miR-620
ASCRP001987	2.18302	2.18302	1.12633	up	hsa_circRNA_101638	hsa_circ_0036683	exonic	chr15	+	89656955	89698765	uc002bnj.2	ABHD2	TTCACCTATGCTTTTAGGTTTGTTTGAATAAGAGATCTGACCTGAC	604	245	8.25181	7.12549	hsa-miR-409-3p	hsa-miR-206	hsa-miR-141-5p	hsa-miR-338-3p	hsa-miR-626
ASCRP004082	4.21677	4.21677	2.07614	up	hsa_circRNA_103792	hsa_circ_0003037	exonic	chr5	+	14270933	14280545	uc003jff.3	TRIO	GTATTCCCAGGGTTTCGAAAAAACGATGAAATGAAAGCTATGGATG	487	171	7.8262	5.75006	hsa-miR-215-3p	hsa-miR-627-5p	hsa-miR-532-3p	hsa-miR-181b-5p	hsa-miR-630
ASCRP004063	4.06161	4.06161	2.02205	up	hsa_circRNA_103773	hsa_circ_0003437	exonic	chr4	+	184114751	184130178	uc003ivk.4	WWC2	AAGATTAAGGGTTAACGAAGCCCTTGTCATTTGCTGATTGTGTTGG	178	131	4.34398	2.32193	hsa-miR-136-5p	hsa-miR-146b-5p	hsa-let-7i-5p	hsa-miR-363-3p	hsa-miR-146a-5p
ASCRP003202	2.14302	2.14302	1.09964	up	hsa_circRNA_102894	hsa_circ_0001092	exonic	chr2	+	202010100	202014558	uc010fsx.3	CFLAR	GGCAATGAGACAGCTCCATAATGGGAGAAGTAAAGAACAAAGACTT	3763	1274	11.1371	10.0375	hsa-miR-145-3p	hsa-miR-643	hsa-miR-653-3p	hsa-miR-876-5p	hsa-miR-561-3p
ASCRP000344	3.91161	3.91161	1.96776	up	hsa_circRNA_001857	hsa_circ_0001010	intronic	chr2	-	58453803	58454200	ENST00000403676	FANCL	TTTCTTTTTTTAAACAGTGCTCAAGAAACAGAGTAGTGTGAGGTTT	177	119	4.28969	2.32193	hsa-miR-499a-5p	hsa-miR-95-5p	hsa-miR-517-5p	hsa-miR-579-3p	hsa-miR-557
ASCRP004523	4.70138	4.70138	2.23308	up	hsa_circRNA_104252	hsa_circ_0001661	exonic	chr6	+	159001971	159010814	uc003qrj.1	TMEM181	GAACTTCACAGACCTAAAGTGATCCAGACTTCTGCGGCTAATTTTT	1560	315	9.89625	7.66316	hsa-miR-493-5p	hsa-miR-100-3p	hsa-miR-302b-5p	hsa-miR-218-1-3p	hsa-miR-181a-3p
ASCRP001367	5.1215	5.1215	2.35657	up	hsa_circRNA_100996	hsa_circ_0024920	exonic	chr11	-	134076493	134080348	uc009zda.1	NCAPD3	AGTTTATCAGGCAGTGTAGCCAATCAAGTATTCCACCCAGTGATGT	237	137	5.88739	3.53083	hsa-miR-298	hsa-miR-627-3p	hsa-miR-148b-5p	hsa-let-7f-1-3p	hsa-miR-135b-5p
ASCRP001495	2.13763	2.13763	1.09601	up	hsa_circRNA_101128	hsa_circ_0000437	exonic	chr12	-	109046047	109048186	uc001tnj.3	CORO1C	AGATTGCCAGAAAAATATGCAGGAACCAATTGCTCTTCATGAGATG	820	332	8.8547	7.75869	hsa-let-7c-5p	hsa-let-7b-5p	hsa-let-7a-5p	hsa-let-7f-5p	hsa-miR-502-5p
ASCRP005294	2.36425	2.36425	1.24138	up	hsa_circRNA_105050	hsa_circ_0007907	exonic	chrY	+	2829114	2829687	uc010nwd.1	ZFY	ATGATTTCGTGAGCTGATGCTACACACATGGATGGTGATCAGATTG	1142	405	9.42195	8.18057	hsa-miR-1298-3p	hsa-miR-132-3p	hsa-miR-885-5p	hsa-miR-196a-5p	hsa-miR-377-3p
ASCRP004323	6.29631	6.29631	2.65451	up	hsa_circRNA_104049	hsa_circ_0001571	exonic	chr6	+	3076997	3078169	uc003muv.4	RIPK1	AAGGGCAACCTGATGCACGTGCTGAAAGCCGAGGGTACAGCTCTGC	322	145	6.92564	4.27113	hsa-miR-630	hsa-miR-561-5p	hsa-miR-186-3p	hsa-miR-708-5p	hsa-miR-653-3p
ASCRP004012	2.55915	2.55915	1.35567	up	hsa_circRNA_103721	hsa_circ_0070649	exonic	chr4	+	110442272	110442782	uc011cfq.2	SEC24B	CAAGTACAAAGATGTTTTTCTACCTACACCGGATAGTTTACTTGTG	255	152	6.1537	4.79803	hsa-miR-892a	hsa-miR-1264	hsa-miR-570-5p	hsa-miR-504-3p	hsa-miR-518c-5p
ASCRP000453	2.47939	2.47939	1.30998	up	hsa_circRNA_100063	hsa_circ_0010039	exonic	chr1	-	15844604	15844890	uc001awm.2	CASP9	ATTGGTTCTGGAGGATTTGGTGATGTCGCGGGCAGGCTCTGGATCT	257	153	6.18378	4.87379	hsa-miR-589-5p	hsa-miR-329-5p	hsa-miR-345-5p	hsa-miR-141-5p	hsa-miR-581
ASCRP000314	3.10096	3.10096	1.63271	up	hsa_circRNA_001676	hsa_circ_0000423	exonic	chr12	-	80180153	80183460	ENST00000550903	PPP1R12A	AAAGGCCACCCAGCCCTGTAAGACCAGTAATAAATTTCTGTCTACT	4606	1056	11.4144	9.78168	hsa-miR-15b-3p	hsa-miR-627-3p	hsa-miR-208a-5p	hsa-miR-29b-1-5p	hsa-miR-96-3p
ASCRP000886	2.2166	2.2166	1.14835	up	hsa_circRNA_100504	hsa_circ_0017248	exonic	chr1	-	243736227	244006584	uc001hzz.1	AKT3	AAAGATTGTGTACCGTGATCTCAAGGCTGAGTCATCACTAGAGAGT	313	170	6.85418	5.70583	hsa-miR-877-3p	hsa-miR-202-5p	hsa-miR-518c-5p	hsa-miR-613	hsa-miR-515-5p
ASCRP001571	3.7874	3.7874	1.92121	up	hsa_circRNA_101208	hsa_circ_0000462	exonic	chr12	-	129299319	129299615	uc001uhu.2	SLC15A4	GAGCGCCAGAGTAATGGGTTAAAGATCGAGGTCCGGAAGCCACTAG	1342	329	9.66146	7.74025	hsa-miR-638	hsa-miR-34b-5p	hsa-miR-449c-5p	hsa-miR-330-3p	hsa-miR-95-5p
ASCRP004526	2.12198	2.12198	1.08541	up	hsa_circRNA_104255	hsa_circ_0078510	exonic	chr6	+	159026298	159029782	uc010kjr.1	TMEM181	TACGCTAGGAATATGGCAAACTGGAAGACTTATAACCCTGCCTTCT	561	234	8.103	7.01758	hsa-miR-761	hsa-miR-214-3p	hsa-miR-524-5p	hsa-miR-195-5p	hsa-miR-15b-5p
ASCRP003175	7.63892	7.63892	2.93337	up	hsa_circRNA_102867	hsa_circ_0057289	exonic	chr2	-	183859566	183860566	uc002upb.3	NCKAP1	GGATGCAATGGAAAAGTGGATTATCTTCTCTTTCAGATGCACTAAT	201	118	5.2553	2.32193	hsa-miR-145-3p	hsa-miR-202-3p	hsa-miR-1185-5p	hsa-miR-503-3p	hsa-miR-612
ASCRP001674	7.21392	7.21392	2.85078	up	hsa_circRNA_101315	hsa_circ_0005957	exonic	chr14	-	21968636	21970045	uc001wbb.3	METTL3	TCACAGGCAGGTCAGTCAGGAGATCCTAGAGCTATTAAATACTACA	198	134	5.17271	2.32193	hsa-miR-129-5p	hsa-miR-653-3p	hsa-miR-651-3p	hsa-miR-519c-3p	hsa-miR-20b-3p
ASCRP001288	2.78644	2.78644	1.47842	up	hsa_circRNA_100915	hsa_circ_0023904	exonic	chr11	-	85692787	85693046	uc001pbo.1	PICALM	CCACTAAGAAGCTTTGATGAACTAGGTGGACTTCTCAAACCAACAG	515	196	7.93078	6.45236	hsa-miR-196a-3p	hsa-miR-152-5p	hsa-miR-182-5p	hsa-miR-656-5p	hsa-miR-659-3p
ASCRP001090	38.8139	38.8139	5.2785	up	hsa_circRNA_100716	hsa_circ_0005418	exonic	chr10	-	126727565	126799662	uc001lih.4	CTBP2	GACAGAATTTGTGAAGGGTTTCATCACCTTAAATGGTTTTGAACCA	438	112	7.60043	2.32193	hsa-miR-2113	hsa-miR-652-3p	hsa-miR-205-5p	hsa-miR-218-5p	hsa-miR-122-3p
ASCRP001392	4.56994	4.56994	2.19217	up	hsa_circRNA_101022	hsa_circ_0008664	exonic	chr12	+	22796696	22826594	uc001rft.3	ETNK1	GTTTGCATTGCTCTTCACAGATGGAATCACAAATAAACTTATTGGC	226	137	5.723	3.53083	hsa-miR-499a-3p	hsa-miR-496	hsa-miR-186-3p	hsa-miR-568	hsa-miR-452-3p
ASCRP002242	2.27016	2.27016	1.1828	up	hsa_circRNA_101900	hsa_circ_0040809	exonic	chr16	+	88008653	88017865	uc002fkp.3	BANP	ACGTGCAACAAAGTGCGATGGTGACCAAAAGCCAGCCCCACTGTGA	881	340	8.99702	7.81423	hsa-miR-432-3p	hsa-miR-219a-5p	hsa-miR-138-5p	hsa-miR-619-3p	hsa-miR-657
ASCRP004558	9.66392	9.66392	3.27261	up	hsa_circRNA_104293	hsa_circ_0079262	exonic	chr7	-	5545042	5545261	uc003son.4	FBXL18	AAGGACTATCAGGACATATCCAATGATGATGATGACATGCACCCTG	218	135	5.59454	2.32193	hsa-miR-652-5p	hsa-miR-346	hsa-miR-124-3p	hsa-miR-510-5p	hsa-miR-497-5p
ASCRP003349	2.50325	2.50325	1.3238	up	hsa_circRNA_103044	hsa_circ_0004870	exonic	chr20	-	34302106	34313077	uc002xed.3	RBM39	CTTGCAGAGGAGAACCTATTGATAATTTAACTCCTGAGGAAAGAGA	460	193	7.70222	6.37842	hsa-miR-145-5p	hsa-miR-380-3p	hsa-miR-623	hsa-miR-188-5p	hsa-miR-96-5p
ASCRP001243	2.6236	2.6236	1.39155	up	hsa_circRNA_100870	hsa_circ_0005282	exonic	chr11	-	68571467	68580044	uc001oof.4	CPT1A	AAAGACACTGTGAACAGGAACGGCATCATCACTGGCGTGTACCCGG	201	140	5.2553	3.86375	hsa-miR-650	hsa-miR-497-5p	hsa-miR-450b-5p	hsa-miR-450a-5p	hsa-miR-638
ASCRP002181	2.21604	2.21604	1.14798	up	hsa_circRNA_101837	hsa_circ_0039929	exonic	chr16	+	68155889	68225678	uc010vkq.2	NFATC3	CACTTTAGATGATGATCTTGAGCCAGATGATTGTGCATCCATTTAC	1186	435	9.48647	8.33849	hsa-miR-766-5p	hsa-miR-509-5p	hsa-miR-18b-5p	hsa-miR-18a-5p	hsa-miR-380-3p
ASCRP002556	2.27668	2.27668	1.18693	up	hsa_circRNA_102228	hsa_circ_0000814	exonic	chr17	-	79571573	79575848	uc002kat.4	NPLOC4	TTTATGAGCCACCTCAGCCATTCGATGAGGACTATCTAAACCATCT	424	191	7.52802	6.34109	hsa-miR-511-5p	hsa-miR-764	hsa-miR-339-5p	hsa-miR-211-5p	hsa-miR-204-5p
ASCRP002256	9.03892	9.03892	3.17615	up	hsa_circRNA_101914	hsa_circ_0041019	exonic	chr16	-	89824984	89833645	uc002fou.1	FANCA	TCCACCAAAGATTTTGTACAGCAGCAATTTCTTACTCTCTCTGCAA	213	134	5.49808	2.32193	hsa-miR-766-5p	hsa-miR-298	hsa-miR-345-3p	hsa-miR-490-5p	hsa-miR-20b-5p
ASCRP004495	6.76392	6.76392	2.75786	up	hsa_circRNA_104223	hsa_circ_0078277	exonic	chr6	+	151226785	151247431	uc003qoc.3	MTHFD1L	AATACGTCTTAGTTGCTGGCTTCACGAGGCTGACATTGTGGTCCTA	195	128	5.07979	2.32193	hsa-miR-449b-3p	hsa-miR-452-3p	hsa-miR-552-5p	hsa-miR-498	hsa-miR-216a-5p
ASCRP005343	2.21146	2.21146	1.145	up	hsa_circRNA_400047	hsa_circ_0092307	intronic	chr19	+	17378345	17379205	NM_001033549	BABAM1	AAGAGGAGTGACTCATCATCAGTAAGCGGCTGAAAGCGTGTGGGGC	193	140	5.00875	3.86375	hsa-miR-509-5p	hsa-miR-511-5p	hsa-miR-671-5p	hsa-miR-548a-3p	hsa-miR-891b
ASCRP000924	2.19841	2.19841	1.13646	up	hsa_circRNA_100544	hsa_circ_0017643	exonic	chr10	-	7325865	7327916	uc010qay.2	SFMBT2	TACAGAATGGACCCACCTTCAGCAATCAAAGAGAAGTACACAGACT	897	359	9.04714	7.91069	hsa-miR-582-3p	hsa-miR-188-3p	hsa-miR-539-5p	hsa-miR-623	hsa-miR-659-5p
ASCRP004046	5.58458	5.58458	2.48145	up	hsa_circRNA_103755	hsa_circ_0071185	exonic	chr4	-	151682934	151729550	uc003ilt.4	LRBA	TGTCAATGAAGGAAGGCAGTAGATCATCTAATGCAAAATTGCCCTC	319	147	6.90321	4.42177	hsa-miR-19b-3p	hsa-miR-19a-3p	hsa-miR-558	hsa-miR-1468-3p	hsa-miR-22-3p
ASCRP005227	2.18174	2.18174	1.12548	up	hsa_circRNA_104980	hsa_circ_0001910	exonic	chrX	+	10031484	10066619	uc010nds.3	WWC3	AGAAGCCAGAAAGAGGATAACAAAGCCATTGACCTTTGCCGATTGT	257	156	6.18378	5.0583	hsa-miR-26b-3p	hsa-miR-660-3p	hsa-miR-1298-3p	hsa-miR-596	hsa-miR-21-3p
ASCRP003214	27.4889	27.4889	4.78078	up	hsa_circRNA_102906	hsa_circ_0058048	exonic	chr2	-	215617170	215657169	uc002veu.2	BARD1	CACTGCTCAGTATAATTGTGTAAGTGACTGCATTGGAACTGGATGT	349	122	7.10271	2.32193	hsa-miR-1264	hsa-miR-153-5p	hsa-miR-129-5p	hsa-miR-136-5p	hsa-miR-544a
ASCRP004125	2.02217	2.02217	1.0159	up	hsa_circRNA_103835	hsa_circ_0072431	exonic	chr5	+	50045984	50093067	uc003jon.4	PARP8	TATGCTTAGGTGTATCCTACTCAGTACATGTATCTGAAGATTACCC	242	154	5.95581	4.93991	hsa-miR-30a-3p	hsa-miR-26a-2-3p	hsa-miR-26a-1-3p	hsa-miR-30e-3p	hsa-miR-152-5p
ASCRP002061	2.30671	2.30671	1.20583	up	hsa_circRNA_101714	hsa_circ_0002771	exonic	chr16	-	14720962	14721193	uc010uzc.2	PARN	CCAGATGTCAAATTTGTTTGTCAGCATTCCATGGACTTTTTGCTAT	201	142	5.2553	4.04946	hsa-miR-92a-2-5p	hsa-miR-376c-3p	hsa-miR-19b-3p	hsa-miR-130a-3p	hsa-miR-641
ASCRP003167	2.14624	2.14624	1.10181	up	hsa_circRNA_102859	hsa_circ_0007967	exonic	chr2	-	175976295	175986268	uc002ujl.3	ATF2	AGCAAAAATGCGTTTTACCAACGAGGATCATTTGGCTGTCCATAAA	463	204	7.71386	6.61205	hsa-miR-15a-5p	hsa-miR-15b-5p	hsa-miR-215-3p	hsa-miR-497-5p	hsa-miR-103a-2-5p
ASCRP004172	2.30205	2.30205	1.20292	up	hsa_circRNA_103892	hsa_circ_0073027	exonic	chr5	-	74134789	74137504	uc010izm.3	FAM169A	GCTTAAGCAGAGGATGGCATTCCCTGTGGATATGCTGGAAAATTGC	371	180	7.23788	6.03495	hsa-miR-106b-5p	hsa-miR-20b-5p	hsa-miR-106a-5p	hsa-miR-17-5p	hsa-miR-20a-5p
ASCRP000523	2.95694	2.95694	1.56411	up	hsa_circRNA_100133	hsa_circ_0000043	exonic	chr1	-	31465236	31468067	uc001bsh.1	PUM1	TCAACAACAGGGCCCAAGGGATGCAGACAGTGATGAAAACGACAAA	430	179	7.56849	6.00438	hsa-miR-590-5p	hsa-miR-330-5p	hsa-miR-767-5p	hsa-miR-885-5p	hsa-miR-550a-5p
ASCRP002979	2.88652	2.88652	1.52933	up	hsa_circRNA_102666	hsa_circ_0002408	exonic	chr2	+	32703702	32704685	uc010ezu.3	BIRC6	ACCTTTGACACATGACATAACAGGTTCTTGCACGCATTGCAAATGC	283	155	6.53247	5.00313	hsa-miR-548c-5p	hsa-miR-548d-5p	hsa-miR-570-5p	hsa-miR-548b-5p	hsa-miR-548a-5p
ASCRP001703	4.2358	4.2358	2.08263	up	hsa_circRNA_101344	hsa_circ_0006137	exonic	chr14	-	35331249	35331528	uc001wsm.1	BAZ1A	GGAACAATGGTGCAAGTGACTTTTTTGAACGAACCATTCTGTGCAA	981	242	9.18008	7.09745	hsa-miR-302c-3p	hsa-miR-302b-3p	hsa-miR-302d-3p	hsa-miR-302a-3p	hsa-miR-144-5p
ASCRP001362	2.36619	2.36619	1.24256	up	hsa_circRNA_100991	hsa_circ_0024865	exonic	chr11	-	129825406	129830977	uc009zct.1	PRDM10	AACAGGATGCTACAGCTCAGCAGGCATGCTGCAGACAGACCTTTCC	236	150	5.87822	4.63566	hsa-miR-105-3p	hsa-miR-370-3p	hsa-miR-181d-3p	hsa-miR-629-3p	hsa-miR-500a-3p
ASCRP001989	7.21392	7.21392	2.85078	up	hsa_circRNA_101640	hsa_circ_0008843	exonic	chr15	+	89856134	89857938	uc002bnm.1	FANCI	CTAAGAAGTCCAAGAATAAGAGTAAGAGCCTGAACTATACGGGAGA	198	131	5.17271	2.32193	hsa-miR-539-5p	hsa-miR-335-3p	hsa-miR-657	hsa-miR-409-5p	hsa-miR-889-5p
ASCRP001847	3.63378	3.63378	1.86147	up	hsa_circRNA_101496	hsa_circ_0034867	exonic	chr15	-	43086841	43132631	uc010bcy.2	TTBK2	TGCTGCAATTGGGGAAAGACCATGTTTGTAGATTTATTGGCTGTGG	269	148	6.35327	4.4918	hsa-miR-105-3p	hsa-miR-508-5p	hsa-miR-519d-5p	hsa-miR-596	hsa-miR-455-5p
ASCRP003335	2.49116	2.49116	1.31682	up	hsa_circRNA_103029	hsa_circ_0059955	exonic	chr20	+	33057852	33059320	uc002xak.2	ITCH	AGGATTCCTTTCAACAGAGACAATGGACCTCAGATAGCCTATGTTC	291	161	6.64125	5.32444	hsa-miR-578	hsa-miR-628-5p	hsa-miR-875-3p	hsa-miR-371a-5p	hsa-miR-593-5p
ASCRP002969	3.66556	3.66556	1.87403	up	hsa_circRNA_102656	hsa_circ_0003001	exonic	chr2	-	32117060	32157204	uc002rnz.3	MEMO1	TTTCTTCTGATTTCTGCCATTGGGCCATGCAGGATATACGTACTGT	240	142	5.9235	4.04946	hsa-miR-135b-5p	hsa-miR-135a-5p	hsa-miR-485-3p	hsa-miR-519c-3p	hsa-miR-423-5p
ASCRP004500	4.21161	4.21161	2.07437	up	hsa_circRNA_104228	hsa_circ_0078328	exonic	chr6	-	152650864	152653025	uc003qot.4	SYNE1	CACCAGACAGATCTGATGCAGAGAGTACAGCTGTCCACCTGGAAGC	179	123	4.3963	2.32193	hsa-miR-516a-3p	hsa-miR-516b-3p	hsa-miR-485-5p	hsa-miR-575	hsa-miR-578
ASCRP002518	3.76161	3.76161	1.91135	up	hsa_circRNA_102190	hsa_circ_0045601	exonic	chr17	-	73142760	73143748	uc002jmz.1	HN1	GATATTCATGGTGCCAAGTCTAGTGGTGGCAGGGAAGACTTGGAGT	176	126	4.23328	2.32193	hsa-miR-17-3p	hsa-miR-139-5p	hsa-miR-149-5p	hsa-miR-198	hsa-miR-345-5p
ASCRP001349	2.09877	2.09877	1.06955	up	hsa_circRNA_100978	hsa_circ_0003302	exonic	chr11	+	120916382	120930794	uc001pxo.3	TBCEL	TGCCATTCAGCATTTTAAGAAAGAAAGATGGATCAACCTAGTGGAA	374	185	7.25332	6.18378	hsa-miR-651-3p	hsa-miR-298	hsa-miR-154-5p	hsa-miR-335-3p	hsa-miR-424-5p
ASCRP000775	3.18661	3.18661	1.67202	up	hsa_circRNA_100390	hsa_circ_0015240	exonic	chr1	+	171546572	171546776	uc010pmi.2	PRRC2C	TCTGCAGCAGGAGCTGGTACATACACTACCTCTTCTTTGAGCACAA	172	124	3.99395	2.32193	hsa-miR-605-3p	hsa-miR-93-3p	hsa-miR-298	hsa-miR-367-5p	hsa-miR-376a-2-5p
ASCRP005289	6.49724	6.49724	2.69983	up	hsa_circRNA_105042	hsa_circ_0092135	exonic	chrX	-	153924191	153928334	uc004fmj.1	GAB3	TACATCGAAATGCTGATGTAGAAGGCCAATCCTTAAGACACCGAGA	615	167	8.28688	5.58705	hsa-miR-637	hsa-miR-516b-5p	hsa-miR-518c-5p	hsa-miR-593-5p	hsa-miR-320a
ASCRP000171	5.66392	5.66392	2.5018	up	hsa_circRNA_000990	hsa_circ_0001804	intronic	chr8	+	61458751	61459055	NM_001242644	RAB2A	GTTTTGGTTGGAAAACAAGTAAATAACTCTCCAAAGTCTCAGGGTA	188	133	4.82373	2.32193	hsa-miR-153-5p	hsa-miR-1264	hsa-miR-186-5p	hsa-miR-302a-5p	hsa-miR-130b-5p
ASCRP004045	2.15584	2.15584	1.10825	up	hsa_circRNA_103754	hsa_circ_0071174	exonic	chr4	-	151656409	151729550	uc003ilt.4	LRBA	CATGCGGAATTTGAGGCAGTAGATCATCTAATGCAAAATTGCCCTC	286	164	6.56996	5.46171	hsa-miR-205-5p	hsa-miR-19b-3p	hsa-miR-19a-3p	hsa-miR-558	hsa-miR-654-3p
ASCRP005152	3.36979	3.36979	1.75266	up	hsa_circRNA_104905	hsa_circ_0088373	exonic	chr9	-	125616230	125659855	uc004bnc.2	RC3H2	GAAATGGAGAGCTTACAAAACACTACACAGCAAAATAATGATCTGC	215	139	5.53355	3.78089	hsa-miR-765	hsa-miR-514a-5p	hsa-miR-146a-3p	hsa-miR-619-3p	hsa-miR-135b-5p
ASCRP004401	2.27707	2.27707	1.18718	up	hsa_circRNA_104128	hsa_circ_0076917	exonic	chr6	-	58256381	58256569	uc011dxq.1	GUSBP4	GTACTCGTGGGAGGGCTGGTGAATTACCAGATCTCCATCAAGTGCA	624	246	8.32168	7.1345	hsa-miR-494-5p	hsa-miR-1271-5p	hsa-miR-96-5p	hsa-miR-410-5p	hsa-miR-661
ASCRP004842	2.02667	2.02667	1.01911	up	hsa_circRNA_104589	hsa_circ_0001789	exonic	chr8	-	37734626	37735069	uc003xkm.2	RAB11FIP1	CGGCCTCGGATGGTGGTATAAGTTGAAATCCAAACCAGGAAAGAAG	684	290	8.51252	7.49341	hsa-miR-511-5p	hsa-miR-548d-5p	hsa-miR-548b-5p	hsa-miR-548c-5p	hsa-miR-658
ASCRP003917	2.73523	2.73523	1.45166	up	hsa_circRNA_103622	hsa_circ_0002590	exonic	chr4	+	39739039	39776553	uc003guq.4	UBE2K	CACAGGATGCTGTAGTAGCAAATCAGACGAGCAAAAATCAAATTAA	204	140	5.31541	3.86375	hsa-miR-1301-3p	hsa-miR-22-3p	hsa-miR-651-5p	hsa-miR-452-3p	hsa-miR-149-5p
ASCRP003430	2.34348	2.34348	1.22865	up	hsa_circRNA_103126	hsa_circ_0008160	exonic	chr21	-	38439561	38441924	uc002yvw.1	PIGP	ACAATCACAGTACTTTACCTCGTGTGGGCCTTTATTCCTGAATCTT	247	152	6.02668	4.79803	hsa-let-7b-5p	hsa-let-7d-5p	hsa-let-7a-5p	hsa-let-7e-5p	hsa-let-7i-5p
ASCRP003811	5.1158	5.1158	2.35496	up	hsa_circRNA_103513	hsa_circ_0006948	exonic	chr3	+	171830241	171944737	uc003fhy.3	FNDC3B	TATATCTCACAGGAAGCCAGTTGAGGGAAGTTCTCCATGAATGTAC	254	139	6.13585	3.78089	hsa-miR-619-3p	hsa-miR-93-3p	hsa-miR-490-3p	hsa-miR-525-5p	hsa-miR-1296-3p
ASCRP000047	2.17837	2.17837	1.12325	up	hsa_circRNA_000441	hsa_circ_0001623	antisense	chr6	+	90670648	90670832	NM_001170794	BACH2	TATTTCCTAGGTTGATGGGAACAGGAGAAGGTCCCAAAAGCAAACA	198	142	5.17271	4.04946	hsa-miR-613	hsa-miR-339-3p	hsa-miR-497-3p	hsa-miR-671-3p	hsa-miR-510-5p
ASCRP004179	2.44208	2.44208	1.28811	up	hsa_circRNA_103899	hsa_circ_0001498	exonic	chr5	-	76758919	76760634	uc003kff.1	WDR41	CTGATAGAACAGTTATTATTTGCATCTGCTGGTGATGATGGAATTG	604	229	8.25181	6.9637	hsa-miR-122-5p	hsa-miR-485-5p	hsa-miR-574-5p	hsa-miR-410-5p	hsa-miR-380-3p
ASCRP004065	4.70137	4.70137	2.23308	up	hsa_circRNA_103775	hsa_circ_0005066	exonic	chr4	+	186180001	186188309	uc003ixh.3	SNX25	AGCAACTAAGTGTTCGACTACAGTTATAGAGATTACATTCTGTCCT	428	161	7.55752	5.32444	hsa-miR-1264	hsa-miR-569	hsa-miR-181b-5p	hsa-miR-22-5p	hsa-miR-670-3p
ASCRP003102	4.99668	4.99668	2.32097	up	hsa_circRNA_102793	hsa_circ_0055940	exonic	chr2	-	106739425	106746234	uc002tdl.3	UXS1	ACCATGTGCTATGCCTACATGAAGCAGTTGACCAGATATACCATCT	184	133	4.6429	2.32193	hsa-miR-328-5p	hsa-miR-199b-3p	hsa-miR-199a-3p	hsa-miR-363-5p	hsa-miR-19a-5p
ASCRP005201	2.3671	2.3671	1.24312	up	hsa_circRNA_104954	hsa_circ_0089371	exonic	chr9	-	136277418	136278041	uc011mde.2	REXO4	AGAACCTCAAGCAGGGGAAGACATCTGGTTTGACGACGTGGACCCA	203	142	5.29258	4.04946	hsa-miR-181a-2-3p	hsa-miR-1296-5p	hsa-miR-521	hsa-miR-27b-3p	hsa-miR-523-3p
ASCRP001856	2.03819	2.03819	1.02729	up	hsa_circRNA_101505	hsa_circ_0002891	exonic	chr15	+	44048846	44055404	uc010ued.2	PDIA3	ATAATGGAGAGTTGATTGCACTGCCAACACTAACACCTGTAATAAA	304	171	6.77735	5.75006	hsa-miR-103a-2-5p	hsa-miR-181b-2-3p	hsa-miR-543	hsa-miR-154-3p	hsa-miR-296-3p
ASCRP002003	2.78239	2.78239	1.47632	up	hsa_circRNA_101655	hsa_circ_0000660	exonic	chr15	+	94899365	94945248	uc002btl.3	MCTP2	TAAGAAGTACAATAGCATTCGCGTCCTCTTTGATACGCAACCTACG	330	165	6.98236	5.50604	hsa-miR-520g-3p	hsa-miR-520h	hsa-miR-193b-5p	hsa-miR-371a-3p	hsa-miR-670-3p
ASCRP004525	4.37256	4.37256	2.12848	up	hsa_circRNA_104254	hsa_circ_0001663	exonic	chr6	+	159004985	159010814	uc003qrj.1	TMEM181	CCATCAAGGGAATGAACTTCACACTAAAGCCAATTCAAATACTTTC	399	160	7.40254	5.27406	hsa-miR-493-5p	hsa-miR-100-3p	hsa-miR-302b-5p	hsa-miR-218-1-3p	hsa-miR-181a-3p
ASCRP001849	2.04204	2.04204	1.03001	up	hsa_circRNA_101498	hsa_circ_0008319	exonic	chr15	-	43120125	43132631	uc010bcy.2	TTBK2	TGACGTCAGACCAGGAAAGACCATGTTTGTAGATTTATTGGCTGTG	615	261	8.28688	7.25687	hsa-miR-455-5p	hsa-miR-532-3p	hsa-miR-551b-5p	hsa-miR-551b-3p	hsa-miR-379-3p
ASCRP005234	2.05811	2.05811	1.04132	up	hsa_circRNA_104987	hsa_circ_0008619	exonic	chrX	-	23739997	23754133	uc004dat.1	ACOT9	AATGTTCCAGGCTTTGTGCCTTGGGCAAAGGGCAGCTTACTCCTGG	201	144	5.2553	4.21397	hsa-miR-196b-5p	hsa-miR-26b-3p	hsa-miR-200a-5p	hsa-miR-891b	hsa-miR-484
ASCRP000674	2.41161	2.41161	1.27	up	hsa_circRNA_100286	hsa_circ_0005720	exonic	chr1	+	95609446	95639445	uc001drb.3	TMEM56	TGAATCAGCGGTTGAAGAAATATGGAGATCAACACAAAACTGCTCA	167	117	3.59193	2.32193	hsa-let-7d-5p	hsa-let-7a-5p	hsa-let-7g-5p	hsa-let-7c-5p	hsa-let-7e-5p
ASCRP004564	2.32329	2.32329	1.21617	up	hsa_circRNA_104300	hsa_circ_0004349	exonic	chr7	+	6426842	6431672	uc003spw.3	RAC1	TCCGCAAACAAGCTGTAGGTAAAACTTGCCTACTGATCAGTTACAC	259	155	6.21931	5.00313	hsa-miR-585-3p	hsa-miR-215-3p	hsa-miR-586	hsa-miR-33a-5p	hsa-miR-33b-5p
ASCRP001954	2.64024	2.64024	1.40067	up	hsa_circRNA_101605	hsa_circ_0005036	exonic	chr15	-	76576097	76585041	uc002bbt.2	ETFA	TTATATGACTTGGCAGATCAACTACATGCTGCAGGTGGCACAAGAT	248	150	6.03633	4.63566	hsa-miR-493-5p	hsa-miR-96-5p	hsa-miR-330-5p	hsa-miR-338-3p	hsa-miR-518c-5p
ASCRP001955	10.4389	10.4389	3.3839	up	hsa_circRNA_101606	hsa_circ_0002226	exonic	chr15	-	76576097	76588078	uc002bbt.2	ETFA	TTATATGACTTGGCAGATCAACTACATGCTGCAGGCCTCATTGCTA	225	128	5.70583	2.32193	hsa-miR-493-5p	hsa-miR-647	hsa-miR-612	hsa-miR-96-5p	hsa-miR-330-5p
ASCRP004731	2.45384	2.45384	1.29504	up	hsa_circRNA_104477	hsa_circ_0082250	exonic	chr7	-	128619036	128620085	uc010llx.2	TNPO3	AGTCACACAGGCATACCAATCCCATTGTGGAAAATGGACAGACTCA	260	154	6.23495	4.93991	hsa-miR-548a-3p	hsa-miR-501-5p	hsa-miR-518a-3p	hsa-miR-199a-3p	hsa-miR-199b-3p
ASCRP002179	2.69667	2.69667	1.43118	up	hsa_circRNA_101835	hsa_circ_0005615	exonic	chr16	+	68155889	68157024	uc010vkq.2	NFATC3	ACCCCTATATTTCGATCTTGAGCCAGATGATTGTGCATCCATTTAC	2662	712	10.7227	9.29147	hsa-miR-744-5p	hsa-miR-661	hsa-miR-9-5p	hsa-miR-377-5p	hsa-miR-205-5p
ASCRP004113	2.10038	2.10038	1.07065	up	hsa_circRNA_103823	hsa_circ_0006308	exonic	chr5	-	38991050	39021238	uc003jlo.2	RICTOR	GCCATTATCTGTGAACTAGAACCTTCTGATAACTTAAGAGAGATTC	336	177	7.0148	5.94415	hsa-miR-22-5p	hsa-miR-581	hsa-miR-579-3p	hsa-miR-502-5p	hsa-miR-9-3p
ASCRP001533	3.13712	3.13712	1.64944	up	hsa_circRNA_101170	hsa_circ_0007681	exonic	chr12	-	118474142	118476193	uc001twr.2	WSB2	GGTCACTCCAGTAAACAGATTCAAGTGTTATCGGGCCACCTGCAGT	224	142	5.6989	4.04946	hsa-miR-622	hsa-miR-615-5p	hsa-miR-766-3p	hsa-miR-328-3p	hsa-miR-29c-5p
ASCRP002180	2.316	2.316	1.21164	up	hsa_circRNA_101836	hsa_circ_0000711	exonic	chr16	+	68155889	68160513	uc010vkq.2	NFATC3	ATCCTGTTGTGAAGATCTTGAGCCAGATGATTGTGCATCCATTTAC	1553	505	9.88828	8.67664	hsa-miR-744-5p	hsa-miR-576-3p	hsa-miR-661	hsa-miR-9-5p	hsa-miR-377-5p
ASCRP001673	2.06499	2.06499	1.04614	up	hsa_circRNA_101314	hsa_circ_0003643	exonic	chr14	-	21698477	21702388	uc001vzw.3	HNRNPC	ATTATGATAGTTTTCGGCTTTGTGAGAAACCTTACCATCAAACACG	1454	523	9.787	8.74086	hsa-miR-889-3p	hsa-miR-329-3p	hsa-miR-708-5p	hsa-miR-588	hsa-miR-490-3p
ASCRP001082	4.3052	4.3052	2.10608	up	hsa_circRNA_100708	hsa_circ_0000267	exonic	chr10	-	126370175	126370948	uc001lhu.1	FAM53B	CAAGATGGCACAGAAAATGACAGATGGCGAGACCTGGACAGGAAAT	542	177	8.05023	5.94415	hsa-miR-185-3p	hsa-miR-138-5p	hsa-miR-149-3p	hsa-miR-342-5p	hsa-miR-328-5p
ASCRP002837	2.15329	2.15329	1.10654	up	hsa_circRNA_102524	hsa_circ_0050516	exonic	chr19	+	34922765	34936026	uc002nvk.3	UBA2	TAAACTTTTTACCAAGGTTGCCAAGGAAAGTGTACTGCAGTTTTAC	386	186	7.32705	6.22052	hsa-miR-597-3p	hsa-miR-29b-2-5p	hsa-miR-34b-5p	hsa-miR-486-3p	hsa-miR-582-3p
ASCRP001743	2.71161	2.71161	1.43915	up	hsa_circRNA_101384	hsa_circ_0032391	exonic	chr14	+	71428942	71479919	uc001xmo.2	PCNX	TTTGGCCCTGTTTGATAGTGATCCTGGTGGAGGGATTGAAATGTCT	169	132	3.76108	2.32193	hsa-miR-574-5p	hsa-miR-592	hsa-miR-653-3p	hsa-miR-212-5p	hsa-miR-485-5p
ASCRP000545	2.24624	2.24624	1.16751	up	hsa_circRNA_100156	hsa_circ_0000048	exonic	chr1	-	33413822	33415375	uc001bwm.4	RNF19B	TCAGACTTGCATTACCTCAGTTATGCTGTTATTGCCTATGGCTGTG	593	236	8.20308	7.03556	hsa-miR-217	hsa-miR-539-3p	hsa-miR-125b-2-3p	hsa-miR-642a-5p	hsa-miR-603
ASCRP001675	2.05237	2.05237	1.03729	up	hsa_circRNA_101316	hsa_circ_0000523	exonic	chr14	-	21971315	21972024	uc001wbc.3	METTL3	AACAGTCCACTAAGGAACAACAGAGCAAGAAGATCTACGGAATCCA	693	291	8.53919	7.50189	hsa-miR-422a	hsa-miR-194-3p	hsa-miR-449c-5p	hsa-miR-103a-3p	hsa-miR-107
ASCRP000920	2.53124	2.53124	1.33984	up	hsa_circRNA_100540	hsa_circ_0017628	exonic	chr10	-	7262372	7327916	uc001ijn.2	SFMBT2	TAATGTGGCTTCACCTGGAAGCAATCAAAGAGAAGTACACAGACTG	423	185	7.52362	6.18378	hsa-miR-103a-3p	hsa-miR-107	hsa-miR-15a-3p	hsa-miR-205-5p	hsa-miR-224-5p
ASCRP002992	2.88651	2.88651	1.52933	up	hsa_circRNA_102680	hsa_circ_0002348	exonic	chr2	+	36623756	36706837	uc002rpd.3	CRIM1	TGTTGCCCTGTGTGCGAAGATGAGAACTGGACTGATGACCAACTGC	262	151	6.25634	4.72702	hsa-miR-383-3p	hsa-miR-146b-5p	hsa-miR-182-5p	hsa-miR-146a-5p	hsa-miR-181d-5p
ASCRP005104	2.14076	2.14076	1.09812	up	hsa_circRNA_104857	hsa_circ_0087893	exonic	chr9	-	111795586	111826847	uc022bln.1	TMEM245	AGCCTCAGCGTTGGCTTCCTGAGGCTCAGGTAGTCCAAAGAGCCCT	233	151	5.82514	4.72702	hsa-miR-567	hsa-miR-183-5p	hsa-miR-653-3p	hsa-miR-412-3p	hsa-miR-551b-5p
ASCRP000623	3.48661	3.48661	1.80183	up	hsa_circRNA_100235	hsa_circ_0012584	exonic	chr1	+	53351504	53352725	uc001cuk.2	ZYG11A	AGTAAAAATCCATGCAACCATACAGAATTGGCCAAGTTCAAGTTGT	174	134	4.12375	2.32193	hsa-miR-92a-1-5p	hsa-miR-370-5p	hsa-miR-495-5p	hsa-miR-215-3p	hsa-miR-512-3p
ASCRP003747	2.20032	2.20032	1.13772	up	hsa_circRNA_103449	hsa_circ_0002236	exonic	chr3	+	122942405	122978436	uc003ege.3	SEC22A	CCTTTACCAGTTTTATTAGCTCTCTGGGAGTGAGCTACATGATGTT	307	169	6.80503	5.66731	hsa-miR-30a-3p	hsa-miR-200c-5p	hsa-miR-200b-5p	hsa-miR-148a-3p	hsa-miR-152-3p
ASCRP002355	2.12308	2.12308	1.08616	up	hsa_circRNA_102019	hsa_circ_0000753	exonic	chr17	-	28003837	28030080	uc002heo.1	SSH2	CTGTGCAGGCAATGTGCATCAGCGAGAGCTTTCTAACTGTCAAAGG	473	208	7.75869	6.67253	hsa-miR-302b-3p	hsa-miR-520c-3p	hsa-miR-520b	hsa-miR-302a-3p	hsa-miR-302c-3p
ASCRP002541	7.70627	7.70627	2.94603	up	hsa_circRNA_102213	hsa_circ_0045932	exonic	chr17	-	76823326	76825089	uc002jvz.1	USP36	GCTGTGCCAAGCCACCAGGGAAGCTTCTGCATGCTGTGTGTCATGC	486	153	7.81983	4.87379	hsa-miR-544a	hsa-miR-873-5p	hsa-miR-25-5p	hsa-miR-152-5p	hsa-miR-506-5p
ASCRP002886	3.61161	3.61161	1.85264	up	hsa_circRNA_102573	hsa_circ_0000942	exonic	chr19	+	46020920	46021352	uc002pci.3	VASP	ATGGCCAGTGCCCTAGAGGCGTTGGAAGCGAGACGGTCATCTGTTC	175	132	4.17457	2.32193	hsa-miR-661	hsa-miR-744-3p	hsa-miR-502-5p	hsa-miR-514a-3p	hsa-miR-487b-5p
ASCRP002570	2.83653	2.83653	1.50413	up	hsa_circRNA_102242	hsa_circ_0046447	exonic	chr17	+	80714040	80726442	uc002kfy.1	TBCD	TCTCCAAATAGCAGAGTAATAATGGACAAATACCAGGAGCAGCCTC	245	148	5.99593	4.4918	hsa-miR-576-3p	hsa-miR-219a-2-3p	hsa-miR-551b-5p	hsa-miR-758-3p	hsa-miR-638
ASCRP000024	2.24462	2.24462	1.16647	up	hsa_circRNA_000212	hsa_circ_0000705	intragenic	chr16	-	58593707	58594266	NM_001265612	CNOT1	CTTTTAAAAACAAGGAGTGTTTCTCAGGAGCTATCAGAAACTATCC	842	329	8.90672	7.74025	hsa-miR-590-5p	hsa-miR-494-5p	hsa-miR-577	hsa-miR-187-5p	hsa-miR-449c-5p
ASCRP004685	2.29636	2.29636	1.19935	up	hsa_circRNA_104429	hsa_circ_0081308	exonic	chr7	+	98562251	98569568	uc003upp.3	TRRAP	AGAGGTGAAGGGACCCTTATGATCCTCAAGTCTGCCTGCAGCAACA	205	143	5.33341	4.13406	hsa-miR-550a-5p	hsa-miR-103a-2-5p	hsa-miR-550a-3-5p	hsa-miR-612	hsa-miR-29b-2-5p
ASCRP005127	5.50588	5.50588	2.46097	up	hsa_circRNA_104880	hsa_circ_0003500	exonic	chr9	-	115030328	115060196	uc004bfv.3	PTBP3	AATCTACCTAATCAAGCTCGGGGATCTGATGAGCTTCTTTCTTCTG	236	136	5.87822	3.41725	hsa-miR-224-3p	hsa-miR-215-3p	hsa-miR-489-3p	hsa-miR-569	hsa-miR-122-5p
ASCRP001347	5.07027	5.07027	2.34206	up	hsa_circRNA_100976	hsa_circ_0002955	exonic	chr11	+	120346048	120348235	uc001pxl.2	ARHGEF12	CAGAGTCCAGATTTATACACGTTGCTGCTGGAAGACATTCTTGTAT	483	164	7.80377	5.46171	hsa-miR-103a-2-5p	hsa-miR-335-3p	hsa-miR-200b-5p	hsa-miR-744-3p	hsa-miR-130b-5p
ASCRP004930	2.0466	2.0466	1.03323	up	hsa_circRNA_104677	hsa_circ_0085434	exonic	chr8	-	124035952	124042956	uc003ypl.2	DERL1	ATGGATATGCAGATTTGGAGGCCAATCACTGCCACCTTTTATTTCC	342	180	7.06818	6.03495	hsa-miR-145-5p	hsa-miR-584-3p	hsa-miR-95-5p	hsa-miR-429	hsa-miR-19b-3p
ASCRP004167	2.13685	2.13685	1.09549	up	hsa_circRNA_103887	hsa_circ_0002490	exonic	chr5	+	72370568	72373320	uc010izb.3	FCHO2	TCTTCCAAATGCACAGCTTGTGTTCAGGTGTGTCACGGGGTCCCAG	801	324	8.80677	7.71129	hsa-miR-890	hsa-miR-766-5p	hsa-miR-125a-3p	hsa-miR-10b-3p	hsa-miR-571
ASCRP002993	6.16528	6.16528	2.62417	up	hsa_circRNA_102681	hsa_circ_0053958	exonic	chr2	+	36623756	36744685	uc002rpd.3	CRIM1	CTGCCCACAGTGTACAGATGAGAACTGGACTGATGACCAACTGCTT	264	138	6.289	3.66483	hsa-miR-383-3p	hsa-miR-486-3p	hsa-miR-557	hsa-miR-612	hsa-miR-377-3p
ASCRP002971	2.62358	2.62358	1.39154	up	hsa_circRNA_102658	hsa_circ_0007385	exonic	chr2	-	32142994	32157204	uc002rnz.3	MEMO1	TATACAGCTAAAGCCATGGAAAGCCATGCAGGATATACGTACTGTG	372	174	7.24503	5.85349	hsa-miR-485-3p	hsa-miR-519c-3p	hsa-miR-423-5p	hsa-miR-20b-5p	hsa-miR-105-5p
ASCRP002427	2.04904	2.04904	1.03495	up	hsa_circRNA_102092	hsa_circ_0044177	exonic	chr17	-	43552465	43553092	uc010wjn.1	PLEKHM1	CTCTGCAAGAACACATCATCTCAGAGTTGGAGCACCTGACGTTTGT	481	214	7.79243	6.75748	hsa-miR-432-5p	hsa-let-7g-5p	hsa-miR-15b-5p	hsa-let-7i-5p	hsa-miR-646
ASCRP004761	3.49988	3.49988	1.8073	up	hsa_circRNA_104507	hsa_circ_0001756	exonic	chr7	-	139415730	139416814	uc003vvd.4	HIPK2	TGCAGTCCAGATATTACAGGTATGGCCTCACATGTGCAAGTTTTCT	879	251	8.98479	7.17749	hsa-miR-373-3p	hsa-miR-302a-3p	hsa-miR-203a-5p	hsa-miR-302b-3p	hsa-miR-302d-3p
ASCRP004235	3.91542	3.91542	1.96917	up	hsa_circRNA_103955	hsa_circ_0074137	exonic	chr5	-	137854380	137854556	uc003ldc.4	ETF1	TATAACAAAGCAATGGCACCAGCATGATATCATTGATCATTCCTCC	228	139	5.75006	3.78089	hsa-miR-193a-5p	hsa-miR-488-3p	hsa-miR-584-3p	hsa-miR-30b-3p	hsa-miR-299-5p
ASCRP004673	11.1628	11.1628	3.48062	up	hsa_circRNA_104417	hsa_circ_0008139	exonic	chr7	+	77210743	77212967	uc003ugh.2	PTPN12	GGGAGTATAATGTTGTGTTGATCACAGCCGAGTTAAATTGACATTA	751	159	8.69764	5.21702	hsa-miR-548c-3p	hsa-miR-222-3p	hsa-miR-33a-5p	hsa-miR-519d-5p	hsa-miR-221-3p
ASCRP004912	8.43892	8.43892	3.07706	up	hsa_circRNA_104659	hsa_circ_0085045	exonic	chr8	-	99718694	99761618	uc003yio.3	STK3	CATCCAATGAGGCCCATATGTTGTAAAGTACTATGGCAGTTATTTT	208	132	5.39899	2.32193	hsa-miR-183-3p	hsa-miR-525-5p	hsa-miR-520a-5p	hsa-miR-101-3p	hsa-miR-301a-3p
ASCRP001290	2.42418	2.42418	1.2775	up	hsa_circRNA_100917	hsa_circ_0002264	exonic	chr11	-	85692787	85707972	uc001pbo.1	PICALM	ATGGAACCACTAAGAACACATCAAAGCTGCCCAATGATCTGCTTGA	503	204	7.88955	6.61205	hsa-miR-421	hsa-miR-545-3p	hsa-miR-890	hsa-miR-499a-3p	hsa-miR-196a-3p
ASCRP003996	3.91161	3.91161	1.96776	up	hsa_circRNA_103702	hsa_circ_0070446	exonic	chr4	+	94006145	94032104	uc011cdv.1	GRID2	TTCATTACTGAGCCTGTGAACTTATGAATCAAGGCATCTTGGCCCT	177	135	4.28969	2.32193	hsa-miR-370-3p	hsa-miR-93-3p	hsa-miR-346	hsa-miR-615-5p	hsa-miR-376b-3p
ASCRP001570	8.52392	8.52392	3.09152	up	hsa_circRNA_101207	hsa_circ_0006689	exonic	chr12	-	129293332	129299615	uc001uhu.2	SLC15A4	TCATGTGCTCGGCCTTTGCTGCAGGTTAAAGATCGAGGTCCGGAAG	503	152	7.88955	4.79803	hsa-miR-638	hsa-miR-34b-5p	hsa-miR-7-5p	hsa-miR-449c-5p	hsa-miR-330-3p
ASCRP003795	2.63204	2.63204	1.39618	up	hsa_circRNA_103497	hsa_circ_0067772	exonic	chr3	-	155547476	155560408	uc003fan.4	SLC33A1	TGCTGTTGAGATTTCCTTTTTTTCTGGGGAACTGTATTTTTAATAA	222	145	5.66731	4.27113	hsa-miR-34b-5p	hsa-miR-34c-5p	hsa-miR-518a-5p	hsa-miR-527	hsa-miR-567
ASCRP000930	4.99343	4.99343	2.32003	up	hsa_circRNA_100550	hsa_circ_0017726	exonic	chr10	+	12123470	12139995	uc001ild.4	DHTKD1	ACATGTTCAGTTGATCATGGCCTTGCCAGGTTGGTGACAGTATATT	257	140	6.18378	3.86375	hsa-miR-518c-5p	hsa-miR-125a-3p	hsa-miR-670-3p	hsa-miR-20b-3p	hsa-miR-17-3p
ASCRP001089	5.72964	5.72964	2.51845	up	hsa_circRNA_100715	hsa_circ_0020353	exonic	chr10	-	126727565	126727724	uc001lif.4	CTBP2	ATTTGTGAAGGGTTCATAGTGGCGTCATGCACGCAGACTCCTGCAA	771	186	8.73896	6.22052	hsa-miR-2113	hsa-miR-218-5p	hsa-miR-365b-5p	hsa-miR-383-5p	hsa-miR-570-5p
ASCRP000951	2.71161	2.71161	1.43915	up	hsa_circRNA_100572	hsa_circ_0018015	exonic	chr10	-	27355415	27368090	uc001itg.2	ANKRD26	AGGAAGATATAGAATCACCTTGGGATTCTGAGGCTTTCTGGCAAAC	169	128	3.76108	2.32193	hsa-miR-19b-2-5p	hsa-miR-153-5p	hsa-miR-129-5p	hsa-miR-27a-3p	hsa-miR-27b-3p
ASCRP001170	5.66392	5.66392	2.5018	up	hsa_circRNA_100796	hsa_circ_0021727	exonic	chr11	+	35222628	35226187	uc001mvu.3	CD44	TCGACAACAGGGACAGCTGTTTCAACCACACCACGGGCTTTTGACC	188	135	4.82373	2.32193	hsa-miR-23a-5p	hsa-miR-23b-5p	hsa-miR-218-5p	hsa-miR-433-3p	hsa-miR-494-5p
ASCRP000684	2.02501	2.02501	1.01793	up	hsa_circRNA_100297	hsa_circ_0013530	exonic	chr1	+	113192039	113202401	uc001ecj.1	CAPZA1	TAAGATTCAGACGTTCGGCTACTACTTAATAATGACAATCTCCTCA	260	159	6.23495	5.21702	hsa-miR-103a-2-5p	hsa-miR-637	hsa-miR-515-5p	hsa-miR-513a-5p	hsa-miR-519e-5p
ASCRP000065	2.28168	2.28168	1.1901	up	hsa_circRNA_000556	hsa_circ_0000442	intragenic	chr12	-	116668237	116675510	NM_015335	MED13L	TTGGTATCACAGTGCACCTGAAAAGCTGAACTCACGGGAATCAAAT	783	303	8.76427	7.57417	hsa-miR-570-3p	hsa-miR-545-5p	hsa-miR-561-3p	hsa-miR-619-5p	hsa-miR-26b-5p
ASCRP001039	2.16885	2.16885	1.11693	up	hsa_circRNA_100665	hsa_circ_0019589	exonic	chr10	-	103427642	103433430	uc001kto.3	FBXW4	CATTACTCAGTCAGATGCCCTGGATGCAGCTAGAGGATGATTCTCT	727	292	8.62824	7.51131	hsa-miR-660-3p	hsa-miR-571	hsa-miR-184	hsa-miR-324-3p	hsa-miR-619-5p
ASCRP003177	2.71639	2.71639	1.44169	up	hsa_circRNA_102869	hsa_circ_0057298	exonic	chr2	+	183993014	183998351	uc010zfs.2	NUP35	TTGGAGTTACATCTACTCCTGGAACAGGATCTGAACCAATGATGCT	217	143	5.57575	4.13406	hsa-miR-582-3p	hsa-miR-335-3p	hsa-miR-612	hsa-miR-203a-3p	hsa-miR-640
ASCRP000565	6.13892	6.13892	2.61798	up	hsa_circRNA_100176	hsa_circ_0011685	exonic	chr1	+	36773370	36773564	uc010oia.1	SH3D21	ACTACCTGCAGACAGGCCTTGGTAACCCAGACATGCCTTCAGTCAG	191	130	4.93991	2.32193	hsa-miR-637	hsa-miR-328-5p	hsa-miR-30b-3p	hsa-miR-887-5p	hsa-miR-512-3p
ASCRP001208	15.0639	15.0639	3.91303	up	hsa_circRNA_100834	hsa_circ_0022392	exonic	chr11	+	61630443	61631258	uc001nsj.2	FADS2	TCAGTGGACACCTTAACTTCCAGATTGAGCACCAGACCTGGCCTGG	260	131	6.23495	2.32193	hsa-miR-873-5p	hsa-miR-23b-5p	hsa-miR-181a-2-3p	hsa-miR-93-3p	hsa-miR-299-3p
ASCRP003640	2.88451	2.88451	1.52832	up	hsa_circRNA_103342	hsa_circ_0065149	exonic	chr3	-	47098310	47103836	uc003cqv.3	SETD2	TATTCACAGACAACTCCACCAATTGTACAGCAACTGAACGAGGAAG	582	206	8.16777	6.63944	hsa-miR-222-3p	hsa-miR-197-5p	hsa-miR-330-5p	hsa-miR-152-5p	hsa-miR-486-3p
ASCRP004366	2.86035	2.86035	1.51619	up	hsa_circRNA_104093	hsa_circ_0006757	exonic	chr6	-	34574331	34574681	uc003ojr.2	C6orf106	TAGTGACTTACAGTAAGATGTCATCTGGGTGATTCTCAGTGTGGAG	545	201	8.05837	6.54217	hsa-miR-382-5p	hsa-miR-26a-1-3p	hsa-miR-148b-5p	hsa-miR-30c-1-3p	hsa-miR-30c-2-3p
ASCRP002571	2.01991	2.01991	1.01429	up	hsa_circRNA_102243	hsa_circ_0006413	exonic	chr17	+	80714040	80730383	uc002kfy.1	TBCD	AGATGCAGCTGCTGTCCTTGTGTCCAGTAATAATGGACAAATACCA	340	180	7.04925	6.03495	hsa-miR-576-3p	hsa-miR-646	hsa-miR-219a-2-3p	hsa-miR-181b-2-3p	hsa-miR-181b-3p
ASCRP001169	3.61532	3.61532	1.85412	up	hsa_circRNA_100795	hsa_circ_0000290	exonic	chr11	+	34991685	35006275	uc001mvt.3	PDHX	ATCCAGGAAATTGCTGACTCTGTAAAGGGCACATTCACTGAAATCC	220	139	5.63502	3.78089	hsa-miR-532-5p	hsa-miR-153-5p	hsa-miR-95-5p	hsa-miR-370-5p	hsa-miR-194-5p
ASCRP001818	2.65794	2.65794	1.41031	up	hsa_circRNA_101467	hsa_circ_0034293	exonic	chr15	-	30053341	30065560	uc010azl.3	TJP1	AAGCAATGGCAGGCTCCTGGATTTGGATTTGGAATTGCAATATCTG	223	145	5.68144	4.27113	hsa-miR-146a-3p	hsa-miR-134-5p	hsa-miR-181a-2-3p	hsa-miR-383-5p	hsa-miR-511-5p
ASCRP001652	2.17093	2.17093	1.11831	up	hsa_circRNA_101292	hsa_circ_0002664	exonic	chr13	+	100953713	100962162	uc001voo.3	PCCA	AACTATGTTATTCGAGGTTGAGCATCCTGTCACAGAATGCATTACT	260	157	6.23495	5.11664	hsa-miR-374a-3p	hsa-miR-550a-5p	hsa-miR-550a-3-5p	hsa-miR-181a-5p	hsa-miR-101-5p
ASCRP002375	2.81503	2.81503	1.49315	up	hsa_circRNA_102040	hsa_circ_0003507	exonic	chr17	-	34864900	34867294	uc010wcz.1	MYO19	ACTTTCATAGGTCCTAGCTGGACTGCTGCACCTTGGCAATATCCAG	210	141	5.4411	3.94795	hsa-miR-632	hsa-miR-497-5p	hsa-miR-766-3p	hsa-miR-218-2-3p	hsa-miR-485-5p
ASCRP003388	3.24453	3.24453	1.69801	up	hsa_circRNA_103084	hsa_circ_0060849	exonic	chr20	-	50133322	50140649	uc002xwc.3	NFATC2	ACTGGAGGCCACCCTGTGGTTCAGAAGAGCCGAATGCACATAAGGT	337	161	7.02245	5.32444	hsa-miR-663a	hsa-miR-381-5p	hsa-miR-328-5p	hsa-miR-744-5p	hsa-miR-185-3p
ASCRP003307	2.26678	2.26678	1.18064	up	hsa_circRNA_103001	hsa_circ_0059512	exonic	chr20	-	17933230	17937681	uc010zrt.1	SNX5	ATATGATCAGGATCTGAGATCTGTATCTGTGGACCTGAATGTTGAT	257	155	6.18378	5.00313	hsa-miR-1264	hsa-miR-611	hsa-miR-302a-5p	hsa-miR-544a	hsa-miR-338-3p
ASCRP003138	2.09755	2.09755	1.0687	up	hsa_circRNA_102829	hsa_circ_0001072	exonic	chr2	-	144966169	144969146	uc002tvr.3	GTDC1	AGCATTACAGATTGTGCTTCAAGAAGACCATAGGGAAGAACGCATT	773	317	8.74339	7.67468	hsa-miR-1185-5p	hsa-miR-761	hsa-miR-340-5p	hsa-miR-607	hsa-miR-539-5p
ASCRP002138	3.00123	3.00123	1.58556	up	hsa_circRNA_101793	hsa_circ_0038917	exonic	chr16	-	29577406	29580649	uc002dsp.3	LOC440354	ACAGAATGACGAAAAGGATTGACTTGATGCAAAACATCACAAAGGC	220	142	5.63502	4.04946	hsa-miR-589-5p	hsa-miR-518c-5p	hsa-miR-548b-3p	hsa-miR-136-3p	hsa-miR-661
ASCRP000797	2.47179	2.47179	1.30555	up	hsa_circRNA_100414	hsa_circ_0007905	exonic	chr1	-	180953812	180962561	uc010pnr.2	STX6	ATGACCAGTGGACATGAAAGATCAGATGTCAACTTCATCTGTGCAG	1038	368	9.2818	7.97625	hsa-miR-1271-3p	hsa-miR-766-3p	hsa-miR-145-5p	hsa-miR-33b-3p	hsa-miR-520e
ASCRP000348	2.42626	2.42626	1.27873	up	hsa_circRNA_001896	hsa_circ_0001446	intragenic	chr4	+	144530863	144566308	ENST00000511042	GUSBP5	CGTGAGGATGAGTGTCCTCATTTCTCAATTTGCTCTTCATATTAAT	200	141	5.22669	3.94795	hsa-miR-329-5p	hsa-miR-26a-2-3p	hsa-miR-136-5p	hsa-miR-153-5p	hsa-miR-26a-1-3p
ASCRP004855	2.34681	2.34681	1.2307	up	hsa_circRNA_104602	hsa_circ_0084131	exonic	chr8	-	42317413	42320608	uc003xpe.3	SLC20A2	TACACAGGAGCACCAGTTGCTTCTTGGTTTATATCTCCACTGTTGT	264	156	6.289	5.0583	hsa-miR-214-3p	hsa-miR-195-5p	hsa-miR-16-5p	hsa-miR-15a-5p	hsa-miR-103a-3p
ASCRP002970	3.59666	3.59666	1.84666	up	hsa_circRNA_102657	hsa_circ_0006790	exonic	chr2	-	32142994	32145979	uc002rnz.3	MEMO1	TTATACAGCTAAAGCCATGGAAAGCCGGAGAATTTTCATCCTTGGG	253	145	6.11779	4.27113	hsa-miR-485-3p	hsa-miR-519c-3p	hsa-miR-423-5p	hsa-miR-20b-5p	hsa-miR-105-5p
ASCRP004691	2.23907	2.23907	1.1629	up	hsa_circRNA_104435	hsa_circ_0001727	exonic	chr7	+	99621041	99621930	uc003usk.1	ZKSCAN1	CAGTCACGAGGAATAGTAAAGAAACACATCATAAAACCTCCCAGGA	881	344	8.99702	7.83412	hsa-miR-877-3p	hsa-miR-593-5p	hsa-miR-1301-3p	hsa-miR-631	hsa-miR-127-5p
ASCRP003223	2.36728	2.36728	1.24323	up	hsa_circRNA_102915	hsa_circ_0058213	exonic	chr2	+	219103386	219110269	uc002vhd.3	ARPC2	GCTACATTACCTTTGGATACAATGTCTCTTTGCTATATGACCTTGA	442	193	7.62165	6.37842	hsa-miR-216a-3p	hsa-miR-362-5p	hsa-miR-892a	hsa-miR-505-3p	hsa-miR-26b-3p
ASCRP002995	2.20337	2.20337	1.13971	up	hsa_circRNA_102683	hsa_circ_0007386	exonic	chr2	+	36668400	36669878	uc002rpd.3	CRIM1	TGCCAACAAGAAGAGAAGCCAGATTGCTCCAAGGCCCGCTGTGAAG	356	179	7.14409	6.00438	hsa-miR-146b-5p	hsa-miR-146a-5p	hsa-miR-383-3p	hsa-miR-17-3p	hsa-miR-29b-1-5p
ASCRP003139	3.19433	3.19433	1.67551	up	hsa_circRNA_102830	hsa_circ_0001073	exonic	chr2	+	148653869	148657467	uc002twg.3	ACVR2A	TCCAACTCAAGTGCTATACTTGGTAGATCAGAAACTCAGGAGTGTC	597	201	8.21769	6.54217	hsa-miR-511-5p	hsa-miR-15a-3p	hsa-miR-302c-5p	hsa-miR-21-3p	hsa-miR-573
ASCRP002563	2.05204	2.05204	1.03706	up	hsa_circRNA_102235	hsa_circ_0046377	exonic	chr17	-	80085567	80086473	uc002kdx.1	CCDC57	TCAACTCCAGGACGCCAAGAGTGCCGAGGATGAGGCTCCTTCCAGA	255	157	6.1537	5.11664	hsa-miR-762	hsa-miR-185-3p	hsa-miR-511-5p	hsa-miR-608	hsa-miR-431-5p
ASCRP003383	2.47535	2.47535	1.30763	up	hsa_circRNA_103079	hsa_circ_0006359	exonic	chr20	+	48466115	48472118	uc002xuv.1	SLC9A8	TTCTGACCAAGGTAACTTCTTTCAAAATATTGGTTCCATCACCCTG	282	159	6.52465	5.21702	hsa-miR-515-5p	hsa-miR-519d-5p	hsa-miR-1323	hsa-miR-519e-5p	hsa-miR-369-5p
ASCRP001143	2.63808	2.63808	1.39949	up	hsa_circRNA_100769	hsa_circ_0002687	exonic	chr11	-	18536224	18541150	uc001mor.3	TSG101	ATGGAAACACTACAAATACAGAGACCTAACTGTACGTGAAACTGTC	215	143	5.53355	4.13406	hsa-miR-325	hsa-miR-124-3p	hsa-miR-199a-3p	hsa-miR-199b-3p	hsa-miR-616-3p
ASCRP004593	3.10083	3.10083	1.63266	up	hsa_circRNA_104330	hsa_circ_0001684	exonic	chr7	+	23650789	23651172	uc003swl.3	CCDC126	GCAGGATATGAGTTAATAGAGTGGATACAACCTTGCTGAAGATGAA	229	143	5.76672	4.13406	hsa-miR-526b-5p	hsa-miR-194-5p	hsa-miR-514a-3p	hsa-miR-651-3p	hsa-miR-551b-5p
ASCRP004258	2.80434	2.80434	1.48766	up	hsa_circRNA_103978	hsa_circ_0074371	exonic	chr5	+	142434003	142437312	uc003lmw.3	ARHGAP26	ACTTGGCAAAACCCCAAGACTGCTTCTGAGACAGAAACAGATATCT	2268	581	10.4413	8.95367	hsa-miR-19b-1-5p	hsa-miR-19b-2-5p	hsa-miR-323a-5p	hsa-miR-145-5p	hsa-miR-646
ASCRP004942	2.08238	2.08238	1.05823	up	hsa_circRNA_104690	hsa_circ_0008934	exonic	chr8	-	131164981	131193126	uc003ysz.2	ASAP1	CTCACATGCCACATACAAAAATTGAGAAAGAGAAAAGAGAGCACGC	219	149	5.62043	4.56219	hsa-miR-627-3p	hsa-miR-526b-5p	hsa-miR-544a	hsa-miR-367-3p	hsa-miR-136-5p
ASCRP003704	2.0543	2.0543	1.03865	up	hsa_circRNA_103406	hsa_circ_0066404	exonic	chr3	+	61734551	61734656	uc003dla.4	PTPRG	AGGCGACCCGTACTGGGCCTACTCTGCGTTGACAGAAGGCTACGTT	198	143	5.17271	4.13406	hsa-miR-187-3p	hsa-miR-661	hsa-miR-26a-2-3p	hsa-miR-26a-1-3p	hsa-miR-191-3p
ASCRP005228	4.84668	4.84668	2.277	up	hsa_circRNA_104981	hsa_circ_0007933	exonic	chrX	-	10534927	10535643	uc004ctt.3	MID1	CAAATTGAAGATAGCTGATCAGCTTCCTTGGGTTTTGCTGATGACA	183	134	4.59893	2.32193	hsa-miR-612	hsa-miR-888-5p	hsa-miR-216a-3p	hsa-miR-891a-3p	hsa-miR-597-3p
ASCRP001293	2.32361	2.32361	1.21637	up	hsa_circRNA_100920	hsa_circ_0023919	exonic	chr11	-	85707868	85714494	uc001pbo.1	PICALM	GTAGCAAGTACATGGGGAGGCCCCTAGCAGTCTTCTTGATGCTTTG	602	234	8.23395	7.01758	hsa-miR-636	hsa-miR-9-5p	hsa-miR-370-3p	hsa-miR-525-3p	hsa-miR-217
ASCRP002934	3.01361	3.01361	1.59149	up	hsa_circRNA_102621	hsa_circ_0002914	exonic	chr2	+	11943032	11945282	uc002rbt.3	LPIN1	ATAAAGTGAGCCAGGTAAAGCATGAATCATCCTCCAGTGATGAGGA	193	136	5.00875	3.41725	hsa-miR-135b-5p	hsa-miR-135a-5p	hsa-miR-298	hsa-miR-22-5p	hsa-miR-541-3p
ASCRP001348	6.41502	6.41502	2.68145	up	hsa_circRNA_100977	hsa_circ_0002089	exonic	chr11	+	120347369	120348235	uc001pxl.2	ARHGEF12	CAGAGTCCAGATAACAAAGCTTTATTCGTCATTTCCATGTCAGACA	904	193	9.05987	6.37842	hsa-miR-103a-2-5p	hsa-miR-335-3p	hsa-miR-130b-5p	hsa-miR-339-3p	hsa-miR-605-5p
ASCRP000522	2.12582	2.12582	1.08802	up	hsa_circRNA_100132	hsa_circ_0002452	exonic	chr1	-	31452908	31468067	uc001bsh.1	PUM1	GCGACACTAGGGCCCAAGGGATGCAGACAGTGATGAAAACGACAAA	387	187	7.3349	6.24688	hsa-miR-646	hsa-miR-93-3p	hsa-miR-450a-2-3p	hsa-miR-615-5p	hsa-miR-503-5p
ASCRP003615	2.00897	2.00897	1.00646	up	hsa_circRNA_103317	hsa_circ_0064735	exonic	chr3	-	33441680	33467233	uc003cfq.4	UBP1	GACTGTTCTCTAATTTTTCAGTGATGTCTTGGCATTGCCCATTTTC	305	172	6.78636	5.77991	hsa-miR-136-5p	hsa-miR-138-5p	hsa-miR-134-3p	hsa-miR-30b-3p	hsa-miR-223-5p
ASCRP000726	4.6132	4.6132	2.20577	up	hsa_circRNA_100341	hsa_circ_0014263	exonic	chr1	-	153635690	153636950	uc001fcr.3	ILF2	TTGCATACAGTGGATATCAAAGTATTGCAGAGTGCCTTAGCAGCCA	227	137	5.73659	3.53083	hsa-miR-423-5p	hsa-miR-92a-2-5p	hsa-miR-651-3p	hsa-miR-199b-3p	hsa-miR-199a-3p
ASCRP005108	2.69682	2.69682	1.43126	up	hsa_circRNA_104861	hsa_circ_0004109	exonic	chr9	-	111819470	111826847	uc022bln.1	TMEM245	TTGTTCACGAGAACATTGAGACATTTCTTTCGTTGGCTTCCTGAGG	265	153	6.30505	4.87379	hsa-miR-651-3p	hsa-miR-338-5p	hsa-miR-26a-1-3p	hsa-miR-186-3p	hsa-miR-622
ASCRP003475	2.93026	2.93026	1.55103	up	hsa_circRNA_103176	hsa_circ_0062545	exonic	chr22	-	24002051	24026054	uc002zxi.4	GUSBP11	AATTTTGCCGATTTCATGACTAACCAGTGACCTGCTGAAGCTCACA	1036	326	9.27687	7.72584	hsa-miR-509-5p	hsa-miR-134-5p	hsa-miR-181b-3p	hsa-miR-194-3p	hsa-miR-887-5p
ASCRP002609	3.04178	3.04178	1.60491	up	hsa_circRNA_102290	hsa_circ_0000824	exonic	chr18	-	6263945	6312055	uc002kmz.4	L3MBTL4	TGAGCTGTTTTCCAAGATTGCTATGCTATGCCTTGTATGACTAAGA	247	147	6.02668	4.42177	hsa-miR-26a-1-3p	hsa-miR-140-5p	hsa-miR-877-3p	hsa-miR-1301-3p	hsa-miR-34a-5p
ASCRP004009	4.62604	4.62604	2.20978	up	hsa_circRNA_103717	hsa_circ_0070617	exonic	chr4	-	108614926	108622441	uc011cfh.1	PAPSS1	TTCATATCACCTTACACTCAGGGAATGCAGAGAGCAACCAATGTCA	335	152	7.00781	4.79803	hsa-miR-520a-5p	hsa-miR-338-3p	hsa-miR-628-5p	hsa-miR-525-5p	hsa-miR-370-3p
ASCRP001850	2.11835	2.11835	1.08294	up	hsa_circRNA_101499	hsa_circ_0034920	exonic	chr15	-	43317026	43317627	uc001zqq.3	UBR1	ATTCTAACTTGTGGACCGAAGGGATGCTCCAAATGGCTGAACATAT	391	188	7.36036	6.27742	hsa-miR-580-3p	hsa-miR-125b-2-3p	hsa-miR-506-5p	hsa-miR-608	hsa-miR-27a-3p
ASCRP002680	3.3887	3.3887	1.76073	up	hsa_circRNA_102361	hsa_circ_0000847	exonic	chr18	-	45391429	45423180	uc002lcy.3	SMAD2	ATCAAAGTATGGACACAGGTTCGATACAAGAGGCTGTTTTCCTAGC	316	157	6.87737	5.11664	hsa-miR-501-5p	hsa-miR-181b-2-3p	hsa-miR-29a-5p	hsa-miR-520a-5p	hsa-miR-429
ASCRP001702	3.15971	3.15971	1.65979	up	hsa_circRNA_101343	hsa_circ_0031632	exonic	chr14	-	35261980	35331528	uc001wsk.3	BAZ1A	GATGCTGACACCAAAGTGACTTTTTTGAACGAACCATTCTGTGCAA	565	196	8.11215	6.45236	hsa-miR-627-3p	hsa-miR-203a-5p	hsa-miR-130b-5p	hsa-miR-337-3p	hsa-miR-216a-3p
ASCRP000813	3.20718	3.20718	1.68131	up	hsa_circRNA_100430	hsa_circ_0007167	exonic	chr1	+	203676136	203677232	uc009xaq.3	ATP2B4	TATCAACAGTGCTTATACCTCCAAGATTCTGGTCTGCTCATGTCTG	706	225	8.58452	6.90321	hsa-miR-624-3p	hsa-miR-100-3p	hsa-miR-598-5p	hsa-miR-601	hsa-miR-520g-5p
ASCRP002617	2.30735	2.30735	1.20623	up	hsa_circRNA_102298	hsa_circ_0046881	exonic	chr18	-	9588086	9588851	uc002kod.1	PPP4R1	AATGATGATGTGAAAACAGAAGCTGTGGCTAACCAACTGTGAGAGC	840	320	8.90108	7.69484	hsa-miR-598-3p	hsa-miR-670-3p	hsa-miR-556-5p	hsa-miR-185-3p	hsa-miR-502-5p
ASCRP002182	2.50929	2.50929	1.32728	up	hsa_circRNA_101838	hsa_circ_0039930	exonic	chr16	+	68160350	68160513	uc010vkq.2	NFATC3	TGTTGTGAAGCACATCTTCATTACCTCCACTAGACTGGCCTTTACC	897	325	9.04714	7.71987	hsa-miR-23b-3p	hsa-miR-23a-3p	hsa-miR-433-3p	hsa-miR-130a-5p	hsa-miR-30e-3p
ASCRP004573	3.52779	3.52779	1.81876	up	hsa_circRNA_104309	hsa_circ_0079380	exonic	chr7	+	6620185	6624891	uc003sqh.3	ZDHHC4	TCTTATTCAGCTGCAGGATGGACTTTCTGGTCCTCTTCTTGTTCTA	229	141	5.76672	3.94795	hsa-miR-29b-2-5p	hsa-miR-125b-2-3p	hsa-miR-499a-3p	hsa-miR-623	hsa-miR-570-5p
ASCRP004890	6.39704	6.39704	2.6774	up	hsa_circRNA_104637	hsa_circ_0004863	exonic	chr8	-	67513932	67514758	uc003xwk.3	MYBL1	TCATCTTCAATGAGGATGAGGATGATGACCTTCAGTATGCCGATCA	308	143	6.81147	4.13406	hsa-miR-433-3p	hsa-miR-584-3p	hsa-miR-1468-5p	hsa-miR-520a-5p	hsa-miR-409-3p
ASCRP003683	2.50256	2.50256	1.32341	up	hsa_circRNA_103385	hsa_circ_0065902	exonic	chr3	-	51459757	51459882	uc003dbe.2	VPRBP	TCTACTGTAGGAATGACACTGTGCGCTTTGCTTTGGATGTCCTGGC	218	145	5.59454	4.27113	hsa-miR-1271-5p	hsa-miR-181a-2-3p	hsa-miR-593-5p	hsa-miR-140-3p	hsa-miR-96-5p
ASCRP000616	2.1694	2.1694	1.11729	up	hsa_circRNA_100228	hsa_circ_0007330	exonic	chr1	-	51926762	51930998	uc001csq.1	EPS15	GTTTGCAGTTCATGATACCAGTAGTCCTTTGCTAATCAGTGGAACC	687	276	8.5145	7.3972	hsa-miR-26a-5p	hsa-miR-26b-5p	hsa-miR-29b-2-5p	hsa-miR-29b-1-5p	hsa-miR-653-3p
ASCRP001156	2.11781	2.11781	1.08257	up	hsa_circRNA_100782	hsa_circ_0000284	exonic	chr11	+	33307958	33309057	uc001mul.1	HIPK3	ATATCTACAATCTCGGTACTACAGGTATGGCCTCACAAGTCTTGGT	564	235	8.10987	7.02729	hsa-miR-17-3p	hsa-miR-338-3p	hsa-miR-103a-3p	hsa-miR-107	hsa-miR-30d-3p
ASCRP003639	3.60027	3.60027	1.84811	up	hsa_circRNA_103341	hsa_circ_0065147	exonic	chr3	-	47087976	47108608	uc003cqv.3	SETD2	CTTGCAGCCAGAGGTATATCGAATTCCAAAGAAAAGTCAAACTGAA	525	183	7.97625	6.12814	hsa-miR-222-3p	hsa-miR-612	hsa-miR-197-5p	hsa-miR-330-5p	hsa-miR-152-5p
ASCRP004358	4.26781	4.26781	2.0935	up	hsa_circRNA_104084	hsa_circ_0075829	exonic	chr6	+	22020567	22056919	uc003ndl.3	LINC00340	AGAGCCAGCCAGGATCTGCATTTACTGCTCAACCACATCTAATTTG	1415	314	9.74684	7.65334	hsa-miR-506-3p	hsa-miR-644a	hsa-miR-605-3p	hsa-miR-124-3p	hsa-miR-1224-5p
ASCRP001995	2.66152	2.66152	1.41225	up	hsa_circRNA_101646	hsa_circ_0000650	exonic	chr15	+	90760670	90764997	uc002boy.3	SEMA4B	ATTGCCCGCATCTGCAAGGCTCTGAAGAGCGGCCATTCCTCAGATT	211	142	5.46171	4.04946	hsa-miR-623	hsa-miR-431-5p	hsa-miR-495-5p	hsa-miR-502-5p	hsa-miR-193a-5p

## Sheet: down_Q3_vs_Q4
# Fold Change cut-off: 2.0 # Condition pairs: Q3_vs_Q4 # Column A: probeID it represents probe name. # Column B: Fold change, positive value indicates up-regulation and negative value indicates down-regulation. # Column C: FC (abs), Absolute Fold change between two samples. # Column D: Log Fold change, log2 value of absolute fold change. Positive value indicates up-regulation and negative value i…
Q3_vs_Q4 2.0 fold down regulated CircRNAs
	Fold change and Regulation				Annotations										Raw Intensity		Normalized Intensity		miRNA Binding Sites
probeID	Fold Change	FC (abs)	Log Fold change	Regulation	circRNA	Alias	circRNA_type	chrom	strand	txStart	txEnd	best_transcript	GeneSymbol	Sequence	[Q3](raw)	[Q4](raw)	[Q3](normalized)	[Q4](normalized)	MRE1	MRE2	MRE3	MRE4	MRE5
ASCRP004901	-3.09543	3.09543	-1.63014	down	hsa_circRNA_104648	hsa_circ_0084889	exonic	chr8	+	94798450	94803547	uc003yga.4	TMEM67	AAATGGATCATGGAGAAGCACATGTCCAGACAGATACAGCAACTCT	172	168	3.99395	5.62409	hsa-miR-144-5p	hsa-miR-30b-3p	hsa-miR-217	hsa-miR-136-5p	hsa-miR-218-5p
ASCRP005196	-2.28896	2.28896	-1.19469	down	hsa_circRNA_104949	hsa_circ_0089237	exonic	chr9	+	134381500	134382901	uc011mci.1	POMT1	GATGCTTATCGTTTTGACGAAGTATATTATGGGCAGTACATCTCTT	336	411	7.0148	8.20949	hsa-miR-383-3p	hsa-miR-1296-3p	hsa-miR-150-5p	hsa-miR-211-3p	hsa-miR-214-3p
ASCRP000566	-3.75045	3.75045	-1.90706	down	hsa_circRNA_100177	hsa_circ_0011692	exonic	chr1	-	36823839	36824423	uc001cak.1	STK40	CCTCTTCCAGGTCCCCGTCTGGGCAACTCACCGGTGCCAAGCATAG	2251	6419	10.4276	12.3347	hsa-miR-133a-3p	hsa-miR-133b	hsa-miR-185-5p	hsa-miR-424-5p	hsa-miR-149-5p
ASCRP004594	-4.06567	4.06567	-2.02349	down	hsa_circRNA_104331	hsa_circ_0079617	exonic	chr7	+	24659670	24720139	uc003swx.3	MPP6	GAATCACTACCAAGCTTCTGACCGACTAAATCATTTTGCTACTTTA	173	181	4.04946	6.07295	hsa-miR-329-5p	hsa-miR-218-1-3p	hsa-miR-876-5p	hsa-miR-224-3p	hsa-miR-670-3p
ASCRP003085	-2.7447	2.7447	-1.45665	down	hsa_circRNA_102774	hsa_circ_0055412	exonic	chr2	-	85625142	85626408	uc010fgj.1	CAPG	ATCTGGAAGGAACATCTTCGCCTGGTGTGGTGGAAAGTCCAACATC	311	427	6.83772	8.29437	hsa-miR-661	hsa-miR-612	hsa-miR-146b-3p	hsa-miR-484	hsa-miR-762
ASCRP005015	-2.60971	2.60971	-1.38389	down	hsa_circRNA_104765	hsa_circ_0001850	exonic	chr9	-	33960823	33973235	uc011lof.1	UBAP2	TGGACAACAGAAGACTGGACTGAAGATGATTTGGACGTGGCAGAGG	213	223	5.49808	6.88197	hsa-miR-532-5p	hsa-miR-496	hsa-miR-767-5p	hsa-miR-589-5p	hsa-miR-188-3p
ASCRP002659	-2.11065	2.11065	-1.07768	down	hsa_circRNA_102340	hsa_circ_0003805	exonic	chr18	-	29412046	29419420	uc002kxb.4	TRAPPC8	AAACAACAAGGAGCCACCAGAAATGGAACTATTGAAATTTTTCAGG	216	205	5.54904	6.62673	hsa-miR-134-5p	hsa-miR-573	hsa-miR-489-3p	hsa-miR-320b	hsa-miR-320a
ASCRP000519	-2.24359	2.24359	-1.16581	down	hsa_circRNA_100129	hsa_circ_0011218	exonic	chr1	-	31413997	31414970	uc001bsf.1	PUM1	AATTTGCAAGGTATTTGCCTTATCCACACATCCTTATGGCTGCCGA	209	203	5.4202	6.58601	hsa-miR-486-5p	hsa-miR-650	hsa-miR-335-3p	hsa-miR-300	hsa-miR-381-3p
ASCRP000757	-3.34318	3.34318	-1.74122	down	hsa_circRNA_100372	hsa_circ_0015004	exonic	chr1	+	161293403	161326630	uc001gag.3	SDHC	TGGAATGGGATCCGACACTTGACACGTTGGTCGTCATTGCCTCCGA	168	163	3.67898	5.4202	hsa-miR-888-5p	hsa-miR-874-5p	hsa-miR-7-5p	hsa-miR-203a-5p	hsa-miR-150-3p
ASCRP000313	-2.07198	2.07198	-1.05101	down	hsa_circRNA_001671	hsa_circ_0000322	antisense	chr11	+	64557695	64559582	NM_004579	MAP4K2	GGATGCTCAGGTGCCAGTGTGGCCGTGGGCTCGCCCTGCATGTTGA	552	636	8.07652	9.12753	hsa-miR-328-5p	hsa-miR-619-5p	hsa-miR-188-3p	hsa-miR-149-3p	hsa-miR-650
ASCRP004439	-2.941	2.941	-1.55631	down	hsa_circRNA_104166	hsa_circ_0077527	exonic	chr6	-	105563560	105573453	uc003pqw.3	BVES	TGTCCTCTCTTCGTAAAGATTGAAAAGGAACTCAGTGGCATGTACC	291	408	6.64125	8.19756	hsa-miR-491-3p	hsa-miR-338-3p	hsa-miR-17-3p	hsa-miR-124-3p	hsa-miR-539-3p
ASCRP001163	-2.17837	2.17837	-1.12325	down	hsa_circRNA_100789	hsa_circ_0021652	exonic	chr11	+	34110941	34112225	uc001mvg.3	CAPRIN1	CATGCAAACGTTCATTCTGAATCTAGACTTGCTCAGCCTAATCAAG	173	158	4.04946	5.17271	hsa-miR-873-5p	hsa-miR-20b-3p	hsa-miR-649	hsa-miR-150-3p	hsa-miR-133a-5p
ASCRP001786	-6.47787	6.47787	-2.69552	down	hsa_circRNA_101427	hsa_circ_0003045	exonic	chr14	-	91947919	91952074	uc001xzp.1	SMEK1	CATGTTGCAGGACACTCTGATTGTGTGGTCTGAAGCAGAAAATTAT	177	231	4.28969	6.98521	hsa-miR-22-5p	hsa-miR-513a-3p	hsa-miR-590-3p	hsa-miR-627-3p	hsa-miR-208a-5p
ASCRP005195	-2.29446	2.29446	-1.19816	down	hsa_circRNA_104948	hsa_circ_0001897	exonic	chr9	+	134381500	134381840	uc011mci.1	POMT1	ATTGGAGCAGTTTTGACGAAGTATATTATGGGCAGTACATCTCTTT	792	1228	8.79098	9.98914	hsa-miR-150-5p	hsa-miR-29a-3p	hsa-miR-29c-3p	hsa-miR-29b-3p	hsa-miR-767-5p
ASCRP000467	-2.81423	2.81423	-1.49274	down	hsa_circRNA_100077	hsa_circ_0010433	exonic	chr1	-	21039946	21042132	uc001bdr.4	KIF17	GAAGCTGGAGGGCGTCACTGAGGGCTACAATGGCACCATCTTTGCC	175	169	4.17457	5.66731	hsa-miR-330-5p	hsa-miR-873-5p	hsa-miR-127-3p	hsa-miR-541-5p	hsa-miR-30b-3p
ASCRP001585	-2.72966	2.72966	-1.44872	down	hsa_circRNA_101222	hsa_circ_0029601	exonic	chr13	-	20067587	20077417	uc001umd.3	TPTE2	CGAAAGAAAGTCCACCCACAAATGAATTATCAGGAGTGAACCCAGA	171	162	3.92439	5.37311	hsa-miR-10a-3p	hsa-miR-326	hsa-miR-330-5p	hsa-miR-455-5p	hsa-miR-181b-5p
ASCRP000238	-7.39391	7.39391	-2.88634	down	hsa_circRNA_001255	hsa_circ_0000630	intronic	chr15	+	73026945	73027159	NM_001252678	BBS4	GCTGTGGAAGGTGGAATGGGCAGGGCTTCCAGAGCAGCTGTTTTTG	158	165	2.6197	5.50604	hsa-miR-193b-3p	hsa-miR-362-5p	hsa-miR-193a-3p	hsa-miR-340-5p	hsa-miR-16-1-3p
ASCRP001716	-2.9153	2.9153	-1.54364	down	hsa_circRNA_101357	hsa_circ_0006831	exonic	chr14	-	55433192	55434112	uc001xbm.2	WDHD1	AATGAAAATGCTTGCGGTGCATTCCTTGTAAAGGTTCTCGGTTTCC	182	182	4.55454	6.09818	hsa-miR-367-5p	hsa-miR-296-3p	hsa-miR-136-5p	hsa-miR-876-3p	hsa-miR-761
ASCRP003922	-2.32704	2.32704	-1.21849	down	hsa_circRNA_103627	hsa_circ_0069559	exonic	chr4	-	40892380	40895428	uc010ifu.3	APBB2	ACAATGGCCGTGTTTTGCTGTGCGTTCTCTGGGATGGGTAGAGATG	229	231	5.76672	6.98521	hsa-miR-215-3p	hsa-miR-105-3p	hsa-miR-877-3p	hsa-miR-605-5p	hsa-miR-615-5p
ASCRP001071	-2.0882	2.0882	-1.06226	down	hsa_circRNA_100697	hsa_circ_0020246	exonic	chr10	-	123600596	123683844	uc001lfp.3	ATE1	GCGTCTACTCTGCACTACGGCATGTGGGCACATTCCATGACAGTAC	234	225	5.84096	6.90321	hsa-miR-527	hsa-miR-518a-5p	hsa-miR-134-5p	hsa-miR-888-5p	hsa-miR-616-5p
ASCRP001613	-3.44418	3.44418	-1.78416	down	hsa_circRNA_101250	hsa_circ_0000475	exonic	chr13	-	37614541	37625720	uc001uwi.3	SUPT20H	ATGGACCCAGTACTGTAAGATTGATGTTAAAGGCATGGTGTTCACC	178	183	4.34398	6.12814	hsa-miR-20a-3p	hsa-miR-130a-5p	hsa-miR-544a	hsa-miR-23a-3p	hsa-miR-23b-3p
ASCRP000240	-3.00592	3.00592	-1.58781	down	hsa_circRNA_001264	hsa_circ_0000086	antisense	chr1	-	76694158	76694273	NM_001160011	ST6GALNAC3	GCTTCACATGGTTTTAAAATGTGCTGCTGTGGTTTGACCTAGAGTA	204	225	5.31541	6.90321	hsa-miR-18a-3p	hsa-miR-607	hsa-miR-632	hsa-miR-654-3p	hsa-miR-10b-3p
ASCRP004571	-2.33465	2.33465	-1.22321	down	hsa_circRNA_104307	hsa_circ_0001674	exonic	chr7	-	6472467	6476164	uc003sqa.3	DAGLB	TCTGCCATGCCCCAGGGAGCTCCCAGGAACGATTTGTAACCCTGGA	232	236	5.81236	7.03556	hsa-miR-612	hsa-miR-29b-1-5p	hsa-miR-875-3p	hsa-miR-367-5p	hsa-miR-29b-2-5p
ASCRP000625	-2.39984	2.39984	-1.26294	down	hsa_circRNA_100237	hsa_circ_0012650	exonic	chr1	-	54717288	54717533	uc001cxe.3	SSBP3	CGGCCCACAGCCTCCGGGAGGAGTTCCTGGGACACAGCCATTGCTG	180	170	4.44289	5.70583	hsa-miR-874-5p	hsa-miR-608	hsa-miR-769-3p	hsa-miR-33b-5p	hsa-miR-33a-5p
ASCRP000140	-2.90221	2.90221	-1.53715	down	hsa_circRNA_000864	hsa_circ_0000662	intronic	chr16	-	398402	398484	NM_003502	AXIN1	CAGCAGTGTGGACTGTTGGCTGGTAAAGTGTGTGCAATGTGAGGAA	386	559	7.32705	8.86421	hsa-miR-532-3p	hsa-miR-188-5p	hsa-miR-623
ASCRP001982	-2.36132	2.36132	-1.23959	down	hsa_circRNA_101633	hsa_circ_0036629	exonic	chr15	+	85657103	85664245	uc002blh.3	PDE8A	AAACATGGAGAGGTAATCAATATTATCAATGCTGCCCAGGAAAGTA	214	214	5.51789	6.75748	hsa-miR-203a-5p	hsa-miR-432-5p	hsa-miR-770-5p	hsa-miR-34c-5p	hsa-miR-616-3p
ASCRP001154	-7.73892	7.73892	-2.95213	down	hsa_circRNA_100780	hsa_circ_0021569	exonic	chr11	+	32948702	32949669	uc001mty.3	QSER1	TCCATCCTGGCAGACAGTTTAAGCTATGAAGAAGGACATCCCTCAC	154	160	2.32193	5.27406	hsa-miR-665	hsa-miR-345-3p	hsa-miR-7-5p	hsa-miR-219a-2-3p	hsa-miR-26a-5p
ASCRP005353	-6.07591	6.07591	-2.6031	down	hsa_circRNA_400059	hsa_circ_0092289	intronic	chr20	-	17595565	17595865	NM_004587	RRBP1	GCCCTCCTGCGCTGTCGAAATGTGAAGCATGTAGAACGTGAAGTGC	320	821	6.91372	9.51682	hsa-miR-762	hsa-miR-185-3p	hsa-miR-329-3p	hsa-miR-29a-3p	hsa-miR-521
ASCRP003327	-4.48596	4.48596	-2.16542	down	hsa_circRNA_103021	hsa_circ_0059802	exonic	chr20	+	31379406	31380576	uc002wyg.3	DNMT3B	ACCCAACAACACGCAACCAGGTCTCTGCAGACAAACTGGTGGCACT	211	311	5.46171	7.62713	hsa-miR-106b-5p	hsa-miR-93-5p	hsa-miR-19b-1-5p	hsa-miR-106a-5p	hsa-miR-17-5p
ASCRP003377	-2.09861	2.09861	-1.06944	down	hsa_circRNA_103073	hsa_circ_0060558	exonic	chr20	-	44530905	44531243	uc002xqq.2	PLTP	ACCTGCGCAGAGCCCAGCAGTGATTGACTCCCCATTGAAGCTGGAG	522	600	7.96004	9.02948	hsa-miR-100-5p	hsa-miR-99a-5p	hsa-miR-34a-5p	hsa-miR-621	hsa-miR-542-3p
ASCRP004878	-2.07131	2.07131	-1.05054	down	hsa_circRNA_104625	hsa_circ_0084501	exonic	chr8	-	53596108	53599527	uc003xre.4	RB1CC1	GCTTGCATTGTTTTCTGAGTTTAACCAGTAATGCCATTCAGTTGCC	185	171	4.69952	5.75006	hsa-miR-548a-3p	hsa-miR-106b-3p	hsa-miR-199a-5p	hsa-miR-653-5p	hsa-miR-627-3p
ASCRP003415	-2.59391	2.59391	-1.37513	down	hsa_circRNA_103111	hsa_circ_0061276	exonic	chr21	-	16415815	16415895	uc002yjx.2	NRIP1	AAACACAGCCAGAAGGAAGTGTTTGGATTGTGAGCTATTTCAGAAC	458	616	7.69484	9.06997	hsa-miR-629-3p	hsa-miR-627-5p	hsa-miR-150-5p	hsa-miR-653-5p	hsa-miR-548b-5p
ASCRP002668	-6.29824	6.29824	-2.65495	down	hsa_circRNA_102349	hsa_circ_0047433	exonic	chr18	+	33739697	33739978	uc002kzk.2	ELP2	TTCAAAAACTGAGATATAGCTTCTCAGCCTTCTGATGAAGAGGAGC	167	187	3.59193	6.24688	hsa-miR-488-3p	hsa-miR-449c-3p	hsa-miR-630	hsa-miR-770-5p	hsa-miR-616-5p
ASCRP003904	-3.44846	3.44846	-1.78595	down	hsa_circRNA_103609	hsa_circ_0069320	exonic	chr4	-	22390710	22404422	uc003gqm.1	GPR125	GCCAAACGCACCCTAGATTTGACGGGATCTGAACTATACACCCAGG	172	172	3.99395	5.77991	hsa-miR-485-5p	hsa-miR-208a-5p	hsa-miR-140-3p	hsa-miR-532-3p	hsa-miR-371a-5p
ASCRP002022	-2.43009	2.43009	-1.28101	down	hsa_circRNA_101675	hsa_circ_0000665	exonic	chr16	+	1364020	1370518	uc002clc.2	UBE2I	CGATTTACTGGGACTTTGAACATGTCGGGGATCGCCCTCAGCAGAC	235	246	5.85349	7.1345	hsa-miR-203a-5p	hsa-miR-578	hsa-miR-659-3p	hsa-miR-622	hsa-miR-889-5p
ASCRP002888	-2.36132	2.36132	-1.23959	down	hsa_circRNA_102575	hsa_circ_0051527	exonic	chr19	-	46133208	46133304	uc010ekk.1	EML2	GGATGTCAAGAATGGAGGCAACCTGCTGTGTGCAGTGGATGAATCC	214	214	5.51789	6.75748	hsa-miR-188-3p	hsa-miR-532-3p	hsa-miR-212-5p	hsa-miR-24-3p
ASCRP002050	-2.27828	2.27828	-1.18795	down	hsa_circRNA_101703	hsa_circ_0037857	exonic	chr16	-	11647388	11647545	uc002daz.3	LITAF	GCCTGCTGGGTTACCGTGCAGACGGTCTACGTGCAGCACCCCATCA	190	182	4.91023	6.09818	hsa-miR-642a-3p	hsa-miR-198	hsa-miR-345-5p	hsa-miR-484
ASCRP002650	-7.89665	7.89665	-2.98124	down	hsa_circRNA_102331	hsa_circ_0047285	exonic	chr18	+	21703797	21705514	uc002kuu.3	TTC39C	ATGAGTCAAGTTTGTCAGGGAGCCACTGGTGATGTGGATGGGGCAC	187	334	4.79153	7.77277	hsa-miR-92a-1-5p	hsa-miR-146a-5p	hsa-miR-146b-5p	hsa-miR-125b-2-3p	hsa-miR-193b-5p
ASCRP004537	-2.1247	2.1247	-1.08726	down	hsa_circRNA_104267	hsa_circ_0003130	exonic	chr6	-	170033042	170052104	uc003qwv.2	WDR27	TCAAATCTGCCAAAATAAACTGCACGGAACGTCATGAAGGACCAAC	181	167	4.49979	5.58705	hsa-miR-324-3p	hsa-miR-660-3p	hsa-miR-646	hsa-miR-214-3p	hsa-miR-628-5p
ASCRP003711	-2.45134	2.45134	-1.29357	down	hsa_circRNA_103413	hsa_circ_0004859	exonic	chr3	+	67720239	67721428	uc003dnb.3	BC038210	CCATCCTCAGCGTGAACAACCCCAGAAGGAAAAAGAGTGCTGTTGT	214	217	5.51789	6.81147	hsa-miR-302d-5p	hsa-miR-92a-1-5p	hsa-miR-302b-5p	hsa-miR-573	hsa-miR-143-3p
ASCRP003699	-2.39889	2.39889	-1.26237	down	hsa_circRNA_103401	hsa_circ_0003006	exonic	chr3	+	58111307	58112489	uc003djj.2	FLNB	CACATCCCCGGTCTCCATGTAGTGGAGGTGACATATGATGACGTGC	341	432	7.05874	8.32111	hsa-miR-668-5p	hsa-miR-1301-3p	hsa-miR-383-3p	hsa-miR-302c-5p	hsa-miR-452-5p
ASCRP001887	-2.12238	2.12238	-1.08568	down	hsa_circRNA_101536	hsa_circ_0035482	exonic	chr15	+	59376327	59377984	uc002afs.3	RNF111	ATCACTTACAATTAGGAGCTCTTCCTTTAATGGCGGGCACATGAAC	238	231	5.89953	6.98521	hsa-miR-562	hsa-miR-584-3p	hsa-miR-647	hsa-miR-668-3p	hsa-miR-766-3p
ASCRP003971	-2.30684	2.30684	-1.20592	down	hsa_circRNA_103677	hsa_circ_0070190	exonic	chr4	+	79747190	79772210	uc010ijl.1	BMP2K	TTGCTTAATAAGTGGATTCTCCACAGTTTTCCTCGTGCGTACTCAC	257	275	6.18378	7.38969	hsa-miR-338-5p	hsa-miR-488-5p	hsa-miR-183-3p	hsa-miR-152-5p	hsa-miR-136-5p
ASCRP005065	-2.12272	2.12272	-1.08591	down	hsa_circRNA_104816	hsa_circ_0087493	exonic	chr9	-	95018961	95048121	uc004ars.1	IARS	GAAATGGCAGGTGGGTCTTCAAACAACTCTATGATAAAGGCCTTGT	279	301	6.47686	7.56277	hsa-miR-561-5p	hsa-miR-140-3p	hsa-miR-122-5p	hsa-miR-505-3p	hsa-miR-612
ASCRP004636	-2.62309	2.62309	-1.39127	down	hsa_circRNA_104374	hsa_circ_0080210	exonic	chr7	-	50737418	50773020	uc010kzb.2	GRB10	GCCGCCGCAAAGCAGATATTCTGGAGGAAGGTGTGAACGCAACTTT	209	217	5.4202	6.81147	hsa-miR-328-5p	hsa-miR-30b-3p	hsa-miR-485-5p	hsa-miR-660-3p	hsa-miR-450a-2-3p
ASCRP005130	-2.53661	2.53661	-1.3429	down	hsa_circRNA_104883	hsa_circ_0088090	exonic	chr9	+	115179120	115181238	uc004bga.2	HSDL2	CAGTCAATGCATTATGGCCTAAAACAGATCTAAAGCATGTATTCCT	156	138	2.32193	3.66483	hsa-miR-182-5p	hsa-miR-512-3p	hsa-miR-216a-3p	hsa-miR-33a-5p	hsa-miR-33b-5p
ASCRP000837	-2.01566	2.01566	-1.01125	down	hsa_circRNA_100454	hsa_circ_0007015	exonic	chr1	-	214625147	214638300	uc001hkk.2	PTPN14	ATGGCTTCAGCAAGAGGCCACAAGCTATCTTCCAGAGGGCCACACT	210	196	5.4411	6.45236	hsa-miR-766-3p	hsa-miR-642a-3p	hsa-miR-519d-5p	hsa-miR-326	hsa-miR-96-5p
ASCRP003197	-2.91638	2.91638	-1.54418	down	hsa_circRNA_102889	hsa_circ_0004757	exonic	chr2	-	200245086	200246543	uc002uuy.2	SATB2	GAATGCCCTCTCTCCCAGGAATAATCAAGCTGGGAAGGTGGAACCC	1558	3486	9.89322	11.4374	hsa-miR-9-5p	hsa-miR-1264	hsa-miR-218-2-3p	hsa-miR-342-5p	hsa-miR-203a-5p
ASCRP003060	-2.51099	2.51099	-1.32825	down	hsa_circRNA_102748	hsa_circ_0007961	exonic	chr2	-	65559120	65572030	uc010fcx.1	SPRED2	CGTTTTTACATGACAGCTATATTGTGCGTGTCAAGGCTGTGGTTAT	158	141	2.6197	3.94795	hsa-miR-99a-3p	hsa-miR-653-5p	hsa-miR-134-3p	hsa-miR-600	hsa-miR-511-5p
ASCRP001360	-5.4145	5.4145	-2.43683	down	hsa_circRNA_100989	hsa_circ_0000370	exonic	chr11	+	128628009	128651918	uc009zci.3	FLI1	TCACGATTGAGTGTCAAAGAAGGAGGCTCTGTCGGTGGTGAGCGAC	284	586	6.54797	8.98479	hsa-miR-30b-3p	hsa-miR-889-5p	hsa-miR-766-3p	hsa-miR-509-3p	hsa-miR-608
ASCRP001231	-2.57652	2.57652	-1.36542	down	hsa_circRNA_100857	hsa_circ_0023056	exonic	chr11	+	66974980	66975159	uc001ojw.3	KDM2A	AATATGGTGCAGAGGCCCTCCACGGGAGTCGTCGCATGGTGGATGT	213	221	5.49808	6.8635	hsa-miR-325	hsa-miR-767-5p	hsa-miR-330-5p	hsa-miR-622	hsa-miR-181a-2-3p
ASCRP003447	-2.50243	2.50243	-1.32333	down	hsa_circRNA_103144	hsa_circ_0061936	exonic	chr21	+	45506682	45509814	uc011afa.2	TRAPPC10	CAGGAACACGATAGCCTTCTGGCAGGCATTCCTCAGAGAGTCAAGT	178	169	4.34398	5.66731	hsa-miR-136-5p	hsa-miR-135b-5p	hsa-miR-135a-5p	hsa-miR-221-5p	hsa-miR-411-5p
ASCRP004775	-3.183	3.183	-1.67039	down	hsa_circRNA_104521	hsa_circ_0082917	exonic	chr7	-	150774187	150774323	uc003wiw.1	FASTK	CTGCCCAGAGACTTCCTGCTGTGCGCCAGCAGCTCTGGTGCTGTGC	186	194	4.73381	6.4042	hsa-miR-615-5p	hsa-miR-520g-5p	hsa-miR-146b-3p	hsa-miR-134-3p	hsa-miR-193a-5p
ASCRP000087	-3.96956	3.96956	-1.98898	down	hsa_circRNA_000639	hsa_circ_0000844	intronic	chr18	+	42269709	42269921	NM_001130110	SETBP1	GAGCAGGTGGGTATGGAGCAGCAGGGAAGATCATCCATTTGGGAAT	169	171	3.76108	5.75006	hsa-miR-26b-3p	hsa-miR-19b-1-5p	hsa-miR-890	hsa-miR-629-3p	hsa-miR-19b-2-5p
ASCRP002655	-2.45779	2.45779	-1.29736	down	hsa_circRNA_102336	hsa_circ_0047322	exonic	chr18	+	23895192	23915195	uc002kvs.4	TAF4B	GAAAGCCAAAGAGAGATGAGGATGACATCAATGATGTGACTTCTAT	177	167	4.28969	5.58705	hsa-miR-515-5p	hsa-miR-522-3p	hsa-miR-758-3p	hsa-miR-216a-5p	hsa-miR-1298-5p
ASCRP004002	-3.61881	3.61881	-1.85552	down	hsa_circRNA_103709	hsa_circ_0070562	exonic	chr4	+	106155053	106158508	uc003hxj.2	TET2	ATTTCCCATCTTGCAGATGTGTAGAATTCAACTAGAGGGCAGCCTT	171	172	3.92439	5.77991	hsa-miR-136-5p	hsa-miR-26b-3p	hsa-miR-153-5p	hsa-miR-449c-5p	hsa-miR-432-5p
ASCRP002094	-2.75441	2.75441	-1.46174	down	hsa_circRNA_101748	hsa_circ_0003645	exonic	chr16	+	19656207	19663412	uc002dgn.2	C16orf62	CTCTCCCAAGTGCACTCACTCTTGAGGATGAGAAAAGAATGCTGTC	1155	2333	9.44257	10.9043	hsa-miR-1301-3p	hsa-miR-422a	hsa-miR-378a-3p	hsa-miR-602	hsa-miR-378d
ASCRP003104	-2.01746	2.01746	-1.01254	down	hsa_circRNA_102795	hsa_circ_0004029	exonic	chr2	-	106761645	106782539	uc002tdm.3	UXS1	AGCCCCTCTACATCGAGGCTGTTTGGGGCAACTTCGTTAATATGAG	279	289	6.47686	7.4894	hsa-miR-29a-5p	hsa-miR-140-5p	hsa-miR-203a-5p	hsa-miR-668-5p	hsa-miR-302c-3p
ASCRP001732	-2.3739	2.3739	-1.24726	down	hsa_circRNA_101373	hsa_circ_0005139	exonic	chr14	-	68156928	68159769	uc001xjv.4	RDH11	AGACTAAAAGGAAAATGCTGTCCAGTGGGGTGTGTACATCAACTGT	236	245	5.87822	7.12549	hsa-miR-33a-5p	hsa-miR-20a-3p	hsa-miR-9-5p	hsa-miR-642a-3p	hsa-miR-33b-5p
ASCRP003855	-2.50301	2.50301	-1.32367	down	hsa_circRNA_103557	hsa_circ_0068631	exonic	chr3	-	195802029	195803993	uc003fvz.4	TFRC	CTTTTTCTTGATTGGTTCTTCTGTGTGGCAGTTCAGAATGATGGAT	218	226	5.59454	6.9182	hsa-miR-22-5p	hsa-miR-218-2-3p	hsa-miR-544a	hsa-miR-758-3p	hsa-miR-615-3p
ASCRP005365	-2.04955	2.04955	-1.03531	down	hsa_circRNA_400071	hsa_circ_0092283	intronic	chr22	-	36681395	36681695	NM_002473	MYH9	TCCCCAAGGTCAGGACTTCTCCCACTCTGGGCTCTGGCTGGAGCCA	1307	1989	9.62926	10.6646	hsa-miR-328-5p	hsa-miR-661	hsa-miR-550a-5p	hsa-miR-550a-3-5p	hsa-miR-525-5p
ASCRP000086	-2.16087	2.16087	-1.11162	down	hsa_circRNA_000638	hsa_circ_0000822	antisense	chr18	+	3797731	3797939	NM_001003809	DLGAP1	CCCCATACTGTTCTTGTCATTGTGAATAAGACTCAGTGTATCATAA	203	194	5.29258	6.4042	hsa-miR-144-3p	hsa-miR-545-3p	hsa-miR-92a-2-5p	hsa-miR-625-5p	hsa-miR-18a-3p
ASCRP001272	-2.03142	2.03142	-1.02249	down	hsa_circRNA_100899	hsa_circ_0023736	exonic	chr11	-	77632385	77633517	uc001oyt.3	INTS4	TGCCTTGAGGGTGCTTGAAGTTTCTGGGAAGTCGGCATCCAACCCT	170	153	3.85131	4.87379	hsa-miR-29c-3p	hsa-miR-29b-3p	hsa-miR-550a-5p	hsa-miR-550a-3-5p	hsa-miR-107
ASCRP003199	-2.11661	2.11661	-1.08175	down	hsa_circRNA_102891	hsa_circ_0003071	exonic	chr2	+	201283972	201284219	uc002uvn.4	SPATS2L	TTCGTGGGGTCACAGAACAATAAAAGAAAAAGAAGCAAGTCCAAGC	186	173	4.73381	5.81556	hsa-miR-604	hsa-miR-511-5p	hsa-miR-26b-5p	hsa-miR-26a-5p	hsa-miR-185-3p
ASCRP005316	-2.16252	2.16252	-1.11271	down	hsa_circRNA_400020	hsa_circ_0092372	intronic	chr11	+	9450336	9450536	NM_006391	IPO7	ATTAGCTTGGGGGAATTTAGGTTTCATCTGTGTCTGGTAGCAGTGT	169	153	3.76108	4.87379	hsa-miR-147a	hsa-miR-485-5p	hsa-miR-670-5p	hsa-miR-198	hsa-miR-525-5p
ASCRP002827	-7.28143	7.28143	-2.86422	down	hsa_circRNA_102513	hsa_circ_0050486	exonic	chr19	+	34868407	34868786	uc002nvf.3	GPI	TCCTCCCTGTTCATCATTGCCTCCAAGCGTGTCCGGAGCGGTGACT	1313	7325	9.63947	12.5037	hsa-miR-409-3p	hsa-miR-193b-5p	hsa-miR-615-5p	hsa-miR-182-5p	hsa-miR-660-3p
ASCRP002554	-2.03666	2.03666	-1.02621	down	hsa_circRNA_102226	hsa_circ_0046192	exonic	chr17	-	79563141	79564342	uc002kat.4	NPLOC4	AAGTTTGTTACTGCAGTGGCTACAGGTTGGCTGGATATTTACAGAC	193	180	5.00875	6.03495	hsa-miR-17-3p	hsa-miR-802	hsa-miR-495-3p	hsa-miR-143-5p	hsa-miR-516b-5p
ASCRP000691	-3.15485	3.15485	-1.65757	down	hsa_circRNA_100304	hsa_circ_0003198	exonic	chr1	-	114280731	114281421	uc001edn.3	PHTF1	TTCATGCAAGGGTTTGAAAAACAAACCGAAAAAGATGGGCCACATA	166	158	3.51514	5.17271	hsa-miR-182-5p	hsa-miR-409-3p	hsa-miR-329-5p	hsa-miR-194-5p	hsa-miR-19b-1-5p
ASCRP002759	-2.59098	2.59098	-1.3735	down	hsa_circRNA_102440	hsa_circ_0008762	exonic	chr19	+	10368897	10369361	uc002mnm.3	MRPL4	TAAGACCTTCAACTTGATCCCGGCTGTTGGAGGTGTTGCCCATGGC	209	216	5.4202	6.7937	hsa-miR-431-3p	hsa-miR-151a-5p	hsa-miR-134-3p	hsa-miR-361-3p	hsa-miR-520g-5p
ASCRP002894	-3.30819	3.30819	-1.72604	down	hsa_circRNA_102581	hsa_circ_0005188	exonic	chr19	+	47858295	47858607	uc010elc.1	DHX34	TCCCCATCACGGTCGGCTACCAGATCCGCTTTGAGAGCACACGTTC	212	254	5.47799	7.20403	hsa-miR-486-3p	hsa-miR-766-5p	hsa-miR-23a-5p	hsa-miR-212-3p	hsa-miR-140-3p
ASCRP003097	-2.41331	2.41331	-1.27101	down	hsa_circRNA_102788	hsa_circ_0055864	exonic	chr2	+	101554214	101582228	uc002tap.1	NPAS2	CACCAGCACCGCATTAGATGGCTTCATTATCGCAGTGACAACAGAC	179	169	4.3963	5.66731	hsa-miR-640	hsa-miR-520f-5p	hsa-miR-541-5p	hsa-miR-590-3p	hsa-miR-28-5p
ASCRP003890	-3.56955	3.56955	-1.83574	down	hsa_circRNA_103595	hsa_circ_0069086	exonic	chr4	+	6599924	6602483	uc003gje.1	MAN2B2	GCCCTCGCAGGTCCAGCACCATGATGCCATCACTGGGACTGAGTCC	268	404	6.34109	8.17683	hsa-miR-185-3p	hsa-miR-324-5p	hsa-miR-15a-3p	hsa-miR-508-5p	hsa-miR-762
ASCRP004574	-2.47297	2.47297	-1.30625	down	hsa_circRNA_104310	hsa_circ_0079385	exonic	chr7	+	6624646	6624891	uc003sqh.3	ZDHHC4	TTATGGACACGGTCTTTCTTATTCAGGTGTGTGTAACTGGTGTGTG	588	810	8.19448	9.50073	hsa-miR-499a-3p	hsa-miR-1271-3p	hsa-miR-216a-3p	hsa-miR-197-3p	hsa-miR-489-3p
ASCRP005049	-2.32352	2.32352	-1.21631	down	hsa_circRNA_104800	hsa_circ_0087305	exonic	chr9	+	82324537	82336803	uc004alf.3	TLE4	TTCACCTCCCAGGTGGGATTTGATCCACACCATCACATGCGTGTGC	191	184	4.93991	6.15623	hsa-miR-892b	hsa-miR-762	hsa-miR-214-5p	hsa-miR-30b-3p	hsa-miR-29b-1-5p
ASCRP004812	-2.41907	2.41907	-1.27445	down	hsa_circRNA_104559	hsa_circ_0008752	exonic	chr8	-	17092224	17094882	uc003wxf.1	CNOT7	AAATCTCAAAGGAGGACATGTATGCCCAGGACTCTATAGAGCTACT	188	182	4.82373	6.09818	hsa-miR-148a-5p	hsa-miR-508-5p	hsa-miR-22-5p	hsa-miR-1301-3p	hsa-miR-298
ASCRP002799	-2.10093	2.10093	-1.07103	down	hsa_circRNA_102482	hsa_circ_0049997	exonic	chr19	+	17626981	17628198	uc002ngw.3	PGLS	CCTCCTACAGACGCATCTTCTCTCCAGACTGCCGATCCCAGAAAGC	4454	7284	11.3883	12.4594	hsa-miR-761	hsa-miR-214-5p	hsa-miR-214-3p	hsa-miR-323a-5p	hsa-miR-103a-2-5p
ASCRP000627	-2.06408	2.06408	-1.0455	down	hsa_circRNA_100239	hsa_circ_0012673	exonic	chr1	-	55340765	55341720	uc001cyc.1	DHCR24	TGTGCGATGCACTCCGATTGTCCGTGTGGAGCCCTTGGTGACCATG	379	434	7.28489	8.33039	hsa-miR-602	hsa-miR-22-3p	hsa-miR-320b	hsa-miR-320a	hsa-miR-761
ASCRP004577	-2.52287	2.52287	-1.33507	down	hsa_circRNA_104314	hsa_circ_0079449	exonic	chr7	+	12263851	12269445	uc003ssh.3	TMEM106B	TATGAAACAAAAAGCTGTATGTGATGGCTTCTGTGTTTGTCTGTCT	226	238	5.723	7.05807	hsa-miR-32-3p	hsa-miR-449b-5p	hsa-miR-449a	hsa-miR-635	hsa-miR-198
ASCRP000016	-2.03142	2.03142	-1.02249	down	hsa_circRNA_000162	hsa_circ_0000488	intronic	chr13	-	50680743	50681192	NR_002612	DLEU2	CCTAACACAGTTTTAGATGGAGTTTGGCTTGGTTTTCTTATTCCAT	170	153	3.85131	4.87379	hsa-miR-519a-3p	hsa-miR-519b-3p	hsa-miR-28-5p	hsa-miR-130b-3p	hsa-miR-708-5p
ASCRP002065	-2.8269	2.8269	-1.49922	down	hsa_circRNA_101718	hsa_circ_0038082	exonic	chr16	+	16103632	16110478	uc002del.4	ABCC1	ACCATCCACGACCCTGCCTTGGGATTTTTGCTGTGGATCGTCTGCT	493	732	7.84828	9.3475	hsa-let-7c-5p	hsa-let-7b-5p	hsa-let-7d-5p	hsa-miR-98-5p	hsa-miR-411-5p
ASCRP003409	-2.1741	2.1741	-1.12042	down	hsa_circRNA_103105	hsa_circ_0061179	exonic	chr20	-	62421173	62422143	uc002ygu.3	ZBTB46	CGAGACTCAAAGTCTGTAGAAGAGGCGACACCAGGGCTTCCAAATG	188	177	4.82373	5.94415	hsa-miR-764	hsa-miR-141-5p	hsa-miR-370-3p	hsa-miR-635	hsa-miR-485-5p
ASCRP001618	-2.24668	2.24668	-1.16779	down	hsa_circRNA_101255	hsa_circ_0030053	exonic	chr13	+	41720562	41736539	uc001uxv.1	AK056182	CCTACCTCTGGTATCCAATTGCTCCAGCACCAACTGGTGAAAAGAC	229	227	5.76672	6.93451	hsa-miR-649	hsa-miR-374a-3p	hsa-miR-29b-1-5p	hsa-miR-637	hsa-miR-548b-3p
ASCRP004263	-3.25325	3.25325	-1.70188	down	hsa_circRNA_103983	hsa_circ_0001986	exonic	chr5	+	149900429	149901329	uc003lsl.3	NDST1	ATCATTGGCTTCTTCAAGCCTTAGCCCCGTGGGCCCCACGGAGTGA	179	182	4.3963	6.09818	hsa-miR-214-3p	hsa-miR-637	hsa-miR-761	hsa-miR-147b	hsa-miR-596
ASCRP003690	-3.65623	3.65623	-1.87036	down	hsa_circRNA_103392	hsa_circ_0001974	exonic	chr3	-	53267171	53269190	uc003dgo.3	TKT	AAGACCTTCAAGGGCCGAGGGATCACGGCTACCGAGTCTATTGCTT	162	155	3.13278	5.00313	hsa-miR-668-3p	hsa-miR-194-3p	hsa-miR-182-5p	hsa-miR-588	hsa-miR-494-5p
ASCRP000294	-2.02121	2.02121	-1.01522	down	hsa_circRNA_001547	hsa_circ_0001874	intronic	chr9	-	95500310	95500614	NM_001003800	BICD2	AGGGCAGTGGGTGGGAGGGTGCAGGCACTGGCCTGGGGCTGCTCTT	216	202	5.54904	6.56426	hsa-miR-661	hsa-miR-662	hsa-miR-593-5p	hsa-miR-103a-3p	hsa-miR-107
ASCRP000172	-2.28268	2.28268	-1.19073	down	hsa_circRNA_000993	hsa_circ_0001887	intragenic	chr9	-	125930467	125936121	NM_001171137	STRBP	TGTTAATTCTGGGATCAAGGTGGTCGGACATTGTGTGGTGTAATGA	312	381	6.84479	8.03553	hsa-miR-224-5p	hsa-miR-590-3p	hsa-miR-1468-3p	hsa-miR-376c-3p	hsa-miR-561-3p
ASCRP001572	-2.31161	2.31161	-1.2089	down	hsa_circRNA_101209	hsa_circ_0029403	exonic	chr12	+	129396968	129411699	uc001uhy.1	GLT1D1	GGGTCCTGAACCGCATGCTAAGGGTAAGGTCTATGTCCAGAGTCAA	147	137	2.32193	3.53083	hsa-miR-764	hsa-miR-19a-3p	hsa-miR-9-5p	hsa-miR-660-3p	hsa-miR-19b-3p
ASCRP002380	-2.61265	2.61265	-1.38551	down	hsa_circRNA_102045	hsa_circ_0002404	exonic	chr17	-	35603741	35609962	uc002hnk.3	ACACA	TGAGATTGAGAAACATGGTGGTGGCTTTGAAGGAGCTGTCTATTCG	212	221	5.47799	6.8635	hsa-miR-493-5p	hsa-miR-637	hsa-miR-617	hsa-miR-298	hsa-miR-593-5p
ASCRP004536	-2.02836	2.02836	-1.02032	down	hsa_circRNA_104266	hsa_circ_0078727	exonic	chr6	-	169982931	170052104	uc003qwv.2	WDR27	TCAACCCATCAGCGCCCCAGCTGCACGGAACGTCATGAAGGACCAA	296	324	6.69097	7.71129	hsa-miR-324-3p	hsa-miR-187-3p	hsa-miR-660-3p	hsa-miR-508-5p	hsa-miR-646
ASCRP000267	-2.28493	2.28493	-1.19215	down	hsa_circRNA_001405	hsa_circ_0001167	intronic	chr20	-	47316514	47316617	NM_020820	PREX1	TGAATGGATGGTAGATGGAGGCAGGTGCATGTGTGATGGGAAGTGT	403	489	7.41844	8.61059	hsa-miR-197-3p	hsa-miR-150-5p	hsa-miR-361-3p	hsa-miR-191-3p	hsa-miR-766-3p
ASCRP004091	-3.35256	3.35256	-1.74526	down	hsa_circRNA_103801	hsa_circ_0071989	exonic	chr5	-	16683988	16764505	uc010itx.3	MYO10	ATTCTGTGTGTGCCTCTGACAGCCCTGATAGGCAGTAGACAGCAGG	177	180	4.28969	6.03495	hsa-miR-877-3p	hsa-miR-103a-2-5p	hsa-miR-432-5p	hsa-miR-338-3p	hsa-miR-370-3p
ASCRP002211	-5.04835	5.04835	-2.33581	down	hsa_circRNA_101868	hsa_circ_0003568	exonic	chr16	+	71954641	71955356	uc002fbj.1	IST1	TGACTCTGTGGTCATGGTTGCTGATCAGCTCTGTGCCAAGTATAGC	182	224	4.55454	6.89035	hsa-miR-155-3p	hsa-miR-1296-3p	hsa-miR-30d-3p	hsa-miR-92a-2-5p	hsa-miR-2113
ASCRP000216	-2.61238	2.61238	-1.38537	down	hsa_circRNA_001172	hsa_circ_0001503	intragenic	chr5	+	78914469	78915906	NM_001114393	PAPD4	GAGGAAGGAAGTTTTATTTTTCTTCTGGTGATCCATGGATGCCTAT	200	204	5.22669	6.61205	hsa-miR-524-5p	hsa-miR-520d-5p	hsa-miR-340-5p	hsa-miR-302c-5p	hsa-miR-101-5p
ASCRP000753	-2.60408	2.60408	-1.38078	down	hsa_circRNA_100368	hsa_circ_0014923	exonic	chr1	-	160281657	160282957	uc009wtj.1	COPA	ATGTAGCTGTGATGCAGTTGCGGAGGACTGGGGTTCAGACTTTCCG	165	152	3.41725	4.79803	hsa-miR-302a-5p	hsa-miR-145-5p	hsa-miR-154-3p	hsa-miR-708-5p	hsa-miR-583
ASCRP001763	-2.04909	2.04909	-1.03498	down	hsa_circRNA_101404	hsa_circ_0032664	exonic	chr14	-	75563802	75590926	uc001xrl.3	NEK9	ATACCATTCTCATCGTTGGATGACTCACTGGTTGTGTGGAAGGAAG	238	227	5.89953	6.93451	hsa-miR-885-5p	hsa-miR-23b-5p	hsa-miR-541-5p	hsa-miR-570-5p	hsa-miR-374a-3p
ASCRP005391	-2.44974	2.44974	-1.29263	down	hsa_circRNA_400098	hsa_circ_0092281	intronic	chr9	-	130884818	130885018	NM_001256335	PTGES2	GAGGAGACCCCAGCAGGGCTGGCCTTGAAGCCGGAAGCCTGGGCCC	171	159	3.92439	5.21702	hsa-miR-671-5p	hsa-miR-31-5p	hsa-miR-1296-5p	hsa-miR-668-5p	hsa-miR-149-3p
ASCRP005269	-2.37885	2.37885	-1.25026	down	hsa_circRNA_105022	hsa_circ_0091291	exonic	chrX	-	106410878	106418423	uc004ena.3	NUP62CL	AACCTTGTACCTTATACTTCAACTGTTAGGTTTGGCTCCAGCAGCT	181	171	4.49979	5.75006	hsa-miR-659-3p	hsa-miR-329-5p	hsa-miR-186-5p	hsa-miR-224-5p	hsa-miR-216a-3p
ASCRP003915	-2.33447	2.33447	-1.2231	down	hsa_circRNA_103620	hsa_circ_0007820	exonic	chr4	+	38055819	38104778	uc010ifd.3	TBC1D1	ATTGACCTTGGGACTTTGAATCCAAAGCAAACCATCTTGGTGATTC	160	143	2.91097	4.13406	hsa-miR-891a-3p	hsa-miR-204-3p	hsa-miR-654-3p	hsa-miR-582-3p	hsa-miR-328-5p
ASCRP005012	-4.07539	4.07539	-2.02694	down	hsa_circRNA_104762	hsa_circ_0003141	exonic	chr9	-	33953282	33973235	uc011lof.1	UBAP2	CTCCTGTTCTCCTCAGAGCCTGGATTTGGACGTGGCAGAGGGAGAG	224	326	5.6989	7.72584	hsa-miR-34c-5p	hsa-miR-449a	hsa-miR-449b-5p	hsa-miR-449c-5p	hsa-miR-370-3p
ASCRP003468	-2.95631	2.95631	-1.5638	down	hsa_circRNA_103167	hsa_circ_0008252	exonic	chr22	+	21965145	21965332	uc002zuz.1	UBE2L3	ACCGACCAAGGACAACCCTCCATATGATAAGGGAGCCTTCAGAATC	177	174	4.28969	5.85349	hsa-miR-145-5p	hsa-miR-876-3p	hsa-miR-875-3p	hsa-miR-671-3p	hsa-miR-630
ASCRP003414	-3.32915	3.32915	-1.73515	down	hsa_circRNA_103110	hsa_circ_0004771	exonic	chr21	-	16386664	16415895	uc002yjx.2	NRIP1	CTTGGAGACAGACGGAAGTGTTTGGATTGTGAGCTATTTCAGAACT	504	916	7.8941	9.62926	hsa-miR-653-5p	hsa-miR-339-5p	hsa-miR-330-5p	hsa-miR-595	hsa-miR-629-3p
ASCRP004004	-2.32872	2.32872	-1.21954	down	hsa_circRNA_103711	hsa_circ_0007668	exonic	chr4	-	106613132	106616825	uc003hxw.3	INTS12	GAAAAGAATGGATGTGGAGCCACCCAAAATTTCAAGCACAAAAAAC	201	197	5.2553	6.47483	hsa-miR-30a-3p	hsa-miR-29b-1-5p	hsa-miR-30d-3p	hsa-miR-516a-3p	hsa-miR-516b-3p
ASCRP002742	-2.04893	2.04893	-1.03487	down	hsa_circRNA_102423	hsa_circ_0006461	exonic	chr19	+	5039846	5041262	uc002mbq.4	KDM4B	AGCGGCTCTTTGTATGATGACATCATCCCCCCGAAGGAGTGGAAGC	296	326	6.69097	7.72584	hsa-miR-197-3p	hsa-miR-214-5p	hsa-miR-370-3p	hsa-miR-598-3p	hsa-miR-125a-3p
ASCRP001846	-2.7861	2.7861	-1.47825	down	hsa_circRNA_101495	hsa_circ_0003838	exonic	chr15	-	43086841	43109295	uc010bcy.2	TTBK2	GCTTGACCCCTGCTGCAATTGGCCTCGAGCTGTGGCAGGTTTTCGA	284	379	6.54797	8.02622	hsa-miR-105-3p	hsa-miR-29b-1-5p	hsa-miR-601	hsa-miR-198	hsa-miR-574-5p
ASCRP002715	-2.5194	2.5194	-1.33308	down	hsa_circRNA_102396	hsa_circ_0048122	exonic	chr19	-	1011578	1011662	uc002lqr.1	C19orf6	TCCTGGCCCTCGTCGTGGACCTGCTGCAGATGCTGGAGATGAACAT	256	291	6.16881	7.50189	hsa-miR-149-3p	hsa-miR-761	hsa-miR-214-3p
ASCRP000936	-3.98651	3.98651	-1.99513	down	hsa_circRNA_100556	hsa_circ_0003136	exonic	chr10	-	13375816	13387028	uc009xje.3	SEPHS1	AACCCAATGAATTTATCATGTGGATCCATAAAGAACCCAGCCAACC	167	167	3.59193	5.58705	hsa-miR-670-3p	hsa-miR-597-3p	hsa-miR-130b-5p	hsa-miR-140-5p	hsa-miR-125b-1-3p
ASCRP004789	-2.09533	2.09533	-1.06718	down	hsa_circRNA_104535	hsa_circ_0083111	exonic	chr7	+	155556505	155567341	uc003wmg.2	RBM33	AATTCCACAGGGAGGAGAGAGCGATGGCTTTTTTCACCCAGAAGGC	173	157	4.04946	5.11664	hsa-miR-185-3p	hsa-miR-762	hsa-miR-135a-5p	hsa-miR-362-5p	hsa-miR-125a-3p
ASCRP000112	-2.95158	2.95158	-1.56149	down	hsa_circRNA_000757	hsa_circ_0001783	intronic	chr8	-	24158722	24158893	ENST00000518988	RP11-624C23.1	TCAAATACAGATAATAAGCATAATGCACAACAGGAAAAAAGGTGTC	180	179	4.44289	6.00438	hsa-miR-140-5p	hsa-miR-105-5p	hsa-miR-499a-5p	hsa-miR-559	hsa-miR-29b-2-5p
ASCRP000332	-3.76122	3.76122	-1.9112	down	hsa_circRNA_001785	hsa_circ_0000209	intragenic	chr10	+	5741487	5756170	uc021pmm.1	C10orf18	CACTCTGGGTGATCCAGCCAAAGAAAATAAAATTAATGAAGCATAG	174	180	4.12375	6.03495	hsa-miR-651-3p	hsa-miR-19b-2-5p	hsa-miR-185-5p	hsa-miR-765	hsa-miR-590-3p
ASCRP003380	-2.10311	2.10311	-1.07252	down	hsa_circRNA_103076	hsa_circ_0060733	exonic	chr20	+	47682728	47683817	uc002xty.3	CSE1L	CCTTTGCTTTGCCTTTGACTAATCTTTTTAAGGTTGAAGATGAACC	282	306	6.52465	7.59717	hsa-miR-330-3p	hsa-miR-155-5p	hsa-miR-330-5p	hsa-miR-146a-3p	hsa-miR-15a-3p
ASCRP000182	-2.06173	2.06173	-1.04386	down	hsa_circRNA_001040	hsa_circ_0000379	intronic	chr12	+	14685190	14685289	ENST00000544122	RP11-502N13.2	AGAGCTGCAGGGGCCCGTTTGTGTTGTGGAGCAAGGTTCTCAAAAG	330	379	6.98236	8.02622	hsa-miR-608	hsa-miR-762	hsa-miR-125b-1-3p	hsa-miR-328-3p	hsa-miR-326
ASCRP000292	-2.63657	2.63657	-1.39866	down	hsa_circRNA_001543	hsa_circ_0001720	intragenic	chr7	+	77378740	77387395	NM_198467	RSBN1L	CTATCCTCTAGGTGGGAAGGAGAAACCAAAAACAAATATAGAAGAC	185	182	4.69952	6.09818	hsa-miR-559	hsa-miR-548b-5p	hsa-miR-645	hsa-miR-876-3p	hsa-miR-545-3p
ASCRP005063	-2.03968	2.03968	-1.02835	down	hsa_circRNA_104814	hsa_circ_0087429	exonic	chr9	+	91041296	91041506	uc010mqj.3	SPIN1	GCTGATGCAGAGTGCTTGTGATTTCACGTATTTTTGCTGAACTCGT	203	190	5.29258	6.32093	hsa-miR-422a	hsa-miR-378a-3p	hsa-miR-452-3p	hsa-miR-558	hsa-miR-510-3p
ASCRP000872	-2.02545	2.02545	-1.01825	down	hsa_circRNA_100489	hsa_circ_0006881	exonic	chr1	-	233334684	233388534	uc009xfv.1	PCNXL2	CGCAGTCTGCTTCAGTGCAGTGAAGATAACTGTTCCCAGGAAAAAA	232	218	5.81236	6.83061	hsa-miR-376a-2-5p	hsa-miR-655-5p	hsa-miR-154-5p	hsa-miR-450b-5p	hsa-miR-382-5p
ASCRP002090	-2.41874	2.41874	-1.27426	down	hsa_circRNA_101744	hsa_circ_0005699	exonic	chr16	+	19627435	19663412	uc002dgn.2	C16orf62	CTCTCCCAAGGTGGGAATGGAAGTGGCCCCACATCTCAAAGAAACC	499	643	7.86771	9.14197	hsa-miR-512-5p	hsa-miR-553	hsa-miR-489-3p	hsa-miR-105-5p	hsa-miR-627-3p
ASCRP000412	-2.08393	2.08393	-1.05931	down	hsa_circRNA_100022	hsa_circ_0009461	exonic	chr1	-	6007163	6022009	uc001als.2	NPHP4	GAGTGGACGGCAATAAAACAGACACATGACCCTCATTGAGAACTGC	218	207	5.59454	6.65384	hsa-miR-593-5p	hsa-miR-93-3p	hsa-miR-766-3p	hsa-miR-508-5p	hsa-miR-222-3p
ASCRP000061	-2.58841	2.58841	-1.37207	down	hsa_circRNA_000526	hsa_circ_0000248	intronic	chr10	+	75998951	76002791	NM_001123	ADK	CGGAGTGCAGGCTTGGTAGTTCTGAGAATTTTAGATTCAGTTATAA	204	209	5.31541	6.68747	hsa-miR-92a-2-5p	hsa-miR-488-5p	hsa-miR-542-3p	hsa-miR-525-5p	hsa-miR-193b-5p
ASCRP004827	-3.64877	3.64877	-1.86741	down	hsa_circRNA_104574	hsa_circ_0083756	exonic	chr8	-	27151596	27151827	uc003xfm.1	TRIM35	ACGTTTCTTTTCTCATGGTGGAGGCTGCATGGCTGGAAGGCCGGAT	252	367	6.0995	7.96691	hsa-miR-21-5p	hsa-miR-205-5p	hsa-miR-873-5p	hsa-miR-558	hsa-miR-495-5p
ASCRP003334	-2.78489	2.78489	-1.47762	down	hsa_circRNA_103028	hsa_circ_0059910	exonic	chr20	-	32873245	32881962	uc002xai.3	AHCY	TTCCTGCCCAAGAAGGTGCAGTGGTCCAGCTGCAACATCTTCTCCA	192	196	4.97474	6.45236	hsa-miR-377-5p	hsa-miR-323a-5p	hsa-miR-767-3p	hsa-miR-520g-3p	hsa-miR-520h
ASCRP000198	-2.37122	2.37122	-1.24563	down	hsa_circRNA_001090	hsa_circ_0000833	intragenic	chr18	+	13278103	13293065	NM_181481	LDLRAD4	AACTTAAAAGCGGTTCAAGCTCTACGTTCGTGACATCAAACCTCCT	175	163	4.17457	5.4202	hsa-miR-185-3p	hsa-miR-19b-2-5p	hsa-miR-146b-3p	hsa-miR-149-3p	hsa-miR-361-3p
ASCRP003115	-2.46216	2.46216	-1.29992	down	hsa_circRNA_102806	hsa_circ_0008827	exonic	chr2	-	114486977	114493435	uc002tkt.3	SLC35F5	GAGAAGACAAGTTGGATATTCCAATGTTCTTTGTGGTTTTTGGCAA	200	200	5.22669	6.52661	hsa-miR-577	hsa-miR-892a	hsa-miR-770-5p	hsa-miR-890	hsa-miR-526b-3p
ASCRP002129	-2.23776	2.23776	-1.16206	down	hsa_circRNA_101783	hsa_circ_0007807	exonic	chr16	-	28163979	28167848	uc002dpa.1	XPO6	ATTTCATCAGGTGACTTACTGAGTAACCTGTTGCAGAGTCCCAGTT	178	165	4.34398	5.50604	hsa-miR-545-5p	hsa-miR-378a-5p	hsa-miR-608	hsa-let-7i-5p	hsa-miR-98-5p
ASCRP000205	-3.42861	3.42861	-1.77763	down	hsa_circRNA_001109	hsa_circ_0001056	intragenic	chr2	-	100721965	100754399	NM_001025108	AFF3	CCCCTTCCCGCTGGGAGTGGAGTATGAAGACCAAGGAATTCTCTTA	180	186	4.44289	6.22052	hsa-miR-30b-3p	hsa-miR-619-5p	hsa-miR-665	hsa-miR-153-5p	hsa-miR-149-5p
ASCRP002848	-2.01427	2.01427	-1.01025	down	hsa_circRNA_102535	hsa_circ_0008354	exonic	chr19	+	34981280	34986676	uc002nvm.3	WTIP	CCACTGTGAGGCATTTGCATCAAGTGTGGGCTTGGCATCTACGGAG	217	203	5.57575	6.58601	hsa-miR-221-5p	hsa-miR-431-5p	hsa-miR-602	hsa-miR-662	hsa-miR-661
ASCRP001611	-2.1256	2.1256	-1.08787	down	hsa_circRNA_101248	hsa_circ_0029976	exonic	chr13	+	35615069	35644989	uc021ric.1	NBEA	CAACTGTCTGCTGGTTGGTGGAGAATTTGACTTGGAGATGAACTTT	225	216	5.70583	6.7937	hsa-miR-215-3p	hsa-miR-485-3p	hsa-miR-96-3p	hsa-miR-34a-5p	hsa-miR-449b-5p
ASCRP003079	-2.07131	2.07131	-1.05054	down	hsa_circRNA_102768	hsa_circ_0055339	exonic	chr2	-	74733078	74733379	uc002sly.3	PCGF1	AGCGGCTGAGGTGAAGAGAAACGGATTCGGGAATTCTACCAGTCCC	185	171	4.69952	5.75006	hsa-miR-762	hsa-miR-631	hsa-miR-320b	hsa-miR-320a	hsa-miR-377-5p
ASCRP004208	-2.78489	2.78489	-1.47762	down	hsa_circRNA_103928	hsa_circ_0073728	exonic	chr5	-	125896774	125929096	uc003ktx.3	ALDH7A1	CAATGCCATTATTGGTTATTACGACCTATTGCCCTGCTAACAACGA	192	196	4.97474	6.45236	hsa-miR-329-5p	hsa-miR-629-3p	hsa-miR-767-3p	hsa-miR-103a-2-5p	hsa-miR-214-5p
ASCRP000215	-2.51574	2.51574	-1.33098	down	hsa_circRNA_001170	hsa_circ_0001482	antisense	chr5	-	49963938	49964083	NM_001178055	PARP8	CGCCAACGTAGGTAAAGAAAAGCCACAATAATCAAACAAACAAGCA	194	193	5.04743	6.37842	hsa-miR-581	hsa-miR-501-5p	hsa-miR-503-3p	hsa-miR-511-3p
ASCRP002530	-5.11585	5.11585	-2.35497	down	hsa_circRNA_102202	hsa_circ_0003646	exonic	chr17	+	74934069	74936930	uc002jth.3	MGAT5B	GAGAACTCAGGGGAAGGAGAAGTTCCTGGGCATCCTGAACAAATAC	163	167	3.23208	5.58705	hsa-miR-328-5p	hsa-miR-762	hsa-miR-490-5p	hsa-miR-203a-5p	hsa-miR-509-5p
ASCRP003865	-2.44909	2.44909	-1.29224	down	hsa_circRNA_103567	hsa_circ_0068706	exonic	chr3	-	196888510	196921460	uc003fxp.2	DLG1	CATACCACAGAAATACAGGTATCAGGATGAAGATACACCTCCTCAA	197	195	5.13728	6.42953	hsa-miR-211-3p	hsa-miR-765	hsa-miR-214-3p	hsa-miR-630	hsa-miR-580-3p
ASCRP002284	-3.09466	3.09466	-1.62978	down	hsa_circRNA_101943	hsa_circ_0041382	exonic	chr17	-	2075951	2076153	uc002fub.1	SMG6	CTCGGATAAGTGTTGCTGTGGATGTATGGTCGACGCTGGCTGATTT	207	232	5.37311	7.00289	hsa-miR-423-5p	hsa-miR-486-3p	hsa-miR-509-5p	hsa-let-7g-3p	hsa-miR-143-5p
ASCRP000012	-2.33864	2.33864	-1.22567	down	hsa_circRNA_000104	hsa_circ_0000266	intronic	chr10	-	126336614	126337010	NM_014661	FAM53B	AAGAACCAAGAATGCAGAAGTCTGGGGGTGGTGGAGAGCCAGGCCA	200	196	5.22669	6.45236	hsa-miR-149-3p	hsa-miR-509-5p	hsa-miR-612	hsa-miR-635	hsa-miR-330-5p
ASCRP003935	-2.46911	2.46911	-1.30399	down	hsa_circRNA_103641	hsa_circ_0069738	exonic	chr4	+	54248444	54250043	uc003haa.3	PDGFRA	CACAGTATGGTGCTAATCCTCCATCTGGAATTGAAGATGAAACTGC	224	232	5.6989	7.00289	hsa-miR-598-3p	hsa-miR-33a-3p	hsa-miR-136-3p	hsa-miR-340-3p	hsa-miR-337-3p
ASCRP004452	-2.37736	2.37736	-1.24936	down	hsa_circRNA_104179	hsa_circ_0077705	exonic	chr6	-	116966876	116982009	uc010kef.2	ZUFSP	GGAGAAACTTACTGTGATCAACCACTCTATGATTGTCCTATGTGTG	174	162	4.12375	5.37311	hsa-miR-146a-3p	hsa-miR-506-5p	hsa-miR-544a	hsa-miR-513a-3p	hsa-miR-26b-5p
ASCRP004767	-3.73201	3.73201	-1.89995	down	hsa_circRNA_104513	hsa_circ_0007518	exonic	chr7	+	140402665	140404763	uc003vwa.3	NDUFB2	ACTCTGTACAATGCCGGTGGTGGTGTGCACATTGAGCCCCGGTATA	349	592	7.10271	9.00266	hsa-miR-627-5p	hsa-miR-625-5p	hsa-miR-204-3p	hsa-miR-877-3p	hsa-miR-769-3p
ASCRP003841	-5.80065	5.80065	-2.53621	down	hsa_circRNA_103543	hsa_circ_0068470	exonic	chr3	-	186507930	186508044	uc003fqz.3	RFC4	GAAAAACTTGCCGATTTAATAGATGAGGGTCATGCAGCAACTCAGC	167	183	3.59193	6.12814	hsa-miR-219a-1-3p	hsa-miR-374a-3p	hsa-miR-497-3p	hsa-miR-217	hsa-miR-556-5p
ASCRP001810	-2.22088	2.22088	-1.15113	down	hsa_circRNA_101459	hsa_circ_0034049	exonic	chr15	+	22835915	22846952	uc001yuq.2	TUBGCP5	AAACCCTATGATTTCATCGTTTCTTGGATGTCAACAGCCACAAAAT	183	171	4.59893	5.75006	hsa-miR-141-5p	hsa-miR-30b-3p	hsa-miR-646	hsa-miR-759	hsa-miR-452-3p
ASCRP004815	-3.35185	3.35185	-1.74496	down	hsa_circRNA_104562	hsa_circ_0083439	exonic	chr8	-	17532694	17542051	uc003wxs.3	MTUS1	GGAGAGCTAGTTGAAAAGAGCAGGCAAAAGAATCCTCGAAGCTTAT	169	165	3.76108	5.50604	hsa-miR-329-5p	hsa-miR-140-3p	hsa-miR-449b-5p	hsa-miR-449a	hsa-miR-520f-3p
ASCRP004707	-2.02241	2.02241	-1.01608	down	hsa_circRNA_104453	hsa_circ_0007612	exonic	chr7	-	103777227	103805730	uc003vcb.3	ORC5	CAGAGCTATTGCAAGCATCATGGAAAAATCAAGAAAACCAACTTTC	245	233	5.99593	7.01201	hsa-miR-137	hsa-miR-374a-5p	hsa-miR-140-5p	hsa-miR-30c-2-3p	hsa-miR-9-5p
ASCRP000847	-2.6773	2.6773	-1.42078	down	hsa_circRNA_100464	hsa_circ_0016600	exonic	chr1	+	225140371	225161855	uc001hot.4	DNAH14	CAGAGAAGAGCAGCCAGTTCCTTTATAGTTTTGTTCAGAAAAACAT	193	195	5.00875	6.42953	hsa-miR-570-5p	hsa-miR-29b-2-5p	hsa-miR-548a-5p	hsa-miR-7-2-3p	hsa-miR-576-5p
ASCRP004647	-2.00751	2.00751	-1.0054	down	hsa_circRNA_104387	hsa_circ_0080425	exonic	chr7	+	70880874	70886091	uc003tvy.3	WBSCR17	TTCTCTCCCCATCAGAGGAGCTGAAGGTCCCCCTAGAGGAGTATGT	835	1155	8.88781	9.89322	hsa-miR-24-3p	hsa-miR-608	hsa-miR-29a-5p	hsa-miR-382-5p	hsa-miR-493-5p
ASCRP005320	-7.76442	7.76442	-2.95688	down	hsa_circRNA_400024	hsa_circ_0092363	intronic	chr12	+	31241497	31241717	NM_001257144	DDX11	CCCCCCAAAAGCGGTGAAGTAGGTATTTTCTTTGTATTTTCTTTTT	379	1481	7.28489	10.2418	hsa-miR-149-3p	hsa-miR-186-3p	hsa-miR-597-5p	hsa-miR-642a-3p	hsa-miR-122-5p
ASCRP005124	-2.00496	2.00496	-1.00357	down	hsa_circRNA_104877	hsa_circ_0088072	exonic	chr9	-	115013208	115015068	uc004bfv.3	PTBP3	GGCTGCTGCTTTTGATATTTTCTAAATTTGGCACAGTCTTGAAGAT	276	282	6.43891	7.44248	hsa-miR-103a-3p	hsa-miR-107	hsa-miR-432-5p	hsa-miR-586	hsa-miR-493-3p
ASCRP004869	-3.04577	3.04577	-1.60681	down	hsa_circRNA_104616	hsa_circ_0002003	exonic	chr8	+	48320422	48353104	uc003xqd.3	KIAA0146	TCCCTCCCTGAGGTGGACTAGCAGAAAGACTAAATGGACTGCAGAA	197	213	5.13728	6.74409	hsa-miR-377-3p	hsa-miR-891b	hsa-miR-511-5p	hsa-miR-596	hsa-miR-767-3p
ASCRP000167	-3.76253	3.76253	-1.9117	down	hsa_circRNA_000963	hsa_circ_0001644	intronic	chr6	-	136610762	136610850	NM_001077440	BCLAF1	TGGGTGGTGTCGGGTAGGCCTCGCAATGTATTCAAGTTACTCCAGG	212	275	5.47799	7.38969	hsa-miR-324-3p	hsa-miR-214-5p	hsa-miR-423-3p
ASCRP000283	-4.36086	4.36086	-2.12461	down	hsa_circRNA_001493	hsa_circ_0000851	antisense	chr18	+	52926327	52926446	NM_001083962	TCF4	TTTAGGTTTTGTTGCTGTTTTTACACTGGGCCATGAGAGCTGCATG	161	158	3.0481	5.17271	hsa-miR-619-3p	hsa-miR-200a-5p	hsa-miR-550a-5p	hsa-miR-550a-3-5p
ASCRP001809	-2.82774	2.82774	-1.49965	down	hsa_circRNA_101458	hsa_circ_0034044	exonic	chr15	-	20671447	20688770	uc001ytg.3	HERC2P3	CTCCGACGTCTCATAAGCTTGCATTCACAAGAGATGGGCTCTGTGG	207	222	5.37311	6.87276	hsa-miR-199b-5p	hsa-let-7a-3p	hsa-miR-98-3p	hsa-let-7f-1-3p	hsa-miR-552-5p
ASCRP002147	-2.32357	2.32357	-1.21635	down	hsa_circRNA_101802	hsa_circ_0039216	exonic	chr16	+	46931559	46934702	uc002eel.3	GPT2	AACAGCCTGGGGTATCAAAAAGCCATTCACAGAGGTCATCCGAGCC	177	165	4.28969	5.50604	hsa-miR-766-5p	hsa-miR-661	hsa-miR-596	hsa-miR-324-3p	hsa-miR-153-3p
ASCRP002516	-2.4991	2.4991	-1.32141	down	hsa_circRNA_102188	hsa_circ_0045537	exonic	chr17	+	71231614	71233134	uc002jjk.1	C17orf80	CTCTCACAAGGAATAGGATGAGTGATAATCCACCCAGAATGGAAGT	170	158	3.85131	5.17271	hsa-miR-130b-5p	hsa-miR-627-3p	hsa-miR-222-5p	hsa-miR-204-5p	hsa-miR-890
ASCRP002764	-2.99848	2.99848	-1.58423	down	hsa_circRNA_102445	hsa_circ_0004552	exonic	chr19	+	11015626	11019883	uc002mpz.3	CARM1	TCAAGGACAAGATGAAGATGTGTGTGTCTTTAAGTGCTCAGTGTCC	471	722	7.7453	9.32953	hsa-miR-644a	hsa-miR-572	hsa-miR-19b-2-5p	hsa-miR-19b-1-5p	hsa-miR-548a-3p
ASCRP002417	-2.7597	2.7597	-1.46451	down	hsa_circRNA_102082	hsa_circ_0043947	exonic	chr17	-	41199659	41215968	uc010whp.2	BRCA1	GGCTTCCATGATGCTGAGTTTGTGTGTGAACGGACACTGAAATATT	208	221	5.39899	6.8635	hsa-miR-384	hsa-miR-140-3p	hsa-miR-301a-5p	hsa-miR-647	hsa-miR-363-5p
ASCRP000074	-2.00615	2.00615	-1.00443	down	hsa_circRNA_000596	hsa_circ_0000661	antisense	chr15	+	100645330	100645426	NM_139057	ADAMTS17	CCGGGAGATGGTGCTGTTGCCACCCACCAGGATGGTGGCTCTTTTG	220	206	5.63502	6.63944	hsa-miR-647
ASCRP004477	-4.0296	4.0296	-2.01064	down	hsa_circRNA_104204	hsa_circ_0078051	exonic	chr6	+	143486218	143605362	uc003qjf.3	AIG1	CTCTGTTGGCTATATATTATGTTTGTTGTAGCAGTGTTCTGGATCA	194	238	5.04743	7.05807	hsa-miR-619-5p	hsa-miR-370-3p	hsa-miR-448	hsa-miR-18b-5p	hsa-miR-18a-5p
ASCRP002250	-3.54813	3.54813	-1.82706	down	hsa_circRNA_101908	hsa_circ_0004945	exonic	chr16	+	89611055	89614521	uc002fnj.3	SPG7	GTGGAGCGCGTCCTCGCAGGAATGGGTACCACAGACCATGTCATCG	168	165	3.67898	5.50604	hsa-miR-574-5p	hsa-miR-422a	hsa-miR-648	hsa-miR-378a-3p	hsa-miR-378d
ASCRP004899	-2.17837	2.17837	-1.12325	down	hsa_circRNA_104646	hsa_circ_0006282	exonic	chr8	-	74868145	74872053	uc003xzx.2	TCEB1	ACGATAAAAGCCATGTTGAGTGGCCCAGGAAACTACTAAAGTTCCT	173	158	4.04946	5.17271	hsa-miR-135b-5p	hsa-miR-135a-5p	hsa-miR-329-5p	hsa-miR-136-5p	hsa-miR-450b-5p
ASCRP001353	-2.42611	2.42611	-1.27864	down	hsa_circRNA_100982	hsa_circ_0024758	exonic	chr11	+	125465775	125467014	uc001qcd.2	STT3A	TTGAAAGTGTTATCCATGAGTTTGATCCCTGATCGTCGTGTGTTGC	205	204	5.33341	6.61205	hsa-miR-216a-5p	hsa-miR-595	hsa-miR-607	hsa-miR-545-3p	hsa-miR-483-5p
ASCRP004337	-2.74632	2.74632	-1.4575	down	hsa_circRNA_104063	hsa_circ_0075663	exonic	chr6	-	13652890	13697128	uc003nbb.3	RANBP9	TGACCTACCGGTCATGGCAAAACCCCAAAAGATGCCGCGTCAGTTC	194	199	5.04743	6.50493	hsa-miR-605-5p	hsa-miR-584-3p	hsa-miR-188-3p	hsa-miR-892a	hsa-miR-490-3p
ASCRP000002	-2.88915	2.88915	-1.53065	down	hsa_circRNA_000010	hsa_circ_0000263	exonic	chr10	+	125120834	125121663	TCONS_00017720	XLOC_008652	TCCTTTTGGCCTCACCCAATGACCTGGCTGAAGAAGAGCCCAAGGA	188	192	4.82373	6.35437	hsa-miR-558	hsa-miR-381-3p	hsa-miR-300	hsa-miR-338-3p	hsa-miR-766-3p
ASCRP002192	-2.08776	2.08776	-1.06195	down	hsa_circRNA_101849	hsa_circ_0040016	exonic	chr16	+	69173727	69177292	uc010cfi.3	CIRH1A	AGTCCATTGCTGTAGCTGACGTCGCATCCTGAGTCTCAGCTGGCAT	187	174	4.79153	5.85349	hsa-miR-367-3p	hsa-miR-489-3p	hsa-miR-214-5p	hsa-miR-92a-3p	hsa-miR-106a-3p
ASCRP001789	-14.2639	14.2639	-3.8343	down	hsa_circRNA_101430	hsa_circ_0033024	exonic	chr14	-	93483020	93542964	uc001ybe.2	ITPK1	GAGCTGGTGCACAGGTTCCAGGAAGCGAGGGATGGAGGTTGTGCAG	155	184	2.32193	6.15623	hsa-miR-892b	hsa-miR-185-3p	hsa-miR-593-5p	hsa-miR-561-5p	hsa-miR-211-3p
ASCRP001664	-11.2639	11.2639	-3.49364	down	hsa_circRNA_101305	hsa_circ_0002807	exonic	chr13	+	114149816	114164739	uc001vtt.4	TMCO3	CTCGGGGTGACAAAGAAGCTGAAAATGTGTGTCTGACATGCAAGCT	143	173	2.32193	5.81556	hsa-miR-205-5p	hsa-miR-202-5p	hsa-miR-141-5p	hsa-miR-516b-5p	hsa-miR-130b-5p
ASCRP000328	-3.13594	3.13594	-1.6489	down	hsa_circRNA_001754	hsa_circ_0000559	exonic	chr14	-	89747293	89750866	ENST00000557718	FOXN3	AAGAGAAATGGAGCCCTTCTCCAAGGGAAGGATGACTAAGAGTTTA	208	237	5.39899	7.04788	hsa-miR-136-5p	hsa-miR-877-3p	hsa-miR-421	hsa-miR-153-3p	hsa-miR-363-5p
ASCRP001441	-2.71594	2.71594	-1.44145	down	hsa_circRNA_101073	hsa_circ_0026542	exonic	chr12	+	53448969	53449629	uc001sbo.1	TENC1	TCTCTGCAGGCTCTTCAACCTTTCAGAGAAAAGGCATGACCTGACC	180	175	4.44289	5.88434	hsa-miR-608	hsa-miR-134-3p	hsa-miR-623	hsa-miR-363-5p	hsa-miR-135b-5p
ASCRP003927	-6.66392	6.66392	-2.73637	down	hsa_circRNA_103632	hsa_circ_0069660	exonic	chr4	-	47896196	47913011	uc003gxp.3	NFXL1	CTGTCAGAAGCATCAATGTAGAAGAAAGAGCTAATGTCTCAGAAAA	143	156	2.32193	5.0583	hsa-miR-29b-2-5p	hsa-miR-211-3p	hsa-miR-588	hsa-miR-1-5p	hsa-miR-19a-5p
ASCRP002529	-2.26679	2.26679	-1.18065	down	hsa_circRNA_102201	hsa_circ_0045838	exonic	chr17	+	74738050	74738355	uc002jta.2	MFSD11	TTTTCTGGGCACTTCTGCAGTCTAGCATGTACATTGCCGTTTTCAT	188	179	4.82373	6.00438	hsa-miR-512-3p	hsa-miR-196b-5p	hsa-miR-605-5p	hsa-miR-424-5p	hsa-miR-34b-5p
ASCRP002734	-4.35632	4.35632	-2.12311	down	hsa_circRNA_102415	hsa_circ_0007376	exonic	chr19	-	4101016	4101278	uc002lzj.3	MAP2K2	CTACATGGCTGTTCTCCGGGGCTTGGCGTACCTCCGAGAGAAGCAC	213	310	5.49808	7.62119	hsa-miR-571	hsa-miR-224-5p	hsa-miR-485-3p	hsa-miR-520f-3p	hsa-miR-342-3p
ASCRP000377	-3.01697	3.01697	-1.5931	down	hsa_circRNA_002076	hsa_circ_0001366	antisense	chr3	-	179461754	179461901	NM_003940	USP13	TTTTATGTCAATTTGAATGGCCTTTCTGGGCTACCAACCCAGAAGG	172	167	3.99395	5.58705	hsa-miR-579-3p	hsa-miR-138-5p	hsa-miR-30b-3p	hsa-miR-887-5p	hsa-miR-607
ASCRP003091	-3.66066	3.66066	-1.8721	down	hsa_circRNA_102781	hsa_circ_0055605	exonic	chr2	-	96601201	96610922	uc010yug.1	DKFZp667P0924	CCTCCAGGAAAAGAATATTTCAGAACCATACTTTACAAACAGAAGG	158	148	2.6197	4.4918	hsa-miR-539-5p	hsa-miR-142-3p	hsa-miR-500a-5p	hsa-miR-642a-3p	hsa-miR-544a
ASCRP003928	-2.1839	2.1839	-1.12691	down	hsa_circRNA_103633	hsa_circ_0069681	exonic	chr4	-	48552608	48553595	uc003gyg.1	FRYL	GAAGAAAAAAGAACTACTTCCAGTAGCAATACAATGGTAGCTCCCA	227	221	5.73659	6.8635	hsa-miR-374a-3p	hsa-miR-764	hsa-miR-195-3p	hsa-miR-16-2-3p	hsa-miR-525-5p
ASCRP003537	-3.45648	3.45648	-1.78931	down	hsa_circRNA_103239	hsa_circ_0001235	exonic	chr22	-	41670603	41677086	uc003azt.3	RANGAP1	AGAGAAGAAGTCGGAGTTGAAGTCTGCAGATCTCCAGGGGAGCCCA	174	176	4.12375	5.91306	hsa-miR-182-5p	hsa-miR-34a-5p	hsa-miR-504-5p	hsa-miR-647	hsa-miR-892a
ASCRP001502	-2.64804	2.64804	-1.40492	down	hsa_circRNA_101136	hsa_circ_0028123	exonic	chr12	+	109660311	109661709	uc001tob.3	ACACB	AAACAAAGTCGTGTGCATGGCGTCCTTGGAGGATGAGCTGTGTGGC	194	196	5.04743	6.45236	hsa-miR-487a-5p	hsa-miR-758-5p	hsa-miR-597-3p	hsa-miR-582-3p	hsa-miR-520f-3p
ASCRP004661	-2.09711	2.09711	-1.0684	down	hsa_circRNA_104401	hsa_circ_0005513	exonic	chr7	+	74119495	74133260	uc003uau.3	GTF2I	ACTATTGAAGGTGGTCGTGTGATGGTAACAGATGCTGACAGGTCAA	322	371	6.92564	7.99404	hsa-miR-516b-3p	hsa-miR-516a-3p	hsa-miR-620	hsa-miR-185-3p	hsa-miR-619-3p
ASCRP000444	-2.09027	2.09027	-1.06369	down	hsa_circRNA_100054	hsa_circ_0006470	exonic	chr1	+	12061457	12062160	uc001atn.4	MFN2	GGGAGCAGCAGTGCGGCGGCAGCACATGGAGCGTTGTACCAGCTTC	217	206	5.57575	6.63944	hsa-miR-661	hsa-miR-371a-5p	hsa-miR-339-3p	hsa-miR-615-5p	hsa-miR-509-5p
ASCRP004614	-2.53661	2.53661	-1.3429	down	hsa_circRNA_104352	hsa_circ_0008258	exonic	chr7	+	43436412	43447330	uc003tid.1	HECW1	GCAGGCCGAGATTTTTAAAAGCATTGGTGCTGATGAGACCGTCCAA	148	138	2.32193	3.66483	hsa-miR-204-5p	hsa-miR-149-3p	hsa-miR-211-5p	hsa-miR-301a-5p	hsa-miR-617
ASCRP002004	-2.02009	2.02009	-1.01442	down	hsa_circRNA_101656	hsa_circ_0004200	exonic	chr15	-	96826060	96834012	uc002bto.1	AK000872	CCTTTCTTTGGTCCCAGTTCCTCTGGGAATCGTCCTGTATGCAACA	383	432	7.3067	8.32111	hsa-miR-28-5p	hsa-miR-646	hsa-miR-708-5p	hsa-miR-892b	hsa-miR-452-3p
ASCRP000253	-2.48524	2.48524	-1.31339	down	hsa_circRNA_001350	hsa_circ_0000253	intronic	chr10	-	97999787	97999925	NM_001114094	BLNK	CTTAGGTGGTGTGGGAAGATCTGTCTGAGAAGAAACAAGAAAGCAA	213	217	5.49808	6.81147	hsa-miR-141-5p	hsa-miR-363-3p	hsa-miR-92b-3p	hsa-miR-92a-3p	hsa-miR-25-3p
ASCRP000311	-2.04124	2.04124	-1.02945	down	hsa_circRNA_001654	hsa_circ_0001605	intronic	chr6	+	42903447	42905047	NM_006586	CNPY3	GGAAGGTCAGGCCTGCATGTATCTTAGTGTGTCTGCTGGTGTGAGT	343	392	7.07355	8.103	hsa-miR-665	hsa-miR-129-5p	hsa-miR-539-3p	hsa-miR-520a-5p	hsa-miR-30b-3p
ASCRP000386	-2.47059	2.47059	-1.30486	down	hsa_circRNA_002149	hsa_circ_0001627	intronic	chr6	-	90959407	90981660	NM_001170794	BACH2	CTGGGCTCAGCGCGTTCGTTCACATAGCTCCCAGTTTTAACATTTC	518	686	7.94146	9.24631	hsa-miR-153-5p	hsa-miR-329-5p	hsa-miR-29b-1-5p	hsa-miR-577	hsa-miR-651-3p
ASCRP004279	-2.55815	2.55815	-1.3551	down	hsa_circRNA_103999	hsa_circ_0074854	exonic	chr5	+	162940560	162944680	uc003lzj.3	MAT2B	CTTAAGACCTCCCCATGTTATAGTACATTGTGCAGCAGAGAGAAGA	433	575	7.57843	8.93353	hsa-miR-646	hsa-miR-367-3p	hsa-miR-32-5p	hsa-miR-338-3p	hsa-miR-25-3p
ASCRP001336	-2.60943	2.60943	-1.38373	down	hsa_circRNA_100964	hsa_circ_0000360	exonic	chr11	-	118629482	118634015	uc001pub.2	DDX6	TTTTCTCCAGGTGCACGTGGTGATTGCTACCCCTGGGAGAATCCTG	243	270	5.9645	7.34824	hsa-miR-125b-1-3p	hsa-miR-891b	hsa-miR-449c-5p	hsa-miR-449b-5p	hsa-miR-449a
ASCRP003134	-2.64774	2.64774	-1.40476	down	hsa_circRNA_102825	hsa_circ_0056550	exonic	chr2	+	135883750	135884226	uc010fng.3	RAB3GAP1	TGTTTGCTAGTGAACTCCATTTAGCTACTACATGGCCTCATCTGAC	199	204	5.20729	6.61205	hsa-miR-216a-3p	hsa-miR-30e-5p	hsa-miR-618	hsa-miR-188-5p	hsa-miR-208a-5p
ASCRP001470	-3.00987	3.00987	-1.5897	down	hsa_circRNA_101102	hsa_circ_0000419	exonic	chr12	+	70193988	70195501	uc001svm.3	RAB3IP	GAGGACCAAAGCTGACTTATCCTTGTATAATGAATTCCGATTGTGG	469	722	7.73983	9.32953	hsa-miR-580-3p	hsa-miR-503-3p	hsa-miR-376a-2-5p	hsa-miR-141-5p	hsa-miR-589-3p
ASCRP000421	-3.10307	3.10307	-1.6337	down	hsa_circRNA_100031	hsa_circ_0009577	exonic	chr1	-	8525984	8674745	uc001ape.3	RERE	AAGTGCTGGACCGAGGACGAAGTGGTCCACAACTCCCAGGCCTGTT	195	211	5.07979	6.71348	hsa-miR-105-5p	hsa-miR-16-5p	hsa-miR-424-5p	hsa-miR-107	hsa-miR-103a-3p
ASCRP002862	-3.15824	3.15824	-1.65912	down	hsa_circRNA_102549	hsa_circ_0004952	exonic	chr19	-	40842016	40842314	uc002ong.3	C19orf47	AAGTGGTGCACCGTCAGCCACTTCCGAGTGGATCCAGTTCTTTAAG	169	163	3.76108	5.4202	hsa-miR-580-3p	hsa-miR-499a-3p	hsa-miR-424-5p	hsa-miR-371a-3p	hsa-miR-766-5p
ASCRP003991	-3.25325	3.25325	-1.70188	down	hsa_circRNA_103697	hsa_circ_0070400	exonic	chr4	+	88957371	88973310	uc003hre.3	PKD2	TTTTTGTCTGGATTAAGTGACCTACGGCATGATGAGCTCCAATGTG	166	159	3.51514	5.21702	hsa-miR-141-5p	hsa-miR-495-5p	hsa-miR-382-5p	hsa-miR-1264	hsa-miR-204-3p
ASCRP000779	-2.28257	2.28257	-1.19066	down	hsa_circRNA_100395	hsa_circ_0015278	exonic	chr1	+	173726114	173744981	uc009wwf.3	KLHL20	CCGTAGTGGATTGGTGGTTGGTGCAGTGGAGATGCCATTTCCAGTG	1236	2047	9.53881	10.7295	hsa-miR-141-3p	hsa-miR-588	hsa-miR-660-3p	hsa-miR-136-5p	hsa-miR-200a-3p
ASCRP003013	-2.04838	2.04838	-1.03448	down	hsa_circRNA_102701	hsa_circ_0054241	exonic	chr2	+	42513408	42515462	uc002rsi.3	EML4	AAGAAAGCAAAAGGAGCAGAAATAAAGCCTCTACAACCCCACGTCA	226	214	5.723	6.75748	hsa-miR-369-3p	hsa-miR-655-3p	hsa-miR-802	hsa-miR-194-5p	hsa-miR-20b-5p
ASCRP001649	-2.05643	2.05643	-1.04014	down	hsa_circRNA_101289	hsa_circ_0030720	exonic	chr13	+	99890680	99896878	uc010tiu.2	UBAC2	TTGCCTTCTGGATTACAAGGCGCCTCTGTCGAAGAGCCTTCTGCTG	244	234	5.97744	7.01758	hsa-miR-765	hsa-miR-539-3p	hsa-miR-200b-3p	hsa-miR-17-3p	hsa-miR-200c-3p
ASCRP003130	-3.13246	3.13246	-1.64729	down	hsa_circRNA_102821	hsa_circ_0056472	exonic	chr2	+	131796425	131799517	uc002tsa.1	ARHGEF4	AGAGGACTGGGAGCTCATCAGCGATGGCAGTGTGGTCTGCGCTGAA	206	232	5.3556	7.00289	hsa-miR-572	hsa-miR-608	hsa-miR-544a	hsa-miR-508-5p	hsa-miR-554
ASCRP001876	-2.75355	2.75355	-1.4613	down	hsa_circRNA_101525	hsa_circ_0035381	exonic	chr15	+	55621921	55634000	uc002act.3	PIGB	GTGTTCTGTGTTTTTTTGCCAGTTGTGCTCCTGGTTCACATGGTAT	520	765	7.94877	9.41007	hsa-miR-124-5p	hsa-miR-624-5p	hsa-miR-802	hsa-miR-302d-3p	hsa-miR-9-5p
ASCRP003287	-2.6109	2.6109	-1.38455	down	hsa_circRNA_102980	hsa_circ_0059175	exonic	chr20	+	1115763	1115949	uc002wel.4	PSMF1	AGCCTCCCTGGACCTACAAGAACAGTGAGGAGCTTCGGTCTCGTAT	181	175	4.49979	5.88434	hsa-miR-92a-2-5p	hsa-miR-766-5p	hsa-miR-491-5p	hsa-miR-450a-2-3p	hsa-miR-608
ASCRP001817	-3.41303	3.41303	-1.77105	down	hsa_circRNA_101466	hsa_circ_0005387	exonic	chr15	-	28505922	28508315	uc001zbj.3	HERC2	ATAGTGGGAATTGCCTGTGGGCCTGCCCAGGGCAAGTGTGGTCTTG	163	155	3.23208	5.00313	hsa-miR-34b-5p	hsa-miR-146b-5p	hsa-miR-106b-5p	hsa-miR-146a-5p	hsa-miR-361-3p
ASCRP002183	-3.13484	3.13484	-1.64839	down	hsa_circRNA_101839	hsa_circ_0039943	exonic	chr16	+	68300495	68300624	uc010cfb.2	SLC7A6	AAAGTGTGATGTTCGCGTATTTCTTGACAGAGTTTATGTGGCCGAG	593	1132	8.20308	9.85147	hsa-miR-143-3p	hsa-miR-651-3p	hsa-miR-204-3p	hsa-miR-601	hsa-miR-499a-3p
ASCRP003903	-4.51224	4.51224	-2.17384	down	hsa_circRNA_103608	hsa_circ_0069249	exonic	chr4	-	17503341	17510986	uc003gpd.3	QDPR	GGGACTCCTGTGGGTTGCCAGCGTTGATGTGGTGGAGAATGAAGAG	233	372	5.82514	7.99898	hsa-miR-877-3p	hsa-miR-216a-5p	hsa-miR-331-3p	hsa-miR-708-5p	hsa-miR-370-5p
ASCRP004834	-2.12096	2.12096	-1.08471	down	hsa_circRNA_104581	hsa_circ_0007353	exonic	chr8	+	29959413	29962002	uc003xhw.4	LEPROTL1	ATTTGCCAGAGCACATCTGCTTTGATTAGTTTGTCCTTTGGAGGAG	1422	2184	9.7573	10.842	hsa-miR-425-5p	hsa-miR-320b	hsa-miR-320a	hsa-miR-320c	hsa-miR-16-1-3p
ASCRP003225	-2.68882	2.68882	-1.42698	down	hsa_circRNA_102917	hsa_circ_0006745	exonic	chr2	+	219445283	219457430	uc002vih.1	RQCD1	ATAACCCCAGCCTGTGCCTACTACACTGGCACAAGTGGATAGAGAA	197	202	5.13728	6.56426	hsa-miR-512-3p	hsa-miR-10b-3p	hsa-miR-628-5p	hsa-miR-138-5p	hsa-miR-20b-5p
ASCRP005329	-6.41557	6.41557	-2.68158	down	hsa_circRNA_400033	hsa_circ_0092360	intronic	chr17	+	27047048	27047688	NM_000984	RPL23A	ACCGATTTCTAGTGTGTGTTGGTGATGGGGCCGCAGCTGGTTTACC	337	961	7.02245	9.70402	hsa-miR-509-5p	hsa-miR-497-3p	hsa-miR-328-3p	hsa-miR-764	hsa-miR-512-5p
ASCRP002716	-2.55321	2.55321	-1.35231	down	hsa_circRNA_102397	hsa_circ_0048129	exonic	chr19	-	1011890	1011991	uc002lqr.1	C19orf6	TGGTCATCTTCGCTTCCTGCGGAATGTGGTGTCGGGCGAGCACTAC	245	270	5.99593	7.34824	hsa-let-7i-5p
ASCRP005062	-3.96871	3.96871	-1.98867	down	hsa_circRNA_104813	hsa_circ_0087421	exonic	chr9	+	90313570	90315152	uc004apc.3	DAPK1	GATTGTTTCGCCTTCGGTGGCAAGCTGAAGAACCCACTCCAAGTTG	171	176	3.92439	5.91306	hsa-miR-181d-5p	hsa-miR-181b-5p	hsa-miR-181c-5p	hsa-miR-181a-5p	hsa-miR-203a-3p
ASCRP000192	-2.65218	2.65218	-1.40718	down	hsa_circRNA_001067	hsa_circ_0000644	intronic	chr15	-	81195758	81195954	ENST00000558261	RP11-351M8.1	TCTCCACTTTCTCCCCGTTTACCAGTCTAAGGGGTTGACACAGTGA	4371	8229	11.336	12.7432	hsa-miR-143-3p	hsa-miR-299-3p	hsa-miR-589-3p	hsa-miR-148a-5p	hsa-miR-432-5p
ASCRP003770	-2.23491	2.23491	-1.16022	down	hsa_circRNA_103472	hsa_circ_0067323	exonic	chr3	-	129546645	129551669	uc010htg.3	TMCC1	TGCGGAGCGGCTTTTCCTAAAAGGATTGTACACCTTAGAAGTGCTT	223	219	5.68144	6.84165	hsa-miR-15b-5p	hsa-miR-617	hsa-miR-424-5p	hsa-miR-211-5p	hsa-miR-215-3p
ASCRP003562	-2.50431	2.50431	-1.32441	down	hsa_circRNA_103264	hsa_circ_0002406	exonic	chr22	+	47370185	47433094	uc003bib.3	TBC1D22A	CACCTACCAGAGGCAGAGGAGGTGGACACGGTGGACGTCTCCGGCG	195	194	5.07979	6.4042	hsa-miR-150-3p	hsa-miR-764	hsa-miR-570-5p	hsa-miR-657	hsa-miR-646
ASCRP003371	-3.06918	3.06918	-1.61785	down	hsa_circRNA_103067	hsa_circ_0004218	exonic	chr20	+	42602006	42635432	uc002xle.4	TOX2	GCTGCCCACGTTTGATGGTGACAGTGCCTACGTGGGGATGAGTGAC	173	169	4.04946	5.66731	hsa-miR-30b-3p	hsa-miR-608	hsa-miR-889-5p	hsa-miR-196b-3p	hsa-miR-361-3p
ASCRP004910	-3.08463	3.08463	-1.6251	down	hsa_circRNA_104657	hsa_circ_0002798	exonic	chr8	-	99538969	99608397	uc003yio.3	STK3	GACTTTGACTTTGCTATTTTTATGATTCCCACAAATCCACCACCAA	167	159	3.59193	5.21702	hsa-miR-670-3p	hsa-miR-412-3p	hsa-miR-877-3p	hsa-miR-767-5p	hsa-miR-145-5p
ASCRP004399	-2.3901	2.3901	-1.25707	down	hsa_circRNA_104126	hsa_circ_0076798	exonic	chr6	-	53365044	53365148	uc003pbv.1	GCLC	ATCATCAATGGGAAGGTGGCAATGCAGTGGTGGATGGTTGTGGCAA	546	718	8.06276	9.31983	hsa-miR-330-5p	hsa-miR-503-5p	hsa-miR-326	hsa-miR-26b-3p
ASCRP001679	-2.25955	2.25955	-1.17604	down	hsa_circRNA_101320	hsa_circ_0031250	exonic	chr14	-	23395341	23396023	uc001whl.1	PRMT5	ATCTTCCGGCTCCTCAAGTTCTGGATGCGGGTACCCTTGGTGGCAC	257	271	6.18378	7.35981	hsa-miR-377-3p	hsa-miR-597-3p	hsa-miR-30c-2-3p	hsa-miR-188-5p	hsa-miR-335-5p
ASCRP000721	-3.42861	3.42861	-1.77763	down	hsa_circRNA_100336	hsa_circ_0008701	exonic	chr1	-	151395872	151403317	uc001eyd.2	POGZ	TCATAGTCCCTATGAATCTACTACTGGCAATCCTTTGGTCCAGCAA	180	186	4.44289	6.22052	hsa-miR-762	hsa-miR-185-3p	hsa-miR-93-3p	hsa-miR-802	hsa-miR-600
ASCRP000701	-2.86267	2.86267	-1.51736	down	hsa_circRNA_100314	hsa_circ_0013744	exonic	chr1	+	118003110	118009049	uc009whg.1	MAN1A2	ATTATTTGAACCCCAGAACAGGGCGCTGGGGTCAGTTGGAGTAGGG	188	191	4.82373	6.34109	hsa-miR-26b-5p	hsa-miR-26a-5p	hsa-miR-196b-5p	hsa-miR-142-3p	hsa-miR-562
ASCRP000304	-2.56933	2.56933	-1.36139	down	hsa_circRNA_001597	hsa_circ_0001515	intragenic	chr5	+	96424403	96438798	ENST00000509481	CTD-2215E18.1	TTCACACATAGAGCTGGGGAGGACTCCTGACCAGCGTGACACCTAA	159	143	2.77267	4.13406	hsa-miR-29b-1-5p	hsa-miR-30c-1-3p	hsa-miR-329-5p	hsa-miR-671-5p	hsa-miR-766-5p
ASCRP003386	-3.51223	3.51223	-1.81239	down	hsa_circRNA_103082	hsa_circ_0060828	exonic	chr20	-	48744511	48760158	uc002xvf.3	TMEM189-UBE2V1	ATCACCACAGGCAAGCGCCTCCAGGAGTGGTGCTCTGTGATCCTGT	234	314	5.84096	7.65334	hsa-miR-503-5p	hsa-miR-296-3p	hsa-miR-298	hsa-miR-15a-3p	hsa-miR-210-5p
ASCRP002086	-2.12655	2.12655	-1.08851	down	hsa_circRNA_101740	hsa_circ_0008616	exonic	chr16	+	19619499	19628130	uc002dgn.2	C16orf62	TGCCCCCGAGATCACTTTTCTCCAGAGAATGCAAATGACACGGCCA	387	453	7.3349	8.42341	hsa-miR-766-5p	hsa-miR-146a-3p	hsa-miR-455-3p	hsa-miR-432-3p	hsa-miR-32-3p
ASCRP000154	-6.26419	6.26419	-2.64713	down	hsa_circRNA_000927	hsa_circ_0001024	intragenic	chr2	+	68717321	68795482	NM_173545	APLF	CTTGTAATCAAATAACAGACAAGAGAGTATCCAGAAGACATGCCAT	162	172	3.13278	5.77991	hsa-miR-190a-5p	hsa-miR-153-5p	hsa-miR-190b	hsa-miR-190a-3p	hsa-miR-651-3p
ASCRP004806	-2.77942	2.77942	-1.47478	down	hsa_circRNA_104552	hsa_circ_0083299	exonic	chr8	+	9473091	9473187	uc003wss.3	TNKS	AGCTGTCCTTACAGTGCTGCTGCAGCACGGAGCTGACCCAAACATT	181	178	4.49979	5.97458	hsa-miR-29a-5p	hsa-miR-29b-1-5p	hsa-miR-185-3p	hsa-miR-541-5p	hsa-miR-199b-5p
ASCRP004979	-2.02644	2.02644	-1.01894	down	hsa_circRNA_104729	hsa_circ_0006370	exonic	chr9	-	4117767	4118881	uc003zhz.1	GLIS3	CAAGTGTACGGTCCCTTATTTCGCGTGAGTCTTTGGCGTCCACGAC	197	184	5.13728	6.15623	hsa-miR-15a-3p	hsa-miR-661	hsa-miR-149-3p	hsa-miR-370-3p	hsa-miR-608
ASCRP004202	-10.9027	10.9027	-3.44662	down	hsa_circRNA_103922	hsa_circ_0073568	exonic	chr5	+	110782383	110784901	uc003kpf.3	CAMK4	AGGGTACTGCGTATCTACATGAAAATGGGATTGTCCATCGTGATCT	198	491	5.17271	8.61933	hsa-miR-23b-5p	hsa-miR-29b-1-5p	hsa-miR-185-3p	hsa-miR-34a-3p	hsa-miR-762
ASCRP003347	-2.02163	2.02163	-1.01552	down	hsa_circRNA_103042	hsa_circ_0005587	exonic	chr20	-	34243123	34246936	uc002xdn.1	CPNE1	GGTGAACTGGTCTAAAAGTTGGTTTTAATTGGTTGCCCACAGGATT	171	154	3.92439	4.93991	hsa-miR-329-3p	hsa-miR-887-5p	hsa-miR-520a-5p	hsa-miR-143-3p	hsa-miR-362-3p
ASCRP003146	-2.82005	2.82005	-1.49572	down	hsa_circRNA_102838	hsa_circ_0056856	exonic	chr2	-	160980301	160983112	uc002ubh.2	ITGB6	GAAGAAGAAGGTAACGGCGACTGTGACTGTGGTGAATGTGTGTGCA	524	786	7.97266	9.46838	hsa-miR-1301-3p	hsa-miR-140-3p	hsa-miR-93-3p	hsa-miR-19b-3p	hsa-miR-187-5p
ASCRP001141	-3.03375	3.03375	-1.6011	down	hsa_circRNA_100767	hsa_circ_0021461	exonic	chr11	-	18528403	18531212	uc009yhs.2	TSG101	CCAATCCCAGCCACAGTCAGACTTGTTGGGGCTTATTCAGGTCATG	205	227	5.33341	6.93451	hsa-miR-221-5p	hsa-miR-1271-3p	hsa-miR-532-5p	hsa-miR-515-5p	hsa-miR-519e-5p
ASCRP002338	-2.82908	2.82908	-1.50034	down	hsa_circRNA_102001	hsa_circ_0005415	exonic	chr17	-	20907514	20908303	uc002gyl.4	USP22	ACAGCGAAGGCAAAGAGAGCAGGATGAATGGACAGTACCAGCAGCC	174	168	4.12375	5.62409	hsa-miR-485-5p	hsa-miR-138-5p	hsa-miR-320a	hsa-miR-320b	hsa-miR-876-3p
ASCRP003656	-2.02022	2.02022	-1.01451	down	hsa_circRNA_103358	hsa_circ_0001294	exonic	chr3	-	47712147	47718272	uc011bbc.1	SMARCC1	AGACCCTTCTACTCCTGGAGGGTCCATGCCTTTTTAGAGCAGTGGG	246	235	6.01278	7.02729	hsa-miR-432-5p	hsa-miR-32-3p	hsa-miR-873-5p	hsa-miR-198	hsa-miR-761
ASCRP000890	-2.21485	2.21485	-1.14721	down	hsa_circRNA_100508	hsa_circ_0017280	exonic	chr1	+	245530135	245583047	uc010pyq.1	KIF26B	GCCGCCTCCTTCTTTGCACGGACCCTGCTTTCTCGGCTGTGATTCA	7446	12827	12.2927	13.4399	hsa-miR-450a-2-3p	hsa-miR-432-3p	hsa-miR-659-3p	hsa-miR-485-5p	hsa-miR-328-5p
ASCRP000214	-10.4389	10.4389	-3.3839	down	hsa_circRNA_001166	hsa_circ_0001556	intronic	chr5	+	172276997	172277280	NM_001031711	ERGIC1	GCATGAGAAGGTGAGAGAACCGAGGTGGCGTGATCTGATCTAGTGT	155	170	2.32193	5.70583	hsa-miR-19b-1-5p	hsa-miR-19b-2-5p	hsa-miR-512-5p	hsa-miR-576-5p	hsa-miR-1301-3p
ASCRP001651	-5.37444	5.37444	-2.42611	down	hsa_circRNA_101291	hsa_circ_0030741	exonic	chr13	+	100206557	100207901	uc001voj.1	TM9SF2	ATACTTCTTTGCTATTTCCACCTATGTGCAGAGGCCATTGAACACC	170	188	3.85131	6.27742	hsa-miR-21-3p	hsa-miR-655-3p	hsa-miR-568	hsa-miR-188-5p	hsa-miR-382-5p
ASCRP003568	-2.49918	2.49918	-1.32146	down	hsa_circRNA_103270	hsa_circ_0064018	exonic	chr22	-	51214199	51216409	uc003bnk.1	RABL2B	CCACGCCTGCATCATGACTCATGGAGAGATTTCTCATGGATGGCTT	223	232	5.68144	7.00289	hsa-miR-650	hsa-miR-132-5p	hsa-miR-585-3p	hsa-let-7g-3p	hsa-miR-193a-3p
ASCRP002915	-3.03343	3.03343	-1.60095	down	hsa_circRNA_102602	hsa_circ_0052318	exonic	chr19	-	58436990	58439415	uc002qqs.1	ZNF418	AGAGGAATTGGTTGTTGGTGTGGATCAGAAGATGAGGAGGCACCTT	215	246	5.53355	7.1345	hsa-miR-199b-5p	hsa-miR-199a-5p	hsa-miR-188-3p	hsa-miR-155-3p	hsa-miR-543
ASCRP000129	-5.02434	5.02434	-2.32893	down	hsa_circRNA_000815	hsa_circ_0000382	antisense	chr12	-	25348845	25348942	NM_001001660	LYRM5	TAGTTTTCCTGTCTCATAATGCTAAAACAGGGTGTAGGTATGCCCT	162	164	3.13278	5.46171	hsa-miR-26b-3p	hsa-miR-135b-3p	hsa-miR-498	hsa-miR-185-3p	hsa-miR-485-5p
ASCRP002669	-2.95631	2.95631	-1.5638	down	hsa_circRNA_102350	hsa_circ_0047444	exonic	chr18	+	33783075	33800180	uc002kzq.4	MOCOS	AAAGCCAAAGGTTTGAAGATGGCACCATCTCATTCCTTGATGTTAT	177	174	4.28969	5.85349	hsa-miR-134-3p	hsa-miR-23b-5p	hsa-miR-136-5p	hsa-miR-93-3p	hsa-miR-510-5p
ASCRP003016	-3.88326	3.88326	-1.95727	down	hsa_circRNA_102704	hsa_circ_0054254	exonic	chr2	+	42543101	42544664	uc010faq.3	EML4	ATAGCAGATATGGAAGGTGCACTGTGGTTTGTTCTGGATGCAGAAA	201	255	5.2553	7.21257	hsa-miR-708-3p	hsa-miR-376c-3p	hsa-miR-211-3p	hsa-miR-18b-5p	hsa-miR-513a-5p
ASCRP001255	-2.93723	2.93723	-1.55445	down	hsa_circRNA_100882	hsa_circ_0002383	exonic	chr11	-	72468811	72470426	uc001osy.3	STARD10	GACCCCAAAGTGCCGGATGGAGTGCTGTGATGTGCCAGCCGAGACA	198	212	5.17271	6.72717	hsa-miR-665	hsa-miR-518c-5p	hsa-let-7e-5p	hsa-let-7c-5p	hsa-miR-22-5p
ASCRP001359	-2.08664	2.08664	-1.06118	down	hsa_circRNA_100988	hsa_circ_0000369	exonic	chr11	+	128628009	128642880	uc009zci.3	FLI1	TGTCACACCTCAGTTACCTCAGGGAAAGAGGCTCTGTCGGTGGTGA	350	401	7.10533	8.16651	hsa-miR-889-5p	hsa-miR-766-3p	hsa-miR-30b-3p	hsa-miR-608	hsa-miR-149-3p
ASCRP001181	-3.79371	3.79371	-1.92361	down	hsa_circRNA_100807	hsa_circ_0008415	exonic	chr11	-	46515157	46570050	uc001ncu.1	AMBRA1	TTCTGTTAACAGGGTCCTGGCAGATTTCCATGAGGACAACTTACAA	175	182	4.17457	6.09818	hsa-miR-665	hsa-miR-660-3p	hsa-miR-765	hsa-miR-370-3p	hsa-miR-608
ASCRP005163	-2.27055	2.27055	-1.18304	down	hsa_circRNA_104916	hsa_circ_0008383	exonic	chr9	+	127064214	127089724	uc004bof.3	NEK6	CACTCCCTAGTTCGTGCCCTCGTGAGGCTGGCATGCAGGATGGCAG	187	178	4.79153	5.97458	hsa-miR-103a-2-5p	hsa-miR-212-5p	hsa-miR-302d-3p	hsa-miR-302a-3p	hsa-miR-302b-3p
ASCRP003691	-2.21131	2.21131	-1.1449	down	hsa_circRNA_103393	hsa_circ_0001313	exonic	chr3	+	56626997	56628056	uc003dhx.3	CCDC66	AAACAATTAGAGCATCAGGAAACAGTACTGCTGGAGCACCCTTTCA	210	203	5.4411	6.58601	hsa-miR-670-3p	hsa-miR-589-5p	hsa-miR-215-3p	hsa-miR-520g-3p	hsa-miR-520h
ASCRP002823	-2.83177	2.83177	-1.5017	down	hsa_circRNA_102509	hsa_circ_0006446	exonic	chr19	+	34685382	34687668	uc002nva.4	LSM14A	GGTGCTGTTGGTGTTGTTCGATCCTTTGGTACAGAAGACAGACCGA	488	723	7.83412	9.33582	hsa-miR-516a-5p	hsa-miR-526b-5p	hsa-miR-608	hsa-miR-876-3p	hsa-miR-193a-5p
ASCRP002652	-4.49164	4.49164	-2.16724	down	hsa_circRNA_102333	hsa_circ_0047303	exonic	chr18	-	22804308	22807661	uc002kvk.2	ZNF521	GTCGGATGAGATGGAGTGGATGTTGAAGATGATCCGACTTGCTCTT	159	154	2.77267	4.93991	hsa-miR-149-3p	hsa-miR-17-3p	hsa-miR-1301-3p	hsa-miR-509-5p	hsa-miR-516b-5p
ASCRP002053	-3.09937	3.09937	-1.63197	down	hsa_circRNA_101706	hsa_circ_0005394	exonic	chr16	-	11868091	11876244	uc002dbl.3	ZC3H7A	GAAACTGTTATGATTGCTCATTTAGAAAGTGGATGTGTGGGATAAC	227	272	5.73659	7.36857	hsa-miR-873-5p	hsa-miR-141-5p	hsa-miR-509-5p	hsa-miR-19a-5p	hsa-miR-29b-1-5p
ASCRP001036	-2.82294	2.82294	-1.4972	down	hsa_circRNA_100662	hsa_circ_0006654	exonic	chr10	+	102683731	102685776	uc001krs.3	FAM178A	ACACACAAAGCAGGCTCTAAGCAGAATAAATTCCCTGAAAAAAGAA	188	190	4.82373	6.32093	hsa-miR-30d-3p	hsa-miR-890	hsa-miR-548d-5p	hsa-miR-570-5p	hsa-miR-301a-3p
ASCRP000356	-2.90309	2.90309	-1.53759	down	hsa_circRNA_001955	hsa_circ_0001202	exonic	chr22	+	17525762	17528316	TCONS_l2_00017566	XLOC_l2_009285	TGACAGCCCCATGGTAACCCAGAGAACACAGCCGAAGTGGAATGTG	173	167	4.04946	5.58705	hsa-miR-873-5p	hsa-miR-27a-3p	hsa-miR-1301-3p	hsa-miR-139-5p	hsa-miR-27b-3p
ASCRP001566	-2.06156	2.06156	-1.04374	down	hsa_circRNA_101203	hsa_circ_0029343	exonic	chr12	-	125292306	125302253	uc001ugp.3	SCARB1	AATTCAGAACGTCAGCACCTGCAGGTTCAAACGTGCGCATCGACCC	167	150	3.59193	4.63566	hsa-miR-508-5p	hsa-miR-93-5p	hsa-miR-564	hsa-miR-556-5p	hsa-miR-193b-5p
ASCRP003221	-2.87961	2.87961	-1.52587	down	hsa_circRNA_102913	hsa_circ_0058058	exonic	chr2	+	216177220	216190861	uc002vex.4	ATIC	TTAGCCTTGAAGCCTTATTTAGTGTCTCTGACAAAACCGGCCTTGT	177	173	4.28969	5.81556	hsa-miR-551b-5p	hsa-miR-338-3p	hsa-miR-205-3p	hsa-miR-103a-3p	hsa-miR-107
ASCRP003103	-4.00377	4.00377	-2.00136	down	hsa_circRNA_102794	hsa_circ_0055945	exonic	chr2	-	106739425	106782539	uc002tdm.3	UXS1	TATGCCTACATGAAGCAGCTGTTTGGGGCAACTTCGTTAATATGAG	211	286	5.46171	7.46307	hsa-miR-29a-5p	hsa-miR-140-5p	hsa-miR-485-5p	hsa-miR-328-5p	hsa-miR-203a-5p
ASCRP004683	-2.91161	2.91161	-1.54182	down	hsa_circRNA_104427	hsa_circ_0081207	exonic	chr7	+	97820925	97823884	uc003upd.2	LMTK2	TACCTGTTTGACCAGGTATGAAGTCTTACAGTTCTGTTGGCTGTCA	142	140	2.32193	3.86375	hsa-miR-612	hsa-miR-149-5p	hsa-miR-508-5p	hsa-miR-211-3p	hsa-miR-365b-5p
ASCRP004382	-2.56245	2.56245	-1.35752	down	hsa_circRNA_104109	hsa_circ_0076413	exonic	chr6	+	42819829	42821476	uc011duw.1	GLTSCR1L	AGCTGTGCAGGCTCAGAAAAAATGTCTGAATCAGACTTCCCCCATT	251	282	6.08496	7.44248	hsa-miR-203a-5p	hsa-miR-23a-5p	hsa-miR-636	hsa-miR-34c-5p	hsa-miR-2113
ASCRP005080	-2.98403	2.98403	-1.57726	down	hsa_circRNA_104832	hsa_circ_0087571	exonic	chr9	+	97191470	97203381	uc004aur.3	HIATL1	CTTATGGATGGGTTCTACATGAAACATTTTCTCAACACACATTCCT	193	203	5.00875	6.58601	hsa-miR-489-3p	hsa-miR-410-3p	hsa-miR-593-5p	hsa-miR-373-5p	hsa-miR-1296-3p
ASCRP000274	-2.53661	2.53661	-1.3429	down	hsa_circRNA_001426	hsa_circ_0001484	intragenic	chr5	+	54603970	54604181	NM_015360	SKIV2L2	TGCAGGCAGCGCAGGGTAAGGAAGAAGTTCCAGTTGTTGCTTTTAT	144	138	2.32193	3.66483	hsa-miR-142-3p	hsa-miR-665	hsa-miR-578	hsa-miR-642a-5p	hsa-miR-543
ASCRP001431	-3.31546	3.31546	-1.72921	down	hsa_circRNA_101063	hsa_circ_0026302	exonic	chr12	-	51467605	51470430	uc001rxu.2	CSRNP2	AGAAAATGAAGAATCCTAATGTACCTGGCTAGCTGGTGGTGAGTAG	190	206	4.91023	6.63944	hsa-miR-612	hsa-miR-485-5p	hsa-miR-571	hsa-miR-212-5p	hsa-miR-764
ASCRP004660	-2.35726	2.35726	-1.23711	down	hsa_circRNA_104400	hsa_circ_0006944	exonic	chr7	+	74119495	74131270	uc003uau.3	GTF2I	CCAGCAGAAGGTGGTCGTGTGATGGTAACAGATGCTGACAGGTCAA	306	380	6.79532	8.03243	hsa-miR-516b-3p	hsa-miR-516a-3p	hsa-miR-620	hsa-miR-185-3p	hsa-miR-619-3p
ASCRP000066	-4.49984	4.49984	-2.16987	down	hsa_circRNA_000569	hsa_circ_0000420	intragenic	chr12	-	72050664	72054207	NM_144982	ZFC3H1	TCTAGTCAAGATGCTGCACTTAAAAGGATGCTTGTTTTGATGTCCT	157	148	2.32193	4.4918	hsa-miR-651-3p	hsa-miR-580-3p	hsa-miR-561-3p	hsa-miR-153-5p	hsa-miR-183-3p
ASCRP004587	-6.84212	6.84212	-2.77444	down	hsa_circRNA_104324	hsa_circ_0079536	exonic	chr7	+	20403259	20420454	uc003sut.3	ITGB8	TGTCTGTGAAAAGACAATAGATGTGCATCTTCAAATGCAGCATCCT	159	166	2.77267	5.54711	hsa-miR-503-3p	hsa-miR-33b-5p	hsa-miR-33a-5p	hsa-miR-30d-3p	hsa-miR-525-5p
ASCRP004342	-2.54854	2.54854	-1.34967	down	hsa_circRNA_104068	hsa_circ_0075705	exonic	chr6	-	17624791	17649531	uc003ncd.1	NUP153	CTCCTAATTCTAGAAATGGAAGTTCCAGTATTACCGAAAATCTCTC	171	160	3.92439	5.27406	hsa-miR-519d-5p	hsa-miR-19b-2-5p	hsa-miR-19b-1-5p	hsa-miR-606	hsa-miR-520a-5p
ASCRP002549	-2.29848	2.29848	-1.20068	down	hsa_circRNA_102221	hsa_circ_0046131	exonic	chr17	-	79249768	79257302	uc002jzy.1	SLC38A10	TGAGCAGCAGCATGATCGGGCTGATGCTGGGCACCTGCATCGCCTT	174	161	4.12375	5.32444	hsa-miR-503-5p	hsa-miR-127-5p	hsa-miR-18b-5p	hsa-miR-181a-2-3p	hsa-miR-181b-3p
ASCRP000250	-2.06493	2.06493	-1.0461	down	hsa_circRNA_001309	hsa_circ_0001561	intronic	chr5	-	177652366	177652583	NR_103508	PHYKPL	GGACGTGGTGGCATTTGATATATACCAAACAAACAAGCAAGTGACT	186	172	4.73381	5.77991	hsa-miR-192-5p	hsa-miR-215-5p	hsa-miR-195-5p	hsa-miR-16-5p	hsa-miR-503-5p
ASCRP000360	-2.8665	2.8665	-1.51929	down	hsa_circRNA_001978	hsa_circ_0001903	intragenic	chr9	-	139620450	139620843	NR_002975	SNORA43	AACCCTGAGGTGAGGTGACTTCGCCTGTGATGGACTTCCAGTGTGA	190	195	4.91023	6.42953	hsa-miR-876-3p	hsa-miR-668-3p	hsa-miR-302a-3p	hsa-miR-138-5p	hsa-miR-762
ASCRP005111	-3.61282	3.61282	-1.85312	down	hsa_circRNA_104864	hsa_circ_0003611	exonic	chr9	-	113703700	113735838	uc010mub.3	LPAR1	TCTGAAGACTGTGGTCATTGTGCTTGGTGGACGTCTGATTTATGAA	225	300	5.70583	7.55895	hsa-miR-7-5p	hsa-miR-588	hsa-miR-135a-3p	hsa-miR-608	hsa-miR-140-3p
ASCRP002693	-2.21493	2.21493	-1.14726	down	hsa_circRNA_102374	hsa_circ_0047744	exonic	chr18	+	54398613	54426184	uc010dpk.1	WDR7	ATTAAACAAGGTGCATTGGATCGTTGTGTGATGGGGATAACAGCAG	262	277	6.25634	7.40361	hsa-miR-503-5p	hsa-miR-424-5p	hsa-miR-15a-5p	hsa-miR-16-5p	hsa-miR-497-5p
ASCRP000310	-2.21896	2.21896	-1.14988	down	hsa_circRNA_001653	hsa_circ_0001568	intronic	chr6	+	349113	349256	NM_020185	DUSP22	ACTTGTGTGTGGGTGACTAAGTGGATGCATGTGTGCCCCTGCACTC	571	710	8.1351	9.28499	hsa-miR-342-3p	hsa-let-7g-3p	hsa-miR-486-3p	hsa-miR-377-3p	hsa-miR-612
ASCRP004229	-3.87725	3.87725	-1.95503	down	hsa_circRNA_103949	hsa_circ_0073997	exonic	chr5	+	134033588	134039622	uc011cxu.2	SEC24A	TCCAGCAAAGGTTGTATTTCTCGGTATTCAGCAGGTAGTGTCTATT	161	155	3.0481	5.00313	hsa-miR-380-5p	hsa-miR-563	hsa-miR-20b-3p	hsa-miR-181a-2-3p	hsa-miR-141-5p
ASCRP002064	-2.32704	2.32704	-1.21849	down	hsa_circRNA_101717	hsa_circ_0000676	exonic	chr16	+	16101672	16110478	uc010bvi.3	ABCC1	GGAAACCATCCACGACCCTGACTGGAATGTCACGTGGAATACCAGC	229	231	5.76672	6.98521	hsa-let-7e-5p	hsa-miR-124-3p	hsa-miR-877-5p	hsa-miR-506-3p	hsa-let-7c-5p
ASCRP000082	-3.73703	3.73703	-1.90189	down	hsa_circRNA_000623	hsa_circ_0000748	intronic	chr17	+	27283886	27284084	ENST00000577182	PIPOX	ATGGGTGGGGGGCCACTCCAGCATTTGTCTTGGTGATGCCAGGTCA	179	189	4.3963	6.29819	hsa-miR-558	hsa-miR-127-3p	hsa-miR-212-5p	hsa-miR-593-3p	hsa-miR-339-5p
ASCRP000333	-2.07131	2.07131	-1.05054	down	hsa_circRNA_001800	hsa_circ_0001033	intronic	chr2	+	74716766	74716870	NM_022492	TTC31	GCTAACTCAGGGTGGGTTATGTGGAGCTGTTCATACTGCAGATATG	185	171	4.69952	5.75006	hsa-miR-1224-3p	hsa-miR-518c-5p	hsa-miR-215-3p	hsa-miR-296-5p	hsa-miR-339-5p
ASCRP004324	-4.20936	4.20936	-2.0736	down	hsa_circRNA_104050	hsa_circ_0075504	exonic	chr6	-	3410421	3416089	uc003mvm.3	SLC22A23	TATGCTTTACTGGGATCTTGTGTGTGATAATGCCTGGAAGGTCCAT	183	208	4.59893	6.67253	hsa-miR-548b-3p	hsa-miR-383-5p	hsa-miR-648	hsa-miR-181c-5p	hsa-miR-500a-5p
ASCRP001552	-3.53476	3.53476	-1.82161	down	hsa_circRNA_101189	hsa_circ_0029033	exonic	chr12	+	122380439	122380881	uc009zxk.3	WDR66	AGAGTACGGTGTTCAGTATTCCTGTGCACACAATATTTGACAGCTG	172	173	3.99395	5.81556	hsa-miR-422a	hsa-miR-758-5p	hsa-miR-378a-3p	hsa-miR-378d	hsa-miR-488-5p
ASCRP002381	-3.92326	3.92326	-1.97205	down	hsa_circRNA_102046	hsa_circ_0043256	exonic	chr17	-	35604934	35609962	uc002hnk.3	ACACA	CGTATATGAAAGAGGAAGTGGATAGAAACATGGTGGTGGCTTTGAA	210	278	5.4411	7.41316	hsa-miR-493-5p	hsa-miR-637	hsa-miR-593-5p	hsa-miR-668-3p	hsa-miR-455-3p
ASCRP002219	-2.59473	2.59473	-1.37558	down	hsa_circRNA_101877	hsa_circ_0004519	exonic	chr16	-	74670243	74671868	uc002fda.3	RFWD3	CTCTTTTCTTCCAGTTCCCTACTGAAGGAACAGATGCTAAGGAAAC	267	323	6.3288	7.70439	hsa-miR-449c-5p	hsa-miR-27a-3p	hsa-miR-27b-3p	hsa-miR-887-5p	hsa-miR-636
ASCRP004550	-2.28526	2.28526	-1.19236	down	hsa_circRNA_104285	hsa_circ_0079071	exonic	chr7	+	888054	905704	uc003sjg.3	SUN1	GGTCATCCAGGCGGTGCGTCTTTCTACGTGAATAGGATTTTGTGGC	264	288	6.289	7.48135	hsa-miR-301a-5p	hsa-miR-525-5p	hsa-miR-589-5p	hsa-miR-520a-5p	hsa-miR-1301-3p
ASCRP005258	-7.59025	7.59025	-2.92415	down	hsa_circRNA_105011	hsa_circ_0091104	exonic	chrX	-	76972607	76972720	uc004ecr.2	ATRX	CAAAACACAGTGAAAGCAAGTTGAATACATTGGTGCAGAAGCTTCA	163	184	3.23208	6.15623	hsa-miR-648	hsa-miR-146b-5p	hsa-miR-10b-3p	hsa-miR-765	hsa-miR-146a-5p
ASCRP000146	-2.39651	2.39651	-1.26093	down	hsa_circRNA_000891	hsa_circ_0000828	intronic	chr18	+	9919687	9919910	NM_003574	VAPA	GTACTGGCAATGGTGAAAATAGTCAAGATGAATGTAGTGCTGGTTT	168	154	3.67898	4.93991	hsa-miR-192-5p	hsa-miR-215-5p	hsa-miR-548d-3p	hsa-miR-548b-3p	hsa-miR-652-5p
ASCRP001456	-4.49984	4.49984	-2.16987	down	hsa_circRNA_101088	hsa_circ_0005358	exonic	chr12	+	57861115	57862007	uc001snx.3	GLI1	TGTGCCAGAGGGTGCCATGTTTGAAGGGTGCCGGAAGTCATACTCA	149	148	2.32193	4.4918	hsa-miR-135b-5p	hsa-miR-135a-5p	hsa-let-7e-5p	hsa-miR-329-5p	hsa-miR-635
ASCRP001616	-2.86147	2.86147	-1.51676	down	hsa_circRNA_101253	hsa_circ_0030045	exonic	chr13	+	41367293	41373451	uc010tfb.2	SLC25A15	CAAAGCTGAGGGATATGTGGTGCCTGTCATAAGCTCCAGAGAGCTG	179	176	4.3963	5.91306	hsa-miR-650	hsa-miR-605-3p	hsa-miR-876-5p	hsa-miR-526b-5p	hsa-miR-569
ASCRP002653	-2.46424	2.46424	-1.30114	down	hsa_circRNA_102334	hsa_circ_0007117	exonic	chr18	-	23612362	23637706	uc002kvm.3	SS18	ATATGACCAGCCACCCACACAGAATATGCCTATGGGTCCTGGAGGG	186	180	4.73381	6.03495	hsa-miR-370-3p	hsa-miR-608	hsa-miR-323a-5p	hsa-miR-93-3p	hsa-miR-647
ASCRP003777	-2.40447	2.40447	-1.26572	down	hsa_circRNA_103479	hsa_circ_0067494	exonic	chr3	+	136708282	136714398	uc003eri.2	IL20RB	AGACACCTTGCCATCCTTACCCGACCTGGGATGGAGATCACCAAAG	336	424	7.0148	8.28051	hsa-miR-212-5p	hsa-miR-149-5p	hsa-miR-770-5p	hsa-miR-525-3p	hsa-miR-524-3p

## Sheet: up_Q1_vs_Q2
# Fold Change cut-off: 2.0 # P-value cut-off: 0.05 # Condition pairs: Q1_vs_Q2 # Column A: probeID it represents probe name. # Column B: P-value, P-value calculated from unpaired t-test. # Column C: FC (abs), the absolute ratio (no log scale) of normalized intensities between two conditions. # Column D: Regulation, it depicts which group has greater or lower intensity values wrt other group. # Co…
Q1_vs_Q2 2.0 fold up regulated CircRNAs
	P-value	Fold change and Regulation		Annotations										Group--Raw Intensity		Group--Normalized Intensity		Raw Intensity						Normalized Intensity						miRNA Binding Sites
probeID	P-value	FC (abs)	Regulation	circRNA	Alias	circRNA_type	chrom	strand	txStart	txEnd	best_transcript	GeneSymbol	Sequence	group-Q1(raw)	group-Q2(raw)	group-Q1(normalized)	group-Q2(normalized)	[Q1_A, Q1](raw)	[Q1_B, Q1](raw)	[Q1_C, Q1](raw)	[Q2_A, Q2](raw)	[Q2_B, Q2](raw)	[Q2_C, Q2](raw)	[Q1_A, Q1](normalized)	[Q1_B, Q1](normalized)	[Q1_C, Q1](normalized)	[Q2_A, Q2](normalized)	[Q2_B, Q2](normalized)	[Q2_C, Q2](normalized)	MRE1	MRE2	MRE3	MRE4	MRE5
ASCRP004272	0.000161759	2.186	up	hsa_circRNA_103992	hsa_circ_0003152	exonic	chr5	-	153377362	153414527	uc003lve.3	FAM114A2	AACTGCTGGGCTGATGTTCTAATCATGTCAGATAAAGATGATATTG	553.333	202	8.1225	6.99421	529	469	662	202	172	232	8.08451	8.13607	8.14692	7.14918	6.94918	6.88426	hsa-miR-1301-3p	hsa-miR-130b-5p	hsa-miR-204-3p	hsa-miR-29b-1-5p	hsa-miR-877-3p
ASCRP002831	0.0205733	2.7667	up	hsa_circRNA_102517	hsa_circ_0005325	exonic	chr19	+	34921480	34925873	uc002nvk.3	UBA2	CTGGGTATCTTGGACAAGTAACTACTATCAAAAAGATTGATCTGGA	338	166.333	6.7892	5.32103	315	312	387	162	150	187	6.64125	7.0043	6.72205	5.36438	5.95581	4.6429	hsa-miR-548a-3p	hsa-miR-141-5p	hsa-miR-302c-5p	hsa-miR-649	hsa-miR-433-3p
ASCRP002782	0.00161794	2.13293	up	hsa_circRNA_102465	hsa_circ_0049783	exonic	chr19	+	14705328	14705612	uc010dzn.2	CLEC17A	CCTCCTCAACTGGGTTCAAGTGCTCCACCAAGACCTCCAAGGGCAG	940	268.333	9.09305	8.00021	960	824	1036	271	247	287	9.19216	9.1038	8.98319	8.08152	8.17465	7.74446	hsa-miR-552-3p	hsa-miR-381-5p	hsa-miR-215-3p	hsa-miR-1296-3p	hsa-miR-601
ASCRP001687	0.000247927	2.22178	up	hsa_circRNA_101328	hsa_circ_0007750	exonic	chr14	-	24735635	24737825	uc001wof.3	RABGGTA	AGGAGCTGCTACTGTGCAACAACCCTCTGTGACCTGCCTGCTGCCT	1412	343.667	9.79764	8.64593	1380	1136	1720	314	311	406	9.83201	9.6864	9.87451	8.49913	8.73495	8.70371	hsa-miR-615-5p	hsa-miR-761	hsa-miR-593-5p	hsa-miR-766-3p	hsa-miR-646
ASCRP002108	0.00017605	2.58487	up	hsa_circRNA_101762	hsa_circ_0000681	exonic	chr16	+	23999828	24046868	uc002dmd.3	PRKCB	AGGGACGTCCTCATTGTCCTCGTTTGCTGCTTTGTGGTGCACAAGC	939.333	242	9.06132	7.69123	939	747	1132	244	200	282	9.12946	8.94857	9.10593	7.83096	7.53921	7.70352	hsa-miR-181b-5p	hsa-miR-181c-5p	hsa-miR-181d-5p	hsa-miR-181a-5p	hsa-miR-185-3p
ASCRP002435	0.00672625	8.25923	up	hsa_circRNA_102101	hsa_circ_0044234	exonic	chr17	-	45247282	45249430	uc002ild.4	CDC27	ATGTATATTGTACACTCAGAAGAAGCCTTGTTTTTACTGGCAACCT	344	148.667	6.81866	3.77265	350	275	407	136	137	173	6.97306	6.61941	6.8635	3.25115	4.93403	3.13278	hsa-miR-892a	hsa-miR-135b-5p	hsa-miR-135a-5p	hsa-miR-802	hsa-miR-338-5p
ASCRP005375	0.0103873	9.16189	up	hsa_circRNA_400081	hsa_circ_0092309	intronic	chr4	+	152021740	152022080	NM_001006	RPS3A	GGCTTGACTTTGCGTAAGTAGCTTATTCTTGGTTTGTATTTTCCTT	368.333	154.333	7.06101	3.86536	335	358	412	143	140	180	6.8314	7.44766	6.90397	3.25115	5.21216	3.13278	hsa-miR-140-3p	hsa-miR-338-5p	hsa-miR-127-5p	hsa-miR-421	hsa-miR-300
ASCRP005384	4.38231e-05	2.27219	up	hsa_circRNA_400091	hsa_circ_0092310	intronic	chr6	+	43467278	43467478	NM_001146016	TJAP1	ATCTCCATCTGGGCCCTTCCTCCAGCTTTGCTTTGTTTGGCTAACA	10370.7	1598.67	12.8635	11.6794	9831	9423	11858	1570	1262	1964	12.8622	12.9238	12.8045	11.7166	11.5779	11.7438	hsa-miR-19a-5p	hsa-miR-328-3p	hsa-miR-497-3p	hsa-miR-1301-3p	hsa-miR-584-3p
ASCRP003939	0.0388936	2.97964	up	hsa_circRNA_103645	hsa_circ_0069748	exonic	chr4	+	54292038	54294350	uc010ign.3	FIP1L1	CTGATTCCACCACCGGGAGATTACCTGGGGCAATTGATGTTATCGG	232.667	152.667	5.29804	3.7229	208	210	280	154	134	170	4.82373	5.50604	5.56437	4.63566	3.40027	3.13278	hsa-miR-765	hsa-miR-30b-3p	hsa-miR-876-3p	hsa-miR-26b-3p	hsa-miR-512-3p
ASCRP000678	0.0496436	2.79804	up	hsa_circRNA_100290	hsa_circ_0013339	exonic	chr1	+	101372407	101379362	uc001dtn.2	SLC30A7	GACACTTTCATTCTCATGCTTAGGCTTGATTTCCGACTCTTTTCAC	383.333	173.333	7.17734	5.69293	355	358	437	155	160	205	7.01619	7.44766	7.06818	4.72702	6.48896	5.86281	hsa-miR-29b-3p	hsa-miR-29c-3p	hsa-miR-29a-3p	hsa-miR-767-5p	hsa-miR-218-5p
ASCRP004760	3.6065e-05	2.03951	up	hsa_circRNA_104506	hsa_circ_0082628	exonic	chr7	-	138761031	138764989	uc003vun.3	ZC3HAV1	GAATCCACCTCTCCTTCTTCACATCGTAGAAACATGGCATATAGGG	9082	1530.67	12.6915	11.6633	8641	8417	10188	1389	1383	1820	12.6801	12.7656	12.6289	11.6029	11.7118	11.6752	hsa-miR-302b-3p	hsa-miR-373-3p	hsa-miR-302c-3p	hsa-miR-520d-3p	hsa-miR-520a-3p
ASCRP001088	0.000189335	2.26089	up	hsa_circRNA_100714	hsa_circ_0020336	exonic	chr10	+	126631025	126662967	uc010qug.2	ZRANB1	TGCATGACTGTTCACATTGCTTCCTGCCTGACACAGCTCACTTCAA	1076	286	9.30782	8.13093	1050	899	1279	262	241	355	9.31361	9.28339	9.32645	8.00812	8.08285	8.30181	hsa-miR-137	hsa-miR-449c-5p	hsa-miR-431-5p	hsa-miR-192-3p	hsa-miR-146a-3p
ASCRP001222	0.0201526	2.046	up	hsa_circRNA_100848	hsa_circ_0022812	exonic	chr11	+	65055186	65063461	uc001odj.3	POLA2	CTTCGTGAAGACTTTGAGCAAAGCATGGTCCTGGTTGCCTGTGGAC	385.667	179	7.16913	6.13632	378	318	461	179	158	200	7.19298	7.06818	7.24621	6.42953	6.38491	5.59454	hsa-miR-576-3p	hsa-miR-498	hsa-miR-197-5p	hsa-miR-637	hsa-miR-30b-5p
ASCRP002952	4.56599e-05	3.12094	up	hsa_circRNA_102639	hsa_circ_0052877	exonic	chr2	-	20939730	20939965	uc002rec.3	C2orf43	TTCTGCCTTGGTAATTCGTGCCTTTCTGCTCTTTCCAACAATTGAA	1690	327	10.1443	8.50236	1540	1528	2002	327	284	370	10.018	10.2302	10.1848	8.60342	8.50062	8.40304	hsa-miR-376c-3p	hsa-miR-562	hsa-miR-802	hsa-miR-576-5p	hsa-miR-203a-5p
ASCRP002045	0.00354485	2.37489	up	hsa_circRNA_101698	hsa_circ_0000669	exonic	chr16	-	8952206	8953192	uc002czh.1	CARHSP1	GACATCTTCCTGCACATCTCTGAGTCAGCCATGTCATCTGAGCCTC	991.333	260.667	9.17724	7.92938	899	1034	1041	246	246	290	9.03739	9.50793	8.9864	7.85374	8.15833	7.77607	hsa-miR-185-3p	hsa-miR-146b-3p	hsa-miR-298	hsa-miR-128-2-5p	hsa-miR-92a-2-5p
ASCRP004170	0.00104399	2.95014	up	hsa_circRNA_103890	hsa_circ_0007158	exonic	chr5	-	74109664	74137504	uc003kdl.3	FAM169A	ACTGTCTTCTCTCATGTATACAGAGGATGGCATTCCCTGTGGATAT	1386.67	288.667	9.7316	8.17081	1447	984	1729	259	261	346	9.88894	9.42195	9.8839	7.97768	8.29781	8.23695	hsa-miR-583	hsa-miR-185-5p	hsa-miR-519c-3p	hsa-miR-106b-5p	hsa-miR-20b-5p
ASCRP003524	0.00535054	3.79113	up	hsa_circRNA_103226	hsa_circ_0004795	exonic	chr22	-	38948670	38964294	uc003avz.1	DMC1	ACCCTCTGTGAAGTGATTATTTTTCTGTTGCCCACTTTTCAATATG	428.333	169.667	7.4941	5.57147	406	420	459	169	149	191	7.38862	7.86539	7.22829	5.83781	5.89044	4.98616	hsa-miR-30d-3p	hsa-miR-145-3p	hsa-miR-335-3p	hsa-miR-105-5p	hsa-miR-22-5p
ASCRP000335	0.000463514	3.38612	up	hsa_circRNA_001808	hsa_circ_0001713	intronic	chr7	+	70991002	70991109	NM_022479	WBSCR17	TATTAGACTTAACTGTTAGAGATTTTTAGTGCCAGCCACCACGCCC	877	212	8.94619	7.18656	870	692	1069	211	170	255	8.99526	8.82598	9.01735	7.34602	6.8743	7.33936	hsa-miR-33b-5p	hsa-miR-93-3p	hsa-miR-33a-5p
ASCRP000467	0.0267904	4.68505	up	hsa_circRNA_100077	hsa_circ_0010433	exonic	chr1	-	21039946	21042132	uc001bdr.4	KIF17	GAAGCTGGAGGGCGTCACTGAGGGCTACAATGGCACCATCTTTGCC	319.667	158.667	6.59215	4.36409	268	292	399	158	137	181	6.16881	6.80503	6.80261	5.02545	4.93403	3.13278	hsa-miR-330-5p	hsa-miR-873-5p	hsa-miR-127-3p	hsa-miR-541-5p	hsa-miR-30b-3p
ASCRP002432	0.00299242	2.31785	up	hsa_circRNA_102097	hsa_circ_0044195	exonic	chr17	+	44380003	44383675	uc002ikg.3	LRRC37A	CCTGGCACGGAATGCAGTTTTTACATAAGTTAATTCTCAGAGAAAA	913.667	252.333	9.02262	7.80983	811	836	1094	221	243	293	8.89086	9.13139	9.04561	7.51033	8.11541	7.80377	hsa-miR-567	hsa-miR-148b-5p	hsa-miR-203a-3p	hsa-miR-152-5p	hsa-miR-320c
ASCRP003467	0.0468859	2.80945	up	hsa_circRNA_103166	hsa_circ_0062397	exonic	chr22	-	21178613	21193019	uc002zsz.4	PI4KA	TTAGGGATGAGGTCCAAAAGCTTCTTTGCATGTGTCCAGTGGATTT	394	174.667	7.22721	5.73692	392	320	470	155	151	218	7.28778	7.09745	7.29641	4.72702	6.02114	6.46262	hsa-miR-298	hsa-miR-10b-3p	hsa-miR-218-5p	hsa-miR-541-5p	hsa-miR-143-5p
ASCRP002346	5.59086e-05	5.98803	up	hsa_circRNA_102010	hsa_circ_0003638	exonic	chr17	+	26490568	26499644	uc010crj.3	NLK	CCTCATAAACAGGTTTGAAATATCTCCATTCAGCTGGCATTTTACA	256.333	147	5.84348	3.2614	236	235	298	149	134	158	5.62409	6.04045	5.86591	3.25115	3.40027	3.13278	hsa-miR-670-5p	hsa-miR-891b	hsa-miR-455-5p	hsa-miR-550a-5p	hsa-miR-550a-3-5p
ASCRP004461	1.64134e-06	3.98117	up	hsa_circRNA_104188	hsa_circ_0008833	exonic	chr6	-	130505247	130505768	uc003qbw.3	SAMD3	CTGTGGCTTCAAGAAATGTGAAACAAATTCTAGCAAGAAGCAAAGC	1569.33	270.333	9.98415	7.99096	1473	1373	1862	263	226	322	9.9512	10.0162	9.98505	8.01371	7.91031	8.04887	hsa-miR-654-5p	hsa-miR-586	hsa-miR-433-5p	hsa-miR-761	hsa-miR-641
ASCRP001471	0.00710995	2.4875	up	hsa_circRNA_101103	hsa_circ_0007127	exonic	chr12	+	70671911	70704797	uc001svv.3	CNOT2	TCTTCTATGTTTCCACATCGGTCAGAAAAAGATAGGGAGACGTGGT	321	166	6.6273	5.3126	310	281	372	163	146	189	6.6028	6.68747	6.59163	5.43903	5.68144	4.81735	hsa-miR-668-3p	hsa-miR-576-3p	hsa-miR-511-5p	hsa-miR-598-3p	hsa-miR-627-3p
ASCRP001997	0.018014	2.17384	up	hsa_circRNA_101648	hsa_circ_0000651	exonic	chr15	+	90982563	90986710	uc002bpl.1	IQGAP1	TAAACAAAGTCAATATTTGTACCTGTTCAAGCTAGGCCTGGCCCCT	522.333	198.333	7.99416	6.87392	460	481	626	195	184	216	7.75285	8.19171	8.03793	6.9745	7.26451	6.38275	hsa-miR-22-5p	hsa-miR-133a-5p	hsa-miR-587	hsa-miR-15a-5p	hsa-miR-181a-2-3p
ASCRP001650	0.0011038	2.68301	up	hsa_circRNA_101290	hsa_circ_0030724	exonic	chr13	+	99966350	99970323	uc001vob.4	UBAC2	AAGTGGACTTCCTGGCACCTGTGTTTGCTCTGTTTGTACCATTTTA	922.667	237.667	9.04582	7.62197	865	845	1058	248	187	278	8.97605	9.1542	9.00722	7.87771	7.32593	7.66227	hsa-miR-2113	hsa-miR-187-5p	hsa-miR-551b-5p	hsa-miR-558	hsa-miR-455-5p
ASCRP002923	0.0204108	4.62707	up	hsa_circRNA_102610	hsa_circ_0000972	exonic	chr2	-	9048750	9098771	uc002qzg.1	MBOAT2	TCTGCTGATTTTTCAGGGTCAACTTTGTAGTGTGCCAACTCTTTGC	265.333	151	5.98275	3.77265	242	240	314	144	137	172	5.75006	6.13329	6.0649	3.25115	4.93403	3.13278	hsa-miR-330-3p	hsa-miR-130b-3p	hsa-miR-130a-3p	hsa-miR-513a-3p	hsa-miR-136-5p
ASCRP000217	0.0304754	6.98248	up	hsa_circRNA_001175	hsa_circ_0001658	exonic	chr6	+	157357968	157406039	uc003qqq.1	ARID1B	TCTCTCCTGCAAGTATCCCAGGTTGAAGTCTTGGCCTCGGAGGATG	364.667	159.333	6.94146	4.13772	384	258	452	140	135	203	7.23309	6.41692	7.17437	3.25115	3.40027	5.76174	hsa-miR-185-5p	hsa-miR-491-5p	hsa-miR-93-3p	hsa-miR-505-5p	hsa-miR-362-5p
ASCRP002786	0.0465642	2.65261	up	hsa_circRNA_102469	hsa_circ_0008432	exonic	chr19	+	16192722	16197350	uc002ndk.1	TPM4	AAGAGGCTGACCGCAAATACGAGGAGGCTGAAGGTGATGTGGCCGC	212.667	154.333	4.66881	3.2614	187	214	237	152	135	176	3.93622	5.59454	4.47568	3.25115	3.40027	3.13278	hsa-miR-205-5p	hsa-miR-103a-2-5p	hsa-miR-146b-3p	hsa-miR-218-5p	hsa-miR-132-5p
ASCRP001719	0.00139157	2.01017	up	hsa_circRNA_101360	hsa_circ_0032064	exonic	chr14	+	58690339	58690574	uc010apc.3	ACTR10	ATCCTTGGATCAATCAGCGCGTACTTGCTTTGTAAGTGATCTGAAG	419	184.333	7.39319	6.38587	405	336	516	180	154	219	7.38323	7.26392	7.53241	6.47686	6.18378	6.49697	hsa-miR-16-2-3p	hsa-miR-195-3p	hsa-miR-608	hsa-miR-505-3p	hsa-miR-16-1-3p
ASCRP001937	5.87843e-06	6.17055	up	hsa_circRNA_101587	hsa_circ_0036232	exonic	chr15	+	72855734	72864506	uc002aut.4	ARIH1	CAAGAGATGCACAGGAGTGCAATCGACTGTTAAAGTGGTGTCCTGC	258.667	143	5.8868	3.2614	247	226	303	153	135	141	5.84096	5.87822	5.94121	3.25115	3.40027	3.13278	hsa-miR-302d-5p	hsa-miR-302b-5p	hsa-miR-329-3p	hsa-miR-582-5p	hsa-miR-552-5p
ASCRP004618	0.010512	3.69869	up	hsa_circRNA_104356	hsa_circ_0079996	exonic	chr7	-	44053191	44056122	uc003tjc.2	POLR2J4	TTTCTGTACAGCCTGCAGAACTGATCACCATTAACAAGGACACCAA	601	189	8.29722	6.41021	580	521	702	179	146	242	8.2808	8.33849	8.27237	6.42953	5.68144	7.11966	hsa-miR-637	hsa-miR-214-3p	hsa-miR-658	hsa-miR-510-5p	hsa-miR-365a-5p
ASCRP000384	0.00361918	19.4919	up	hsa_circRNA_002143	hsa_circ_0001907	intragenic	chrUn_gl000220	+	100404	123082	NR_003285	RNA5-8S5	ATTTGTGGAATCCTCAGTCATCGACACACAAGACAGAGACAAGGTA	604	155.333	8.30727	4.02247	626	510	676	145	124	197	8.40836	8.31036	8.20308	3.25115	3.40027	5.41598	hsa-miR-663a	hsa-miR-149-3p	hsa-miR-328-5p	hsa-miR-762	hsa-miR-638
ASCRP000379	0.00431658	2.42476	up	hsa_circRNA_002086	hsa_circ_0001693	exonic	chr7	-	30590251	30601744	ENST00000434399	AC005154.6	CTATCCACAGTTTTCCTAAAATTCCCTTTTCCACTGGTGTGTGGTG	811	233.333	8.80863	7.53079	849	590	994	230	180	290	8.95021	8.56727	8.90841	7.64255	7.17375	7.77607	hsa-miR-153-5p	hsa-miR-185-3p	hsa-miR-199a-5p	hsa-miR-627-3p	hsa-miR-485-5p
ASCRP001814	0.00400064	2.11036	up	hsa_circRNA_101463	hsa_circ_0000586	exonic	chr15	-	25650607	25657118	uc001zau.2	UBE3A	GACATTGAAGCTAGCCGAATGTTAAAAATCTGTAAGAGCCTGATTT	495.333	194.667	7.86423	6.78674	471	438	577	186	178	220	7.81182	7.96185	7.81903	6.71004	7.11966	6.53052	hsa-miR-628-5p	hsa-miR-138-5p	hsa-miR-338-3p	hsa-miR-519d-3p	hsa-miR-526b-3p
ASCRP003291	1.02015e-05	3.80235	up	hsa_circRNA_102984	hsa_circ_0006117	exonic	chr20	+	2944917	2945848	uc002whl.3	PTPRA	TTCCCTCCTTCAGATAAGCATGGATTCCTGGTTCATTCTTGTTCTG	6637.33	714.333	12.2338	10.3069	6565	5801	7546	638	671	834	12.2581	12.2216	12.2216	10.1988	10.4343	10.2875	hsa-miR-152-5p	hsa-miR-582-3p	hsa-miR-26b-3p	hsa-miR-140-5p	hsa-miR-96-5p
ASCRP003812	0.0283817	5.52936	up	hsa_circRNA_103514	hsa_circ_0006156	exonic	chr3	+	171965322	171969331	uc003fia.3	FNDC3B	AATGATTCAGACTTGCAAGGTGATTGAAGATAGTACTGGAGTCCGC	402	162.667	7.30781	4.84069	414	355	437	167	124	197	7.43469	7.42055	7.06818	5.70583	3.40027	5.41598	hsa-miR-147b	hsa-miR-510-5p	hsa-miR-15b-3p	hsa-miR-1323	hsa-miR-552-3p
ASCRP004878	0.0319267	4.84058	up	hsa_circRNA_104625	hsa_circ_0084501	exonic	chr8	-	53596108	53599527	uc003xre.4	RB1CC1	GCTTGCATTGTTTTCTGAGTTTAACCAGTAATGCCATTCAGTTGCC	338.667	160.333	6.77344	4.49826	326	282	408	149	146	186	6.74577	6.70487	6.86968	3.25115	5.68144	4.56219	hsa-miR-548a-3p	hsa-miR-106b-3p	hsa-miR-199a-5p	hsa-miR-653-5p	hsa-miR-627-3p
ASCRP002433	0.000188677	2.34851	up	hsa_circRNA_102098	hsa_circ_0044197	exonic	chr17	+	44382874	44383675	uc002ikg.3	LRRC37A	CTGGCACGGAATGCAGTTTTTACATAAGTTAGATTTATCCTGCAAT	1028.33	269	9.23321	8.00147	948	927	1210	265	244	298	9.15563	9.32377	9.22024	8.02171	8.12739	7.8553	hsa-miR-148b-5p	hsa-miR-203a-3p	hsa-miR-152-5p	hsa-miR-320a	hsa-miR-320b
ASCRP003839	0.000191444	2.48586	up	hsa_circRNA_103541	hsa_circ_0068462	exonic	chr3	+	186504290	186505053	uc003fqs.3	EIF4A2	TTCTGCTCTGGTTGTGTTGCTTTCTGCCACAATGCCAACTGATGTG	1204	293	9.52136	8.20761	1266	1009	1337	271	261	347	9.66901	9.47575	9.41932	8.08152	8.29781	8.24351	hsa-miR-224-5p	hsa-miR-668-5p	hsa-miR-520h	hsa-miR-520g-3p	hsa-miR-548a-3p
ASCRP000408	0.000677396	3.31702	up	hsa_circRNA_100018	hsa_circ_0009361	exonic	chr1	-	1749275	1770677	uc001aif.3	GNB1	CAACTCTCTCTCAGACAAATTTACATGTATTGGAGACCAGACCAGA	3153.33	453.667	11.146	9.41613	3110	3129	3221	441	436	484	11.1776	11.3452	10.9152	9.44309	9.62926	9.17603	hsa-miR-141-5p	hsa-miR-582-3p	hsa-miR-484	hsa-miR-660-3p	hsa-miR-22-5p
ASCRP005333	0.00742998	3.37777	up	hsa_circRNA_400037	hsa_circ_0092355	intronic	chr17	-	74080841	74081041	NM_001013839	EXOC7	CACTCAAGTGTTTCCTAATGTTATCTCAAGCTTCTCTGGTCCTCTT	572.333	186.333	8.20261	6.44653	552	498	667	185	171	203	8.17683	8.26448	8.16651	6.67164	6.90622	5.76174	hsa-miR-197-5p	hsa-miR-642a-3p	hsa-miR-429	hsa-let-7d-5p	hsa-let-7f-5p
ASCRP000531	0.00469087	7.57487	up	hsa_circRNA_100141	hsa_circ_0007364	exonic	chr1	-	32381495	32385259	uc001btx.2	PTP4A2	TCCACGTTCTAGTTTTTCGTTGGAATATACGTTGCACATTTATGGC	758	174.667	8.71697	5.79575	721	659	894	163	168	193	8.67179	8.74801	8.73113	5.43903	6.80584	5.1424	hsa-miR-217	hsa-miR-574-5p	hsa-miR-595	hsa-miR-1323	hsa-miR-203a-3p
ASCRP001795	0.00444387	2.69536	up	hsa_circRNA_101436	hsa_circ_0000567	exonic	chr14	-	99924615	99932150	uc021sbn.1	SETD3	AGTCATCCAGTCAGAAAAATGGGTAAGAAGAGTCGAGTAAAAACTC	743.333	215	8.679	7.24852	693	602	935	234	176	235	8.61059	8.60203	8.82438	7.7173	7.06818	6.96008	hsa-miR-548c-5p	hsa-miR-653-3p	hsa-miR-548d-5p	hsa-miR-570-5p	hsa-miR-559
ASCRP003610	0.0040454	2.26955	up	hsa_circRNA_103312	hsa_circ_0001278	exonic	chr3	+	31617887	31621588	uc003cer.1	STT3B	CTATTTATGGGTTTAACTATAGATCAACACATCATCTTGCATCTCA	386.667	176.667	7.19605	6.01364	372	331	457	178	150	202	7.1612	7.2156	7.21135	6.38275	5.95581	5.70237	hsa-miR-190a-5p	hsa-miR-301a-3p	hsa-miR-130b-3p	hsa-miR-532-5p	hsa-miR-205-5p
ASCRP001604	1.66566e-05	8.41329	up	hsa_circRNA_101241	hsa_circ_0008902	exonic	chr13	+	28830428	28835595	uc001urx.3	PAN3	ATGGCTCAAATTGATCAAGCAGATATGCCAGGAATGTCGTTGTCTG	291.333	143.333	6.33407	3.2614	294	259	321	141	119	170	6.43787	6.42848	6.13585	3.25115	3.40027	3.13278	hsa-miR-18b-5p	hsa-miR-18a-5p	hsa-miR-605-3p	hsa-miR-654-3p	hsa-miR-122-5p
ASCRP001269	0.000434946	2.23173	up	hsa_circRNA_100896	hsa_circ_0002290	exonic	chr11	-	77396149	77404656	uc001oym.3	RSF1	CATTCCTCCACAAATTCTTCTGTGTGACTCTTGCGATAGTGGATAC	1117	293.333	9.37979	8.22162	1116	948	1287	281	275	324	9.43946	9.36018	9.33973	8.16274	8.42393	8.07819	hsa-miR-182-5p	hsa-miR-449c-5p	hsa-miR-144-5p	hsa-miR-196a-3p	hsa-miR-541-3p
ASCRP001260	0.00791755	2.00081	up	hsa_circRNA_100887	hsa_circ_0023624	exonic	chr11	-	75167801	75173934	uc001owo.4	GDPD5	AGATGAACCTGCACTGGCTGCACAAGTGGGAGCGCCTCTGGTTCCT	313	169.667	6.56777	5.56719	297	306	336	163	145	201	6.47686	6.93746	6.289	5.43903	5.61308	5.64946	hsa-miR-617	hsa-miR-657	hsa-miR-324-3p	hsa-miR-665	hsa-miR-616-3p
ASCRP002095	0.0394576	6.09924	up	hsa_circRNA_101749	hsa_circ_0038366	exonic	chr16	+	19659105	19659204	uc002dgn.2	C16orf62	GTTGATTCATGTTTCCTTTGGCCGTGATTTTGAACAACAGCTGAGT	455	169.333	7.64462	5.03599	448	392	525	162	131	215	7.66716	7.68874	7.57795	5.36438	3.40027	6.34331	hsa-miR-422a	hsa-miR-378a-3p	hsa-miR-378d	hsa-miR-631	hsa-miR-330-3p
ASCRP003827	0.00388853	2.33852	up	hsa_circRNA_103529	hsa_circ_0009131	exonic	chr3	+	183454505	183480067	uc003fly.2	YEATS2	TTCAGCCCTCCAAGAGAGCCTCCTTTTCACCTGACCAGAAGAGGCT	1127.67	288.667	9.41075	8.18515	1052	1185	1146	293	251	322	9.32293	9.77696	9.13236	8.29437	8.21223	8.04887	hsa-miR-762	hsa-miR-1301-3p	hsa-miR-134-5p	hsa-miR-660-3p	hsa-miR-501-5p
ASCRP000672	3.22938e-05	5.96268	up	hsa_circRNA_100284	hsa_circ_0003513	exonic	chr1	-	94360169	94367225	uc001dqg.1	GCLM	GATCCAAAAGGAGTTTCCAGATGTCTTGGAATGCACTGTATCTCAT	257.333	155	5.83736	3.2614	242	219	311	151	131	183	5.75006	5.72981	6.0322	3.25115	3.40027	3.13278	hsa-miR-19b-2-5p	hsa-miR-576-5p	hsa-miR-383-5p	hsa-miR-19b-1-5p	hsa-miR-146a-3p
ASCRP001219	9.25716e-06	2.06282	up	hsa_circRNA_100845	hsa_circ_0022614	exonic	chr11	+	63662630	63663105	uc001nxv.4	MARK2	AACTGAACTCCTCCAGCCTCCAGAAACCCACCTTGGGACACCTTGA	3446.67	695.333	11.2992	10.2546	3494	2954	3892	666	597	823	11.3711	11.2719	11.2545	10.2597	10.2418	10.2623	hsa-miR-15b-3p	hsa-miR-130b-5p	hsa-miR-412-3p	hsa-miR-526b-5p	hsa-miR-299-3p
ASCRP002467	0.0220892	9.48409	up	hsa_circRNA_102135	hsa_circ_0044875	exonic	chr17	+	57814813	57816308	uc002ixu.4	VMP1	TTTCTGCTTTATCTGATTATGGCATCGTCAAAGCATTGTGGTGTCT	411	157	7.3152	4.06969	422	311	500	141	148	182	7.49841	6.99231	7.45487	3.25115	5.82514	3.13278	hsa-miR-16-5p	hsa-miR-369-3p	hsa-miR-195-5p	hsa-miR-651-3p	hsa-miR-325
ASCRP004988	0.00877255	6.3816	up	hsa_circRNA_104738	hsa_circ_0008732	exonic	chr9	-	16727794	16738483	uc003zmp.1	BNC2	ACTAACCTCTTATTCAGAATGTCCCAACAGGCACACCTTGGGCCCA	312	156.667	6.55311	3.87919	311	276	349	148	131	191	6.61205	6.63037	6.41692	3.25115	3.40027	4.98616	hsa-miR-655-5p	hsa-miR-19b-1-5p	hsa-miR-19b-2-5p	hsa-miR-877-3p	hsa-miR-130b-5p
ASCRP004157	0.00103406	3.99369	up	hsa_circRNA_103869	hsa_circ_0072803	exonic	chr5	+	69169490	69171146	uc003jxo.3	SMA4	ATTTTTCAAACAAACTCAAGCTCCATGAGGAGATGTTTCATTGTCG	228.667	150.667	5.25912	3.2614	229	209	248	151	130	171	5.47799	5.48203	4.81735	3.25115	3.40027	3.13278	hsa-miR-130b-5p	hsa-miR-29b-1-5p	hsa-miR-504-3p	hsa-miR-19b-1-5p	hsa-miR-19b-2-5p
ASCRP004829	0.0061797	8.27432	up	hsa_circRNA_104576	hsa_circ_0001785	exonic	chr8	+	28013458	28019595	uc003xgn.4	ELP3	GTGATATCAGGGATATTCCAATGCCTTTAGTTAGCTCAGGAGTAGA	439	161	7.56413	4.51549	430	407	480	157	132	194	7.55608	7.78917	7.34713	4.93403	3.40027	5.21216	hsa-miR-193a-5p	hsa-miR-450b-5p	hsa-miR-605-5p	hsa-miR-16-5p	hsa-miR-22-5p
ASCRP001059	2.60583e-05	2.47699	up	hsa_circRNA_100685	hsa_circ_0020080	exonic	chr10	+	116590610	116608496	uc001lcb.3	FAM160B1	TCATAGGCAGCTTGCACCTTCTCTTCCTTTACAAGAAGATTTTGTT	4235.67	705	11.5865	10.2779	4126	3558	5023	716	576	823	11.6029	11.5535	11.6029	10.3846	10.1867	10.2623	hsa-miR-26b-3p	hsa-miR-222-5p	hsa-let-7e-5p	hsa-let-7a-5p	hsa-let-7c-5p
ASCRP000970	8.29358e-05	6.33031	up	hsa_circRNA_100594	hsa_circ_0006820	exonic	chr10	+	51381438	51387763	uc001jin.3	TIMM23	GTATAAATGTACAGGATACAGATGAGTTTATTTTACCTACCGGAGC	260	137	5.92368	3.2614	254	241	285	129	119	163	5.9645	6.14989	5.65663	3.25115	3.40027	3.13278	hsa-miR-15a-3p	hsa-miR-215-3p	hsa-miR-105-5p	hsa-miR-92b-3p	hsa-miR-92a-3p
ASCRP005368	0.0171672	2.37235	up	hsa_circRNA_400074	hsa_circ_0092288	intronic	chr3	-	49070226	49070546	NM_017730	QRICH1	CCTCTGCCTTGTTCTAGAGGCTCCACTGCTGGCATCTGTCCAGTGA	831.667	246	8.87573	7.62942	867	708	920	267	174	297	8.98319	8.86324	8.78077	8.03312	7.01549	7.83964	hsa-miR-432-3p	hsa-miR-609	hsa-miR-612	hsa-miR-222-5p	hsa-miR-501-5p
ASCRP003552	0.000935257	2.17214	up	hsa_circRNA_103254	hsa_circ_0001247	exonic	chr22	+	46125304	46136418	uc003bgn.2	ATXN10	CCAAGACAAGAGTTACACTGTTAGACCTTATGATAGCCAAGATAAC	290	164.667	6.32529	5.20617	277	265	328	162	138	194	6.26809	6.49697	6.21081	5.36438	5.04197	5.21216	hsa-miR-660-5p	hsa-miR-18b-5p	hsa-miR-640	hsa-miR-588	hsa-miR-519e-3p
ASCRP000940	7.97391e-06	12.3499	up	hsa_circRNA_100560	hsa_circ_0000220	exonic	chr10	-	15863654	15889942	uc001iod.1	FAM188A	TTTAAGATACTGTAAGGGTTTGTGTTTAGTGAATCAGAGGGATCTG	348	149.667	6.88782	3.2614	344	315	385	151	125	173	6.9182	7.03694	6.70832	3.25115	3.40027	3.13278	hsa-miR-670-3p	hsa-miR-22-5p	hsa-miR-103a-2-5p	hsa-miR-708-3p	hsa-miR-570-3p
ASCRP003290	1.41103e-05	3.39057	up	hsa_circRNA_102983	hsa_circ_0005265	exonic	chr20	+	2928627	2945848	uc002whl.3	PTPRA	CTTTCCCTCCTTCAGGACACATGTTCAAAGAGCATAATTAACTTTT	12357.7	1239	13.1199	11.3584	12132	10533	14408	1116	1056	1545	13.1495	13.0963	13.1139	11.2545	11.336	11.4846	hsa-miR-103a-2-5p	hsa-miR-152-5p	hsa-miR-582-3p	hsa-miR-26b-3p	hsa-miR-140-5p
ASCRP001020	9.48632e-05	2.56238	up	hsa_circRNA_100646	hsa_circ_0002435	exonic	chr10	-	93902785	93904869	uc001khu.2	CPEB3	ATTTTCCTCCTAAAGGTCGATCTTCTCTCTTTCCCTTTGAAGATGC	7778	1102.33	12.4692	11.1117	7684	6116	9534	1114	912	1281	12.4594	12.3827	12.5656	11.2377	11.0046	11.0929	hsa-miR-34a-5p	hsa-miR-499a-5p	hsa-miR-146a-5p	hsa-miR-146b-5p	hsa-miR-506-5p
ASCRP005109	0.0311011	5.59159	up	hsa_circRNA_104862	hsa_circ_0087938	exonic	chr9	-	111868787	111870850	uc004bds.4	C9orf5	GAAAAACAGAATGGAAAAGAGTCTTCTGATCTGGACGTTGGTGGTT	378.667	161	7.13011	4.64686	354	331	451	164	141	178	7.00851	7.2156	7.16623	5.50604	5.30176	3.13278	hsa-miR-376a-3p	hsa-miR-510-3p	hsa-miR-376b-3p	hsa-miR-570-3p	hsa-miR-636
ASCRP003350	0.000645367	3.50189	up	hsa_circRNA_103045	hsa_circ_0001147	exonic	chr20	-	34304661	34313077	uc002xed.3	RBM39	CTGGTCGATCCAAGGGATATGGATTTATTACAAGAACCTATTGATA	484.667	176.333	7.80795	5.99982	443	449	562	174	153	202	7.63894	8.02414	7.76077	6.16379	6.13329	5.70237	hsa-miR-623	hsa-miR-188-5p	hsa-miR-383-3p	hsa-miR-605-5p	hsa-miR-339-5p
ASCRP005245	0.0151231	3.91203	up	hsa_circRNA_104998	hsa_circ_0090750	exonic	chrX	-	53595651	53596787	uc004dsn.3	HUWE1	ACCTGTCCAGGACTGCAGTGTGCTAGCTTTTGTTCTGGACCACCTG	247.333	153	5.69082	3.7229	233	230	279	154	131	174	5.57197	5.96306	5.53744	4.63566	3.40027	3.13278	hsa-miR-544a	hsa-miR-499a-3p	hsa-miR-1296-5p	hsa-miR-193a-5p	hsa-miR-423-5p
ASCRP005121	1.10285e-05	7.56452	up	hsa_circRNA_104874	hsa_circ_0088058	exonic	chr9	-	114904599	114919893	uc004bfu.3	SUSD1	CCCAAAATTACATTGCCAAGGTTTAGACGTCTGTGCCACTTGCCAT	279.667	152.333	6.18065	3.2614	283	239	317	151	130	176	6.32992	6.11779	6.09423	3.25115	3.40027	3.13278	hsa-miR-181a-5p	hsa-miR-182-5p	hsa-miR-149-5p	hsa-miR-203a-5p	hsa-miR-202-5p
ASCRP001206	0.048269	2.04124	up	hsa_circRNA_100832	hsa_circ_0022378	exonic	chr11	-	61574135	61578547	uc001nsh.3	FADS1	ATACTTCTTCCTAAGCCCAGGCTGGCTGGCTGCAGCATGACTTTGG	329	171.333	6.68847	5.65903	309	280	398	178	141	195	6.59723	6.67694	6.79126	6.38275	5.30176	5.29258	hsa-miR-218-1-3p	hsa-miR-193a-5p	hsa-miR-764	hsa-miR-876-3p	hsa-miR-138-5p
ASCRP004747	0.0422323	3.09043	up	hsa_circRNA_104493	hsa_circ_0082413	exonic	chr7	+	131113791	131113904	uc003vqs.3	MKLN1	AGACACTGAAAAAGAGAGACTGTTTATTTGTTTGGTGGCTGGGATG	271	160.667	6.04245	4.41464	238	249	326	159	135	188	5.66731	6.27626	6.18378	5.11664	3.40027	4.72702	hsa-miR-581	hsa-miR-517-5p	hsa-miR-597-3p	hsa-miR-526a	hsa-miR-518d-5p
ASCRP005008	0.0399437	2.31776	up	hsa_circRNA_104758	hsa_circ_0002976	exonic	chr9	-	33948371	33948585	uc003ztr.2	UBAP2	AGTCATCTTGTCATCCGTCCTTGGCTCAGGATTTGGAGAGCTTGCA	462.333	188	7.67612	6.46339	415	431	541	173	182	209	7.44041	7.92523	7.66272	6.09555	7.22166	6.07295	hsa-miR-608	hsa-miR-1224-5p	hsa-let-7c-5p	hsa-miR-582-3p	hsa-miR-26a-1-3p
ASCRP004845	0.00203872	4.5226	up	hsa_circRNA_104592	hsa_circ_0006302	exonic	chr8	+	37971709	37978667	uc003xkt.4	ASH2L	GGGTTTTGTTAGCCCTACATGATCGAGGATATTATACCATTTATTG	237.333	155	5.43855	3.2614	248	214	250	152	130	183	5.85349	5.59454	4.86763	3.25115	3.40027	3.13278	hsa-miR-494-5p	hsa-miR-609	hsa-miR-484	hsa-miR-410-5p	hsa-miR-370-3p
ASCRP004246	0.0272356	2.03016	up	hsa_circRNA_103966	hsa_circ_0006716	exonic	chr5	+	138994170	138994551	uc003leq.3	UBE2D2	CTAACTATTTCAAAAGTGTTCCATTGGCAAGCTACAATAATGGGGC	501.333	200	7.89917	6.87757	485	447	572	177	188	235	7.88383	8.01231	7.80135	6.33216	7.34047	6.96008	hsa-miR-512-3p	hsa-miR-215-3p	hsa-miR-105-5p	hsa-miR-876-3p	hsa-miR-135a-3p
ASCRP003580	0.0469759	3.61488	up	hsa_circRNA_103282	hsa_circ_0064196	exonic	chr3	-	10015311	10019130	uc003bun.3	TMEM111	ACATTAGATGCATCCTGTCAAGTCCTAATTCGAAGCAGAGTCCTCA	247.667	156.667	5.69264	3.83869	240	224	279	150	139	181	5.70583	5.83465	5.53744	3.25115	5.13215	3.13278	hsa-miR-335-3p	hsa-miR-450a-1-3p	hsa-miR-653-5p	hsa-miR-1468-5p	hsa-miR-891a-3p
ASCRP005305	9.34444e-06	3.15518	up	hsa_circRNA_400009	hsa_circ_0092340	intronic	chr1	+	46079180	46079500	NM_001195193	NASP	ATAGATAACTGTCTCTTGATTATGGAATCTCTGTCTCTGCCCAGGC	2102.33	367.333	10.4911	8.83335	2157	1734	2416	350	329	423	10.6046	10.4367	10.432	8.8134	8.86227	8.82438	hsa-miR-612	hsa-let-7e-5p	hsa-miR-661	hsa-miR-665	hsa-miR-101-5p
ASCRP003025	0.00252166	3.47561	up	hsa_circRNA_102713	hsa_circ_0000997	exonic	chr2	-	45773870	45789895	uc002rus.3	SRBD1	GTTGTTTACTGATTCTGGCAATTAACCGTGGAGAAAATTTGAAGGT	321	160.333	6.64184	4.84458	321	304	338	157	139	185	6.70227	6.9182	6.30505	4.93403	5.13215	4.46755	hsa-miR-545-3p	hsa-miR-15b-3p	hsa-miR-335-3p	hsa-miR-539-5p	hsa-miR-34b-5p
ASCRP001413	0.000216359	3.0003	up	hsa_circRNA_101043	hsa_circ_0025887	exonic	chr12	+	40696590	40697936	uc001rmi.3	LRRK2	AACTGAAAGAGCTGCTATGCCTTTCTTGCCTCCTTCTATGACAATC	1241.67	265.667	9.54692	7.96181	1165	945	1615	264	233	300	9.5342	9.35302	9.75354	8.0165	7.99545	7.87349	hsa-miR-648	hsa-miR-767-3p	hsa-miR-199a-5p	hsa-miR-492	hsa-miR-199b-5p
ASCRP003001	3.33759e-05	2.06553	up	hsa_circRNA_102689	hsa_circ_0054021	exonic	chr2	+	36749234	36749456	uc002rpd.3	CRIM1	TACTGCATAGATCAACCTTTTCGGCCTTCCTTGTCCCGCAATAACA	1143	312	9.41285	8.36633	1101	971	1357	291	277	368	9.3922	9.40688	9.43946	8.27266	8.43856	8.38778	hsa-miR-150-3p	hsa-miR-22-3p	hsa-miR-627-3p	hsa-miR-133a-5p	hsa-miR-1301-3p
ASCRP005190	0.00418813	2.45337	up	hsa_circRNA_104943	hsa_circ_0089175	exonic	chr9	+	134062675	134064518	uc004cai.3	NUP214	TCAGTTATCATCTGGTGACAAAGCTTCAGTTCTTCAGTGCCCTACT	306.333	164.667	6.4974	5.20263	281	293	345	157	143	194	6.30505	6.81307	6.37408	4.93403	5.46171	5.21216	hsa-miR-505-3p	hsa-miR-138-5p	hsa-miR-141-3p	hsa-miR-200a-3p	hsa-miR-105-3p
ASCRP003351	0.0358782	2.6773	up	hsa_circRNA_103046	hsa_circ_0007632	exonic	chr20	-	34312491	34313077	uc002xed.3	RBM39	GGCATCACAGAGAACCTATTGATAATTTAACTCCTGAGGAAAGAGA	324.667	165.667	6.65752	5.23674	312	277	385	157	153	187	6.61757	6.64666	6.70832	4.93403	6.13329	4.6429	hsa-miR-605-5p	hsa-let-7f-2-3p	hsa-miR-448	hsa-miR-509-3p	hsa-miR-623
ASCRP001852	0.000978674	2.55874	up	hsa_circRNA_101501	hsa_circ_0034953	exonic	chr15	+	43668295	43669265	uc001zrn.3	TUBGCP4	TGTCAACTACTTCCTAGACCAGGTATCGCAGGACTTCCCTTTCCTC	779.333	223.333	8.77497	7.41954	793	712	833	204	205	261	8.8613	8.87558	8.58804	7.18989	7.6221	7.44663	hsa-miR-146b-3p	hsa-miR-506-5p	hsa-miR-298	hsa-miR-873-5p	hsa-miR-185-5p
ASCRP001189	0.0081493	2.04128	up	hsa_circRNA_100815	hsa_circ_0004075	exonic	chr11	-	47774467	47776216	uc001ngj.3	FNBP4	ACTGGCAGGAGGCGGTCTATGCTTGCTTGGTGCTTATGCTGACAGT	528.667	201.667	8.02093	6.99145	473	516	597	198	181	226	7.82062	8.3214	7.92077	7.05807	7.20281	6.71348	hsa-miR-28-5p	hsa-miR-608	hsa-miR-496	hsa-miR-598-3p	hsa-miR-29b-1-5p
ASCRP001967	0.0096348	2.63594	up	hsa_circRNA_101618	hsa_circ_0000643	exonic	chr15	+	80412669	80415142	uc002bfe.2	ZFAND6	GATGTGCAGGGTGTGCAACTGAGGAACATGGCTCAAGAAACTAATC	501.667	189	7.87551	6.4772	444	433	628	175	154	238	7.64255	7.93852	8.04546	6.22052	6.18378	7.02729	hsa-miR-26a-2-3p	hsa-miR-885-5p	hsa-miR-575	hsa-miR-134-5p	hsa-miR-150-3p
ASCRP004017	0.0109119	6.21991	up	hsa_circRNA_103726	hsa_circ_0070764	exonic	chr4	+	120138704	120177678	uc003icr.4	USP53	CAGCCTTATGATGCTTGGGATTTGCTTTACATTCTAAGTGGATTTG	298.333	147.667	6.40954	3.77265	302	260	333	136	137	170	6.53441	6.43787	6.25634	3.25115	4.93403	3.13278	hsa-miR-148a-5p	hsa-miR-96-5p	hsa-miR-330-3p	hsa-miR-515-5p	hsa-let-7g-3p
ASCRP001374	0.00482497	2.08574	up	hsa_circRNA_101003	hsa_circ_0025202	exonic	chr12	+	6646474	6647162	uc001qop.1	GAPDH	CACTTTGTCAAGCTCATTTCCTGCAATGCCTCCTGCACCACCAACT	1559.67	374	9.97032	8.90976	1489	1341	1849	331	371	420	9.96859	9.9772	9.96516	8.64883	9.27367	8.80677	hsa-miR-194-3p	hsa-miR-212-5p	hsa-miR-449a	hsa-miR-34c-5p	hsa-miR-449b-5p
ASCRP005002	3.80915e-05	2.56664	up	hsa_circRNA_104752	hsa_circ_0086645	exonic	chr9	+	33311103	33319125	uc003zsr.3	NFX1	AAGTGTGCGGCAAGCCTCTGCCTTGTGGTTCCTTAGTCTCTGCCAT	1512.33	333.333	9.92084	8.56096	1439	1327	1771	310	303	387	9.87691	9.96516	9.92046	8.45715	8.67664	8.54909	hsa-miR-140-3p	hsa-miR-124-3p	hsa-miR-892a	hsa-miR-1271-3p	hsa-miR-181d-5p
ASCRP005009	0.000126276	3.09999	up	hsa_circRNA_104759	hsa_circ_0007367	exonic	chr9	-	33948371	33956144	uc003ztr.2	UBAP2	AGTCCTCAGTCCTCAGTCATCTTGCTTTCTGAAACAAAGGTCTTCA	3348.33	503.333	11.2617	9.62948	3266	3049	3730	522	407	581	11.2762	11.3065	11.2025	9.83537	9.47575	9.57732	hsa-miR-370-3p	hsa-miR-608	hsa-miR-571	hsa-miR-1224-5p	hsa-let-7c-5p
ASCRP002814	3.44828e-05	2.92117	up	hsa_circRNA_102499	hsa_circ_0050278	exonic	chr19	+	21116829	21117853	uc002npf.3	ZNF85	AAACCCACAGGGACCATTGACATTTAGGGATGTGGCCATAGAATTC	547.667	188	8.10926	6.56271	552	457	634	184	163	217	8.17683	8.08717	8.06377	6.63763	6.62307	6.42743	hsa-miR-7-5p	hsa-miR-130b-5p	hsa-miR-143-5p	hsa-miR-203a-5p	hsa-miR-623
ASCRP000436	0.0408776	4.87406	up	hsa_circRNA_100046	hsa_circ_0000014	exonic	chr1	-	9991948	9994918	uc001aqm.3	LZIC	AGTTTGAGAAAGTCTCTACAGACCTTGGCTATTCAGGCAGCTATCA	282	157.333	6.23367	3.94855	262	264	320	150	143	179	6.08894	6.48393	6.12814	3.25115	5.46171	3.13278	hsa-miR-193b-5p	hsa-let-7a-2-3p	hsa-miR-371a-5p	hsa-let-7g-3p	hsa-miR-450b-5p
ASCRP004081	0.0100403	11.3745	up	hsa_circRNA_103791	hsa_circ_0071869	exonic	chr5	+	10423846	10426634	uc003jet.1	MARCH6	TATGTCATAGCTTCTGGTGTTGTTCCTTTACTAGGACTGGGCACTT	421.333	150	7.45627	3.94855	422	375	467	136	143	171	7.49841	7.58783	7.28258	3.25115	5.46171	3.13278	hsa-miR-22-3p	hsa-miR-582-5p	hsa-miR-493-3p	hsa-miR-338-5p	hsa-miR-195-5p
ASCRP002648	0.001119	2.65165	up	hsa_circRNA_102329	hsa_circ_0047270	exonic	chr18	+	21644103	21663045	uc002kuu.3	TTC39C	ATACAACGACTAGAGAAATCATAGCCCACTAATGAGTTTTGGAGCC	676	208.333	8.52855	7.12165	694	579	755	189	186	250	8.61635	8.54064	8.42865	6.80503	7.30897	7.25096	hsa-miR-670-3p	hsa-miR-490-5p	hsa-miR-103a-2-5p	hsa-miR-30d-3p	hsa-miR-657
ASCRP004931	0.00090947	2.4419	up	hsa_circRNA_104678	hsa_circ_0085458	exonic	chr8	-	124346117	124348772	uc003yqh.4	ATAD2	AGCACTCCTGGTTCCTGATTATGTCACTGTAATAAAGCAACCAATG	779.333	226.667	8.77089	7.48289	714	779	845	228	195	257	8.66158	9.02879	8.62231	7.60785	7.46409	7.37673	hsa-miR-208a-3p	hsa-miR-28-5p	hsa-miR-330-5p	hsa-miR-511-5p	hsa-miR-335-3p
ASCRP004578	0.00418268	2.45381	up	hsa_circRNA_104315	hsa_circ_0079480	exonic	chr7	-	16298014	16317851	uc010ktx.2	ISPD	CCTGTTGTTGTTGTTTCAAGAGAATTTCCCAAGAGATTTGTGTAGT	648.333	210	8.44334	7.14832	665	552	728	190	201	239	8.53263	8.44892	8.34848	6.83772	7.558	7.04925	hsa-miR-346	hsa-miR-654-3p	hsa-miR-377-3p	hsa-miR-142-5p	hsa-miR-539-3p
ASCRP003861	2.93961e-05	3.16499	up	hsa_circRNA_103563	hsa_circ_0008583	exonic	chr3	-	196817782	196846401	uc003fxp.2	DLG1	GATCCCTCTATGTCAGCTTCTTCTCAGCCTGTTGATAACCATGTTA	3409	498.333	11.2885	9.62631	3287	2998	3942	459	458	578	11.2901	11.2992	11.2762	9.53298	9.78168	9.56428	hsa-miR-627-3p	hsa-miR-1301-3p	hsa-miR-138-5p	hsa-miR-504-5p	hsa-miR-505-3p
ASCRP000628	0.0451516	5.3216	up	hsa_circRNA_100240	hsa_circ_0012717	exonic	chr1	-	58971731	58971881	uc001cyt.1	DAB1	TTATACCTCAGGCTTGTGCAGACATAAGAGCCAGTTCAGTGTTTTG	368	163	7.03884	4.62698	375	310	419	155	151	183	7.1806	6.98236	6.95355	4.72702	6.02114	3.13278	hsa-miR-136-5p	hsa-miR-296-3p	hsa-miR-147a	hsa-miR-656-5p	hsa-miR-744-3p
ASCRP003431	0.000121197	2.96408	up	hsa_circRNA_103127	hsa_circ_0005955	exonic	chr21	+	38792600	38845182	uc002ywg.1	DYRK1A	AGCAACCTCTAACTAACCAGTGTTATAGTTTTGCCGCTGGACTCTT	832.333	217	8.88201	7.31443	768	723	1006	218	179	254	8.79281	8.90466	8.94857	7.47326	7.14409	7.32593	hsa-miR-660-3p	hsa-miR-586	hsa-miR-516b-5p	hsa-miR-15a-5p	hsa-miR-873-5p
ASCRP002634	2.88708e-06	11.157	up	hsa_circRNA_102315	hsa_circ_0000835	exonic	chr18	+	19345732	19359646	uc002ktp.3	MIB1	TACAGTATCCAAGTGGCAATAGGCATCAAGCATGATGGAACCATGT	333	148.333	6.74127	3.2614	324	295	380	143	131	171	6.72887	6.83219	6.66277	3.25115	3.40027	3.13278	hsa-miR-145-3p	hsa-miR-141-5p	hsa-miR-541-5p	hsa-miR-212-5p	hsa-miR-876-5p
ASCRP003236	0.000580968	2.10073	up	hsa_circRNA_102929	hsa_circ_0058497	exonic	chr2	+	227771508	227779067	uc010fxc.3	RHBDD1	TGGGACCGAGGACTTCCTTCGCTGGGCATCTGGCTGGGATTCTTGT	677	224.667	8.5223	7.45141	658	590	783	220	204	250	8.51351	8.56727	8.48611	7.49541	7.60785	7.25096	hsa-miR-103a-2-5p	hsa-miR-22-5p	hsa-miR-26b-3p	hsa-miR-609	hsa-miR-525-5p
ASCRP000923	0.00883172	2.52166	up	hsa_circRNA_100543	hsa_circ_0000211	exonic	chr10	-	7318853	7327916	uc010qay.2	SFMBT2	CAATGGAAGTGTTTAAGCAATCAAAGAGAAGTACACAGACTGGACA	625.667	206.333	8.38227	7.04789	594	570	713	181	193	245	8.32393	8.5145	8.30837	6.52661	7.44145	7.17562	hsa-miR-582-3p	hsa-miR-103a-3p	hsa-miR-107	hsa-miR-188-3p	hsa-miR-539-5p
ASCRP002543	0.001727	4.21098	up	hsa_circRNA_102215	hsa_circ_0008114	exonic	chr17	+	77073511	77073946	uc002jwu.1	ENGASE	GTACCTGGATGACAGCATCAAAGATGAAGAAGAAGAGACAGTCTTT	232	152.333	5.33556	3.2614	227	220	249	144	134	179	5.4202	5.75006	4.83641	3.25115	3.40027	3.13278	hsa-miR-1296-3p	hsa-miR-548a-3p	hsa-miR-185-3p	hsa-miR-744-5p	hsa-miR-425-5p
ASCRP000204	4.86305e-05	2.52909	up	hsa_circRNA_001108	hsa_circ_0001132	antisense	chr20	-	8352261	8352391	NM_015192	PLCB1	GCCCCTCTGTCCAAGAGCCCACATATTTGTTCATTTACTTTTTAAT	5495	875	11.9769	10.6383	5185	5397	5903	835	769	1021	11.9742	12.1009	11.8555	10.6588	10.6198	10.6361	hsa-miR-299-3p	hsa-miR-194-3p	hsa-miR-423-5p	hsa-miR-365b-3p	hsa-miR-365a-3p
ASCRP003708	5.34239e-06	4.5518	up	hsa_circRNA_103410	hsa_circ_0003266	exonic	chr3	-	66501982	66512933	uc003dmx.3	LRIG1	TCTCTCTTTCTAAACCTGAGTTACAACAAACTCTCTGAGATTGACC	13707.3	1069.67	13.2506	11.0641	13569	11117	16436	1053	944	1212	13.2754	13.2009	13.2754	11.1371	11.1156	10.9397	hsa-miR-761	hsa-miR-126-5p	hsa-miR-616-5p	hsa-miR-608	hsa-miR-503-5p
ASCRP001447	0.0093974	7.66502	up	hsa_circRNA_101079	hsa_circ_0026983	exonic	chr12	-	56676203	56680429	uc001skr.1	CS	TATCAGCCGAACCAAGTACTGGGAGAATGCATCTTGTCTTGTTCTT	336.667	153.333	6.74692	3.80863	338	267	405	145	138	177	6.8635	6.53247	6.84479	3.25115	5.04197	3.13278	hsa-miR-190a-5p	hsa-miR-18a-3p	hsa-miR-1264	hsa-miR-382-5p	hsa-miR-634
ASCRP001714	5.94536e-06	7.08319	up	hsa_circRNA_101355	hsa_circ_0031933	exonic	chr14	-	52520296	52527074	uc001wzp.3	NID2	AACACCGAGGCTGAACACTTTCCAGGCAGTTTTGGCATCTGATGGG	270.667	149	6.0858	3.2614	261	242	309	152	123	172	6.0783	6.16631	6.01278	3.25115	3.40027	3.13278	hsa-miR-512-3p	hsa-miR-509-5p	hsa-miR-1298-3p	hsa-miR-193a-3p	hsa-miR-762
ASCRP000803	0.000278064	2.21791	up	hsa_circRNA_100420	hsa_circ_0015787	exonic	chr1	-	197586788	197614873	uc001gue.3	DENND1B	ACTACTGCTGCATTCCTACTTCATTGCCCCTGATGTAACTGGACTC	2114.33	450	10.5195	9.37027	2203	1566	2574	433	391	526	10.6486	10.3332	10.5766	9.3879	9.36852	9.3544	hsa-miR-103a-3p	hsa-miR-107	hsa-miR-887-5p	hsa-miR-526b-3p	hsa-miR-520e
ASCRP002678	0.000740728	2.5288	up	hsa_circRNA_102359	hsa_circ_0047585	exonic	chr18	-	44395274	44401035	uc002lck.3	PIAS2	TTTCTTTCCCTTATTCCAGTTGATCCCCAGGGTTCTCATGTATCAG	4485.33	729.667	11.6763	10.3379	4402	4600	4454	661	626	902	11.7016	11.8899	11.4374	10.2464	10.3199	10.4473	hsa-miR-761	hsa-miR-569	hsa-miR-190b	hsa-miR-214-3p	hsa-miR-490-3p
ASCRP004415	9.83625e-05	5.6305	up	hsa_circRNA_104142	hsa_circ_0003810	exonic	chr6	-	79770194	79770535	uc011dyp.2	PHIP	ACCCAGCATTGGTGAAGTATTACAGACACTTAGCACCTGATCACTT	252.667	148.667	5.75466	3.2614	253	209	296	142	121	183	5.94415	5.48203	5.83781	3.25115	3.40027	3.13278	hsa-miR-130b-3p	hsa-miR-130a-3p	hsa-miR-561-3p	hsa-miR-128-3p	hsa-miR-148b-3p
ASCRP003179	0.0174293	3.19054	up	hsa_circRNA_102871	hsa_circ_0057319	exonic	chr2	+	187498055	187506315	uc002upq.3	ITGAV	GGTTTCAATGGCTGACAGAGTACTTCTTGGTGGTCCTGGTAGCTTT	714	206.333	8.61507	6.94127	697	620	825	173	196	250	8.62733	8.64185	8.57604	6.09555	7.47731	7.25096	hsa-miR-545-5p	hsa-miR-136-5p	hsa-miR-186-3p	hsa-miR-432-5p	hsa-miR-888-5p
ASCRP003337	1.97972e-05	5.12866	up	hsa_circRNA_103031	hsa_circ_0059957	exonic	chr20	+	33057852	33080402	uc002xak.2	ITCH	ATTTGCTGATCTCATGGAGACAATGGACCTCAGATAGCCTATGTTC	245	150.667	5.61998	3.2614	236	210	289	152	123	177	5.62409	5.50604	5.72981	3.25115	3.40027	3.13278	hsa-miR-99b-3p	hsa-miR-500a-5p	hsa-miR-548b-3p	hsa-miR-302d-5p	hsa-miR-22-5p
ASCRP000862	4.72095e-05	3.68696	up	hsa_circRNA_100479	hsa_circ_0000195	exonic	chr1	-	231090078	231097049	uc009xfj.3	TTC13	AATGCTTCAGAGTCATCCTTTTTGAACTTCCATGACTCAGACTGCG	956.333	212	9.11321	7.23078	909	876	1084	209	187	240	9.07416	9.22808	9.03739	7.29755	7.32593	7.06885	hsa-miR-26b-3p	hsa-miR-149-5p	hsa-miR-607	hsa-miR-641	hsa-miR-545-5p
ASCRP003753	0.00123012	4.83716	up	hsa_circRNA_103455	hsa_circ_0001333	exonic	chr3	-	125032151	125050082	uc003ehx.4	ZNF148	TTAATGTCCCTGATAGAGGGAGGAATCAGCAGCTTGGAAATTCAAG	243.333	146.333	5.53556	3.2614	213	220	297	139	127	173	5.00313	5.75006	5.85349	3.25115	3.40027	3.13278	hsa-miR-500a-5p	hsa-miR-591	hsa-miR-7-5p	hsa-miR-614	hsa-miR-660-5p
ASCRP003852	0.00321287	5.68773	up	hsa_circRNA_103554	hsa_circ_0068606	exonic	chr3	-	195780288	195803993	uc003fvz.4	TFRC	ATCGTGTCATGAGAGTTCTTCTGTGTGGCAGTTCAGAATGATGGAT	260	150	5.76925	3.2614	284	193	303	140	128	182	6.34109	5.02545	5.94121	3.25115	3.40027	3.13278	hsa-miR-1301-3p	hsa-miR-22-5p	hsa-miR-874-5p	hsa-miR-218-2-3p	hsa-miR-145-5p
ASCRP001618	0.0432546	2.00516	up	hsa_circRNA_101255	hsa_circ_0030053	exonic	chr13	+	41720562	41736539	uc001uxv.1	AK056182	CCTACCTCTGGTATCCAATTGCTCCAGCACCAACTGGTGAAAAGAC	411	185.333	7.37889	6.37517	381	397	455	194	150	212	7.21378	7.72499	7.1979	6.94918	5.95581	6.22052	hsa-miR-649	hsa-miR-374a-3p	hsa-miR-29b-1-5p	hsa-miR-637	hsa-miR-548b-3p
ASCRP002647	0.00188187	2.262	up	hsa_circRNA_102328	hsa_circ_0000839	exonic	chr18	+	21644103	21649235	uc002kuu.3	TTC39C	AACAAGAATTGTCAGAAATCATAGCCCACTAATGAGTTTTGGAGCC	1230	313.333	9.56741	8.38981	1186	1139	1365	286	303	351	9.55112	9.70078	9.45032	8.22011	8.67664	8.27266	hsa-miR-670-3p	hsa-miR-320a	hsa-miR-320b	hsa-miR-320c	hsa-miR-548a-3p
ASCRP003432	0.000320206	2.65353	up	hsa_circRNA_103128	hsa_circ_0061694	exonic	chr21	+	38792600	38868560	uc002ywi.3	DYRK1A	AGACCAAAGATGGAAAACGGTGTTATAGTTTTGCCGCTGGACTCTT	834.667	226.333	8.88235	7.47444	735	789	980	226	188	265	8.70717	9.05208	8.88781	7.57748	7.34047	7.50537	hsa-miR-516b-5p	hsa-miR-578	hsa-miR-329-5p	hsa-miR-450b-5p	hsa-miR-129-5p
ASCRP005235	5.82205e-05	7.48697	up	hsa_circRNA_104988	hsa_circ_0007108	exonic	chrX	+	24190831	24197887	uc010nfy.1	ZFX	CCTTATGATTTCCTGAGCTGTGACTGATGAGAATTAAAGGCCATGG	276.333	147	6.16578	3.2614	257	261	311	150	119	172	6.01278	6.45236	6.0322	3.25115	3.40027	3.13278	hsa-miR-1298-3p	hsa-miR-642a-3p	hsa-miR-452-5p	hsa-miR-654-3p	hsa-miR-204-5p
ASCRP002791	0.000254622	5.9034	up	hsa_circRNA_102474	hsa_circ_0006590	exonic	chr19	+	17267718	17273932	uc002nfj.1	MYO9B	TATTACTTCAACCAGCACATCTTCAAGCTGGAGCAGGATTTTTGCC	254.667	152	5.82294	3.2614	247	241	276	152	130	174	5.84096	6.14989	5.47799	3.25115	3.40027	3.13278	hsa-miR-767-3p	hsa-miR-877-3p	hsa-miR-573	hsa-miR-1301-3p	hsa-miR-34c-5p
ASCRP003801	8.27231e-05	2.9683	up	hsa_circRNA_103503	hsa_circ_0001965	exonic	chr3	-	169854206	169863309	uc003fgl.2	PHC3	GACATCAAGTATTCACCAGTTAATAGCACCAGCTGATTTTCACACC	641	197	8.41288	6.84324	598	537	788	187	167	237	8.33849	8.39904	8.50112	6.74577	6.77406	7.00991	hsa-miR-582-3p	hsa-miR-542-3p	hsa-miR-655-3p	hsa-miR-206	hsa-let-7g-3p
ASCRP005315	2.08719e-06	7.44812	up	hsa_circRNA_400019	hsa_circ_0092342	intronic	chr11	+	8706439	8707219	NM_000990	RPL27A	TCTCTGTTCTGTAAGTTAATTGGATGTTTTTCTGTACTTCCATACC	1883.67	224	10.3388	7.44195	1861	1650	2140	223	195	254	10.3632	10.3819	10.2714	7.53582	7.46409	7.32593	hsa-miR-1298-3p	hsa-miR-612	hsa-miR-204-3p	hsa-miR-20b-3p	hsa-miR-135a-3p
ASCRP003752	0.0418927	5.33067	up	hsa_circRNA_103454	hsa_circ_0067103	exonic	chr3	-	125032151	125032500	uc003ehx.4	ZNF148	TAATGTCCCTGCAGTTATACTTAAGCATGAACATTGACGACAAACT	395.667	165.333	7.2622	4.84789	348	368	471	150	147	199	6.95646	7.52802	7.30213	3.25115	5.75508	5.53744	hsa-miR-591	hsa-miR-7-5p	hsa-miR-660-5p	hsa-miR-144-5p	hsa-miR-452-3p
ASCRP001586	0.0288043	4.81482	up	hsa_circRNA_101223	hsa_circ_0029605	exonic	chr13	+	20235837	20244503	uc001umg.3	MPHOSPH8	TTCAGCTTCCTGTTTTTCTGGATTCCAGTGGAATGACACTGGTGAT	286.667	153	6.26982	4.00234	272	251	337	146	117	196	6.21081	6.30505	6.2936	3.25115	3.40027	5.3556	hsa-miR-22-5p	hsa-miR-218-2-3p	hsa-miR-203a-5p	hsa-miR-214-3p	hsa-miR-26a-2-3p
ASCRP000961	0.00110454	2.7905	up	hsa_circRNA_100583	hsa_circ_0000231	exonic	chr10	-	32197099	32199491	uc001ivz.1	ARHGAP12	ACAGATAAGGGTTTAAATGTGATACTGGTGTAGATCTCCTTGTTCT	1064.33	250.667	9.29992	7.8194	1052	951	1190	231	246	275	9.32293	9.37057	9.20627	7.66138	8.15833	7.63849	hsa-miR-135b-5p	hsa-miR-135a-5p	hsa-miR-518c-5p	hsa-miR-552-3p	hsa-miR-30c-1-3p
ASCRP003857	0.000166823	2.82003	up	hsa_circRNA_103559	hsa_circ_0005051	exonic	chr3	-	196118683	196120490	uc003fwm.4	UBXN7	CTTTGAAACACTCCTAAAAGACGACGGCCTGCACGTTCAATTTTTG	3187.33	508.667	11.1673	9.6716	3084	2694	3784	474	480	572	11.1671	11.1156	11.2193	9.599	9.87931	9.5365	hsa-miR-551b-5p	hsa-miR-30a-3p	hsa-miR-136-5p	hsa-miR-30d-3p	hsa-miR-30e-3p
ASCRP003735	0.0300138	15.1465	up	hsa_circRNA_103437	hsa_circ_0008394	exonic	chr3	+	119222378	119222868	uc003ecp.3	TIMMDC1	ATGCCTTAAGCCATTTTGTAATTGCAGGAGCAATCTGCACATCGTG	2260.33	184.667	10.0117	6.09075	3226	433	3122	170	140	244	11.2545	7.93852	10.842	5.89953	5.21216	7.16057	hsa-miR-766-3p	hsa-miR-506-5p	hsa-miR-181d-5p	hsa-miR-181b-5p	hsa-miR-181a-5p
ASCRP001923	0.025276	4.82826	up	hsa_circRNA_101572	hsa_circ_0000620	exonic	chr15	-	67524151	67529158	uc002aqk.4	AAGAB	GTGATGAAGAATGATATCCTTGGAACAGAAGATCTTATTGTGGAAG	333.667	152.667	6.75466	4.48316	294	324	383	127	140	191	6.43787	7.13514	6.69097	3.25115	5.21216	4.98616	hsa-miR-153-5p	hsa-miR-376a-5p	hsa-miR-17-3p	hsa-miR-671-5p	hsa-miR-96-5p
ASCRP000381	0.0115943	3.13987	up	hsa_circRNA_002111	hsa_circ_0000443	intragenic	chr12	-	116668337	116675510	NM_015335	MED13L	TATTTTTCAGGCTGAACTCACGGGAATCAAATGGCGTAGGTACAAT	638.667	197	8.40205	6.75135	607	523	786	172	184	235	8.36334	8.35042	8.49238	6.02944	7.26451	6.96008	hsa-miR-570-3p	hsa-miR-545-5p	hsa-miR-561-3p	hsa-miR-619-5p	hsa-miR-373-5p
ASCRP004472	8.30952e-06	6.03712	up	hsa_circRNA_104199	hsa_circ_0006856	exonic	chr6	-	137015277	137019820	uc010kgw.1	MAP3K5	AGACCATGGAGCTTCTTGATGTGCACTGGGAACTACACCTTTGTTC	256.667	141.333	5.85526	3.2614	243	227	300	150	106	168	5.76672	5.89953	5.89953	3.25115	3.40027	3.13278	hsa-miR-15b-3p	hsa-miR-376a-5p	hsa-miR-376a-2-5p	hsa-miR-30d-3p	hsa-miR-30e-3p
ASCRP001270	0.0179505	2.49487	up	hsa_circRNA_100897	hsa_circ_0004831	exonic	chr11	-	77402203	77404656	uc001oym.3	RSF1	AAAGAAGAAAGAGCGTGCCGAACGAAGATTCTTCTGTGTGACTCTT	426.667	181.667	7.45561	6.13664	422	349	509	168	148	229	7.49841	7.36802	7.5004	5.77333	5.82514	6.81147	hsa-miR-182-5p	hsa-miR-449c-5p	hsa-miR-196a-3p	hsa-miR-541-3p	hsa-miR-136-5p
ASCRP004414	0.00195555	2.20929	up	hsa_circRNA_104141	hsa_circ_0001615	exonic	chr6	-	79752559	79770535	uc011dyp.2	PHIP	GGATATTTACTGTGAAGTATTACAGACACTTAGCACCTGATCACTT	321.333	168.333	6.63337	5.48979	298	284	382	165	146	194	6.49497	6.72205	6.68309	5.57575	5.68144	5.21216	hsa-miR-130b-3p	hsa-miR-130a-3p	hsa-miR-561-3p	hsa-miR-128-3p	hsa-miR-101-3p
ASCRP004804	8.12519e-05	5.78977	up	hsa_circRNA_104550	hsa_circ_0083234	exonic	chr7	+	158704240	158711560	uc003woe.4	WDR60	TTCCTTCAAAGATGCGAAGTACAAAACTGCTTCGGCTCATTGACTT	255.333	146.667	5.79491	3.2614	249	211	306	124	135	181	5.87516	5.53355	5.97601	3.25115	3.40027	3.13278	hsa-miR-138-5p	hsa-miR-432-5p	hsa-miR-1468-5p	hsa-miR-548a-5p	hsa-miR-556-5p
ASCRP001078	0.0462448	3.02213	up	hsa_circRNA_100704	hsa_circ_0000264	exonic	chr10	-	125798030	125806240	uc001lhm.3	CHST15	TGCTCAGGGACCCTGTGGAGAGGAAATCTGGCATTTTTTAAAGTTT	259.667	153	5.91073	4.31516	248	233	298	134	139	186	5.85349	6.01278	5.86591	3.25115	5.13215	4.56219	hsa-miR-18a-3p	hsa-miR-432-3p	hsa-miR-296-5p	hsa-miR-654-5p	hsa-miR-432-5p
ASCRP004054	0.00872935	4.0171	up	hsa_circRNA_103764	hsa_circ_0071311	exonic	chr4	+	154547298	154553990	uc003inm.4	KIAA0922	CGGTTCATAATAGGAGACAGTGTTTCACAAAATGATTTTCCTTCTG	248.667	155.667	5.71248	3.70632	243	231	272	150	132	185	5.76672	5.97601	5.39471	3.25115	3.40027	4.46755	hsa-miR-377-3p	hsa-miR-134-3p	hsa-miR-124-3p	hsa-miR-128-2-5p	hsa-miR-30c-2-3p
ASCRP001505	2.89577e-05	4.63607	up	hsa_circRNA_101139	hsa_circ_0028173	exonic	chr12	+	110764194	110780253	uc001tqk.4	ATP2A2	AAGTTGTCTGGTGAATCTGTCTCTGTCATCAAGCACACTGATCCCG	1717.67	268	10.1894	7.97646	1582	1592	1979	273	228	303	10.0559	10.3444	10.1678	8.09576	7.94292	7.89069	hsa-miR-640	hsa-miR-29b-1-5p	hsa-miR-508-5p	hsa-miR-598-3p	hsa-miR-145-5p
ASCRP005010	0.00126757	2.05725	up	hsa_circRNA_104760	hsa_circ_0003945	exonic	chr9	-	33953282	33956144	uc003ztr.2	UBAP2	GTTCTCCTCAGAGCCTGCTTTCTGAAACAAAGGTCTTCACTGCCTC	1367.33	355	9.76231	8.7216	1338	1197	1567	311	328	426	9.78597	9.79392	9.70705	8.47043	8.84943	8.84492	hsa-miR-370-3p	hsa-miR-571	hsa-miR-409-5p	hsa-miR-34c-5p	hsa-miR-194-3p
ASCRP000339	1.17136e-06	3.46312	up	hsa_circRNA_001826	hsa_circ_0001190	exonic	chr21	+	38792600	38794168	uc031rvi.1	DYRK1A	AAGTAGATGCTCACTTTCGACTGAGTGTTATAGTTTTGCCGCTGGA	2920.33	420	11.014	9.22194	2801	2581	3379	394	368	498	10.9828	11.0547	11.0046	9.16351	9.23259	9.26973	hsa-miR-708-5p	hsa-miR-28-5p	hsa-miR-586	hsa-miR-539-5p	hsa-miR-665
ASCRP003858	4.06838e-05	2.1728	up	hsa_circRNA_103560	hsa_circ_0001380	exonic	chr3	-	196118683	196129890	uc003fwm.4	UBXN7	CTTTGAAACAAGAAGAAGTTCGTGCCCCAATTCCTCAAAAGCAGGA	4360	810.333	11.6289	10.5093	4287	3947	4846	747	711	973	11.6619	11.7016	11.5232	10.4777	10.5065	10.5438	hsa-miR-551b-5p	hsa-miR-218-2-3p	hsa-miR-30a-3p	hsa-miR-136-5p	hsa-miR-30d-3p
ASCRP001424	0.0474024	3.67063	up	hsa_circRNA_101056	hsa_circ_0003664	exonic	chr12	+	50821544	50824353	uc001rwm.3	LARP4	GTTTTTCACGCAGGTAGCATCTAAAGGAACTGGTTTAAATCCTAAT	300	161.667	6.43452	4.55849	284	278	338	151	140	194	6.34109	6.65742	6.30505	3.25115	5.21216	5.21216	hsa-miR-29b-2-5p	hsa-miR-138-2-3p	hsa-miR-148b-5p	hsa-miR-608	hsa-miR-30d-3p
ASCRP001205	5.89924e-05	3.73417	up	hsa_circRNA_100831	hsa_circ_0000311	exonic	chr11	+	61205096	61205585	uc001nrt.3	SDHAF2	TAGTAATGACTGGGATATTTACTACTGGGCCACAGATGCTTGCTCT	468.333	173.667	7.70817	5.80739	433	402	570	168	146	207	7.57843	7.75285	7.79324	5.77333	5.68144	5.96739	hsa-miR-215-3p	hsa-miR-376b-3p	hsa-miR-376a-3p	hsa-miR-450a-1-3p	hsa-miR-650
ASCRP005233	0.0126599	3.77487	up	hsa_circRNA_104986	hsa_circ_0090080	exonic	chrX	+	22231020	22263526	uc004dah.3	PHEX	CTCAGTTTAGGATTTCCAGCAGGAGAGCTCCAGAAGCCTTTCTTTT	626.333	190.667	8.38169	6.46526	611	566	702	166	163	243	8.37208	8.50062	8.27237	5.63502	6.62307	7.1377	hsa-miR-29c-3p	hsa-miR-29b-3p	hsa-miR-29a-3p	hsa-miR-374a-3p	hsa-miR-153-5p
ASCRP004748	0.00658768	2.45227	up	hsa_circRNA_104494	hsa_circ_0082415	exonic	chr7	+	131113791	131130662	uc003vqs.3	MKLN1	ACCAAGAAAGACTCTGGGATGGAGACTGTTTATTTGTTTGGTGGCT	403	177.333	7.3073	6.01318	380	350	479	177	144	211	7.20525	7.37673	7.33991	6.33216	5.53355	6.17382	hsa-miR-653-3p	hsa-miR-224-5p	hsa-miR-383-5p	hsa-miR-376a-2-5p	hsa-miR-149-5p
ASCRP004524	0.00382673	4.77067	up	hsa_circRNA_104253	hsa_circ_0003345	exonic	chr6	+	159004985	159006457	uc003qri.1	TMEM181	ATGTGCAGGGCTAAAGCCAATTCAAATACTTTCAAATCCACTGTCT	629.667	181.667	8.39418	6.13999	588	573	728	164	153	228	8.30581	8.52824	8.34848	5.50604	6.13329	6.78063	hsa-miR-100-3p	hsa-miR-493-5p	hsa-miR-302b-5p	hsa-miR-218-1-3p	hsa-miR-181a-3p
ASCRP000230	8.77432e-05	3.27503	up	hsa_circRNA_001216	hsa_circ_0000238	intronic	chr10	+	53459000	53459207	NM_001098512	PRKG1	TCCGAGAAAATGCTCTTTAACTCCTCCTTATTCTTTTCACTGGCAG	1332	266	9.67387	7.96236	1297	1009	1690	253	234	311	9.71672	9.47575	9.82914	7.92819	8.00321	7.95569	hsa-miR-483-5p	hsa-miR-363-5p	hsa-miR-152-5p	hsa-miR-665	hsa-miR-30c-1-3p
ASCRP004354	0.00193112	2.72444	up	hsa_circRNA_104080	hsa_circ_0075819	exonic	chr6	+	21783862	21802971	uc011djj.1	LINC00340	TGCTCTTCAGTACCCTCAGGTGACTACAGATGTGTTAACACCCAGC	325	164.667	6.66156	5.2156	316	278	381	163	142	189	6.65384	6.65742	6.67341	5.43903	5.39041	4.81735	hsa-miR-192-3p	hsa-miR-556-5p	hsa-miR-145-3p	hsa-miR-744-3p	hsa-miR-454-5p
ASCRP002468	0.00552448	5.54022	up	hsa_circRNA_102136	hsa_circ_0003127	exonic	chr17	+	57814813	57851246	uc002ixu.4	VMP1	ATGCAGAGTCTGCACAAATTATGGCATCGTCAAAGCATTGTGGTGT	334.667	151.667	6.75471	4.28477	348	278	378	155	112	188	6.95646	6.65742	6.65026	4.72702	3.40027	4.72702	hsa-miR-203a-5p	hsa-miR-452-3p	hsa-miR-1283	hsa-miR-579-3p	hsa-miR-522-3p
ASCRP001404	0.0214842	2.56513	up	hsa_circRNA_101034	hsa_circ_0007723	exonic	chr12	+	28458581	28460682	uc001rio.3	CCDC91	ATACAAAGAACTTCAGTATCTGGAGTCCATCTTTCACCATCTTCTC	435	181.667	7.53851	6.17948	434	423	448	176	145	224	7.58455	7.88307	7.14791	6.27509	5.61308	6.65026	hsa-miR-574-5p	hsa-miR-335-3p	hsa-miR-770-5p	hsa-miR-30c-2-3p	hsa-miR-580-5p
ASCRP000309	0.0197298	2.09111	up	hsa_circRNA_001651	hsa_circ_0001631	intronic	chr6	-	101211192	101211312	NM_001284271	ASCC3	GCCTCAGAAATAGTTTATGAACATCTATTTCTTACCCATTTGCCCA	274.333	162	6.04677	4.9825	264	217	342	156	142	188	6.11779	5.68144	6.34109	4.83008	5.39041	4.72702	hsa-miR-330-3p	hsa-miR-130b-3p	hsa-miR-19a-3p	hsa-miR-301a-3p	hsa-miR-20b-5p
ASCRP004148	0.0179242	4.33557	up	hsa_circRNA_103860	hsa_circ_0001492	exonic	chr5	+	65284462	65290692	uc010iwx.2	ERBB2IP	TCAGCAAGAATGAATGTTGGCTCAATTAAGAAACATCAGGGAGATA	257	145	5.84998	3.73376	251	219	301	121	136	178	5.90856	5.72981	5.91156	3.25115	4.81735	3.13278	hsa-miR-106a-3p	hsa-miR-130b-5p	hsa-miR-877-3p	hsa-miR-580-3p	hsa-miR-450b-5p
ASCRP001040	0.012326	8.29429	up	hsa_circRNA_100666	hsa_circ_0019591	exonic	chr10	-	103432671	103433430	uc001kto.3	FBXW4	GACGGCCAAGTCAGATGCCCTGGATGCAGCTAGAGGATGATTCTCT	358	155.667	6.94735	3.89523	348	302	424	146	141	180	6.95646	6.90321	6.98236	3.25115	5.30176	3.13278	hsa-miR-660-3p	hsa-miR-571	hsa-miR-184	hsa-miR-619-5p	hsa-miR-141-5p
ASCRP003877	0.000382628	4.38867	up	hsa_circRNA_103582	hsa_circ_0008460	exonic	chr4	+	1902352	1906105	uc003geg.1	WHSC1	AGCTATACCAAACTTAAAGTGTTCTAAGAACGGAAGCATCTGGGCT	236	140	5.39518	3.2614	214	212	282	129	110	181	5.04197	5.54904	5.59454	3.25115	3.40027	3.13278	hsa-miR-130b-5p	hsa-miR-491-3p	hsa-miR-136-5p	hsa-miR-543	hsa-miR-199b-5p
ASCRP002329	0.0309998	4.31606	up	hsa_circRNA_101992	hsa_circ_0002896	exonic	chr17	+	18607931	18608477	uc002guf.2	TRIM16L	AGCTGTACACAACCCCATGCAGGTGTTTCAGGGCTTTACGTCATTC	270.333	151.667	5.93207	3.82236	271	202	338	157	133	165	6.19858	5.29258	6.30505	4.93403	3.40027	3.13278	hsa-miR-136-5p	hsa-miR-605-5p	hsa-miR-766-3p	hsa-miR-612	hsa-miR-362-5p
ASCRP003620	0.00869609	15.0801	up	hsa_circRNA_103322	hsa_circ_0001280	exonic	chr3	-	33725850	33738425	uc021wvd.1	CLASP2	CCCCTGCTAGGTATCATTAATGGGATTGGAAATTTTAAGTGCCTTT	522.333	153.667	7.9942	4.07963	504	442	621	167	117	177	7.97875	7.99014	8.01371	5.70583	3.40027	3.13278	hsa-miR-9-3p	hsa-miR-519e-5p	hsa-miR-515-5p	hsa-miR-511-5p	hsa-miR-578
ASCRP003052	0.000362939	6.80156	up	hsa_circRNA_102740	hsa_circ_0007387	exonic	chr2	-	63631182	63667005	uc002sch.3	WDPCP	TGTGCTGTTGTTTAAACTAGCTCCTTTTTGGTTCAGGTGTGCTGGT	610.667	169	8.25918	5.49331	626	423	783	164	140	203	8.40836	7.88307	8.48611	5.50604	5.21216	5.76174	hsa-miR-30a-3p	hsa-miR-30e-3p	hsa-miR-30d-3p	hsa-miR-34b-3p	hsa-miR-15b-5p
ASCRP004412	0.00397314	2.58018	up	hsa_circRNA_104139	hsa_circ_0001614	exonic	chr6	+	76412360	76412788	uc003pid.4	SENP6	CCACACATCATACAGTGCACACTGGTTTTTGGCTGTTGTTTGTTTC	528.333	192.667	8.0274	6.65993	511	455	619	175	167	236	8.00637	8.07685	7.99898	6.22052	6.77406	6.98521	hsa-miR-582-5p	hsa-miR-153-5p	hsa-miR-376a-5p	hsa-miR-376a-2-5p	hsa-miR-139-5p
ASCRP001796	0.00214514	2.34966	up	hsa_circRNA_101437	hsa_circ_0033163	exonic	chr14	+	100384118	100387214	uc001ygr.3	EML1	TACTCACCAGGATCCAGCTCAGTCTTCTGGTTTTCATCCTTCAGGG	652.333	213.667	8.44998	7.21753	661	536	760	220	171	250	8.52065	8.39101	8.4383	7.49541	6.90622	7.25096	hsa-miR-433-5p	hsa-miR-592	hsa-miR-497-3p	hsa-miR-887-3p	hsa-miR-514a-5p
ASCRP004082	0.00196149	6.96634	up	hsa_circRNA_103792	hsa_circ_0003037	exonic	chr5	+	14270933	14280545	uc003jff.3	TRIO	GTATTCCCAGGGTTTCGAAAAAACGATGAAATGAAAGCTATGGATG	309.667	155.333	6.50673	3.70632	289	267	373	146	135	185	6.38491	6.53247	6.6028	3.25115	3.40027	4.46755	hsa-miR-215-3p	hsa-miR-627-5p	hsa-miR-532-3p	hsa-miR-181b-5p	hsa-miR-630
ASCRP000344	0.0451012	3.62159	up	hsa_circRNA_001857	hsa_circ_0001010	intronic	chr2	-	58453803	58454200	ENST00000403676	FANCL	TTTCTTTTTTTAAACAGTGCTCAAGAAACAGAGTAGTGTGAGGTTT	302	155.333	6.45442	4.59779	282	277	347	165	112	189	6.32093	6.64666	6.39566	5.57575	3.40027	4.81735	hsa-miR-499a-5p	hsa-miR-95-5p	hsa-miR-517-5p	hsa-miR-579-3p	hsa-miR-557
ASCRP004523	0.000452093	3.63984	up	hsa_circRNA_104252	hsa_circ_0001661	exonic	chr6	+	159001971	159010814	uc003qrj.1	TMEM181	GAACTTCACAGACCTAAAGTGATCCAGACTTCTGCGGCTAATTTTT	975.667	216	9.13925	7.27537	951	846	1130	193	194	261	9.16241	9.15942	9.09591	6.92564	7.45384	7.44663	hsa-miR-493-5p	hsa-miR-100-3p	hsa-miR-302b-5p	hsa-miR-218-1-3p	hsa-miR-181a-3p
ASCRP002484	0.00420838	3.6302	up	hsa_circRNA_102152	hsa_circ_0007759	exonic	chr17	-	59999085	60002460	uc002izm.3	INTS2	ACTTTGTATTTTACAAGCAGGCATAAACTTGGAGGAGGCAGTGGAG	224	147	5.12145	3.2614	226	208	238	146	113	182	5.39899	5.45761	4.50774	3.25115	3.40027	3.13278	hsa-miR-1301-3p	hsa-miR-422a	hsa-miR-186-5p	hsa-miR-378a-3p	hsa-miR-618
ASCRP004031	1.77272e-05	4.20914	up	hsa_circRNA_103740	hsa_circ_0001439	exonic	chr4	-	129913321	129925031	uc003igp.2	SCLT1	GAAAAAAACTTAGGTTGCACAGTGAATTAAAAGATGCTGTTGAAAA	1613.33	267.333	10.0533	7.97974	1464	1433	1943	253	241	308	9.91794	10.0966	10.1452	7.92819	8.08285	7.92819	hsa-miR-452-5p	hsa-miR-223-3p	hsa-miR-452-3p	hsa-miR-622	hsa-miR-212-3p
ASCRP001108	0.000680096	2.39874	up	hsa_circRNA_100734	hsa_circ_0020728	exonic	chr11	+	847200	850367	uc001lsd.1	TSPAN4	ATGTTCGCCTTCAACCTGCTCTTCTGGAGCTTGGGGCTTCCTTGGT	734	222.333	8.65738	7.3951	734	611	857	217	179	271	8.70371	8.62162	8.64681	7.45949	7.14409	7.58172	hsa-miR-650	hsa-miR-23b-5p	hsa-miR-762	hsa-miR-140-3p	hsa-miR-588
ASCRP003380	0.00978787	5.62098	up	hsa_circRNA_103076	hsa_circ_0060733	exonic	chr20	+	47682728	47683817	uc002xty.3	CSE1L	CCTTTGCTTTGCCTTTGACTAATCTTTTTAAGGTTGAAGATGAACC	1048.33	204	9.26431	6.77349	947	952	1246	196	147	269	9.15278	9.37438	9.26578	7.005	5.75508	7.56039	hsa-miR-330-3p	hsa-miR-155-5p	hsa-miR-330-5p	hsa-miR-146a-3p	hsa-miR-15a-3p
ASCRP005294	0.00124161	2.81321	up	hsa_circRNA_105050	hsa_circ_0007907	exonic	chrY	+	2829114	2829687	uc010nwd.1	ZFY	ATGATTTCGTGAGCTGATGCTACACACATGGATGGTGATCAGATTG	506	186	7.92897	6.43675	484	483	551	176	158	224	7.87771	8.20308	7.70611	6.27509	6.38491	6.65026	hsa-miR-1298-3p	hsa-miR-132-3p	hsa-miR-885-5p	hsa-miR-196a-5p	hsa-miR-377-3p
ASCRP001745	0.00974218	7.92248	up	hsa_circRNA_101386	hsa_circ_0004008	exonic	chr14	+	71476350	71479919	uc001xmo.2	PCNX	TGTTTGATAGGTAAGTTCTCTTCTACGCTGTATGAGACTGGTGGCT	355.333	155	6.94048	3.95453	374	305	387	152	119	194	7.17375	6.92564	6.72205	3.25115	3.40027	5.21216	hsa-miR-592	hsa-miR-552-5p	hsa-let-7c-5p	hsa-miR-192-3p	hsa-let-7g-5p
ASCRP003300	0.000604703	2.72449	up	hsa_circRNA_102993	hsa_circ_0007888	exonic	chr20	+	5157293	5159602	uc002wlr.2	CDS2	GGTTCATTTCCTTTACTCTCTATCTAATAGGTGATGTGCGTTCAGA	973	244.333	9.14308	7.69709	914	906	1099	217	213	303	9.08233	9.29363	9.05327	7.45949	7.74109	7.89069	hsa-miR-877-5p	hsa-miR-422a	hsa-miR-524-3p	hsa-miR-651-3p	hsa-miR-624-5p
ASCRP001986	1.45036e-06	7.73975	up	hsa_circRNA_101637	hsa_circ_0007099	exonic	chr15	+	89656955	89659752	uc002bnj.2	ABHD2	TGACCAAAGACTTTTAGGTTTGTTTGAATAAGAGATCTGACCTGAC	730.667	171.667	8.64855	5.69626	677	622	893	168	145	202	8.56822	8.64883	8.72858	5.77333	5.61308	5.70237	hsa-miR-338-3p	hsa-miR-509-5p	hsa-miR-92a-2-5p	hsa-let-7b-5p	hsa-miR-185-3p
ASCRP003870	0.00525688	3.58358	up	hsa_circRNA_103572	hsa_circ_0008351	exonic	chr3	+	197592293	197602646	uc003fyk.2	LRCH3	GGTGTACCTCAGAGTGATGACAGACCTAATGCTCTATTAAGTTCAC	594.333	187.333	8.27517	6.43377	604	569	610	181	149	232	8.35456	8.51054	7.96041	6.52661	5.89044	6.88426	hsa-miR-29b-2-5p	hsa-miR-544a	hsa-miR-29a-5p	hsa-miR-518c-5p	hsa-miR-214-3p
ASCRP004929	0.0496288	5.49295	up	hsa_circRNA_104676	hsa_circ_0008035	exonic	chr8	-	118830673	118849440	uc003yok.1	EXT1	AGAGAGCAAGGTATGATTATCGGGAAATGCTGCACAATGCCACTTT	311.333	158	6.52727	4.06969	321	258	355	144	148	182	6.70227	6.41692	6.46262	3.25115	5.82514	3.13278	hsa-miR-200b-3p	hsa-miR-429	hsa-miR-647	hsa-miR-651-3p	hsa-miR-587
ASCRP003872	0.000216978	2.05481	up	hsa_circRNA_103574	hsa_circ_0005873	exonic	chr3	+	197597030	197602646	uc003fyk.2	LRCH3	AATTGGTGTACCTCAGGTCATGCTTCACCCCTTCCTCCATCTGCTG	4393.33	855.667	11.6245	10.5855	4326	3451	5403	796	781	990	11.6902	11.4715	11.7118	10.5438	10.6361	10.5766	hsa-miR-544a	hsa-miR-624-3p	hsa-miR-141-3p	hsa-miR-758-5p	hsa-miR-92b-5p
ASCRP002496	2.1435e-05	6.23774	up	hsa_circRNA_102164	hsa_circ_0045220	exonic	chr17	-	61838273	61843554	uc002jbs.4	CCDC47	TGATCAAGTGCTTTTTTTCTCAAGGTGCAATGAAAGCCTTCCACAC	261.333	146.333	5.90242	3.2614	246	223	315	145	132	162	5.82195	5.81236	6.07295	3.25115	3.40027	3.13278	hsa-miR-618	hsa-miR-21-3p	hsa-miR-670-3p	hsa-miR-140-5p	hsa-miR-216a-3p
ASCRP005290	3.89819e-05	6.72491	up	hsa_circRNA_105043	hsa_circ_0007100	exonic	chrX	+	153996576	153997585	uc004fmm.3	DKC1	TGGTTATGAAAGACAGTGCAGAATCTTTTGGGTGAGTTGTGAGGCT	266.333	141	6.01091	3.2614	272	233	294	139	115	169	6.21081	6.01278	5.80915	3.25115	3.40027	3.13278	hsa-miR-495-3p	hsa-miR-598-3p	hsa-miR-181a-2-3p	hsa-miR-586	hsa-miR-508-5p
ASCRP004135	0.000117873	2.47981	up	hsa_circRNA_103846	hsa_circ_0002512	exonic	chr5	-	59934576	59943360	uc003jsh.3	DEPDC1B	ATGCTTTTGTCAGTGTACTGGATTTCCTCCTTCTTCACCCCTGAAA	2247.33	437	10.5987	9.28851	2155	1992	2595	435	356	520	10.587	10.6124	10.5968	9.40183	9.1162	9.3475	hsa-miR-607	hsa-miR-589-3p	hsa-miR-605-5p	hsa-miR-550a-5p	hsa-miR-550a-3-5p
ASCRP002802	1.49043e-05	3.43714	up	hsa_circRNA_102485	hsa_circ_0050102	exonic	chr19	+	18459757	18466821	uc002nir.1	PGPEP1	CAGTCCACAGAGATGGGATCTCACTATATTGCCCTGGCTGGTCTTG	3093	447	11.134	9.35282	3131	2524	3624	416	395	530	11.2193	11.0157	11.1671	9.28339	9.40449	9.37057	hsa-miR-103a-2-5p	hsa-miR-663a	hsa-miR-342-3p	hsa-miR-188-3p	hsa-miR-30b-3p
ASCRP000198	0.00380828	5.01232	up	hsa_circRNA_001090	hsa_circ_0000833	intragenic	chr18	+	13278103	13293065	NM_181481	LDLRAD4	AACTTAAAAGCGGTTCAAGCTCTACGTTCGTGACATCAAACCTCCT	268.333	155.667	6.0318	3.70632	261	229	315	148	134	185	6.0783	5.94415	6.07295	3.25115	3.40027	4.46755	hsa-miR-185-3p	hsa-miR-19b-2-5p	hsa-miR-146b-3p	hsa-miR-149-3p	hsa-miR-361-3p
ASCRP004526	0.00907554	2.70397	up	hsa_circRNA_104255	hsa_circ_0078510	exonic	chr6	+	159026298	159029782	uc010kjr.1	TMEM181	TACGCTAGGAATATGGCAAACTGGAAGACTTATAACCCTGCCTTCT	529	189.667	8.01055	6.57548	511	436	640	177	180	212	8.00637	7.94877	8.07652	6.33216	7.17375	6.22052	hsa-miR-761	hsa-miR-214-3p	hsa-miR-524-5p	hsa-miR-195-5p	hsa-miR-15b-5p
ASCRP001318	0.011438	9.53313	up	hsa_circRNA_100946	hsa_circ_0024162	exonic	chr11	-	107673726	107673881	uc001pjq.3	SLC35F2	TTTTTGTTGGACTCTTTCTGTTTGGCTATAAGCCCTGCTGTTCGTG	474.333	158.333	7.74391	4.49096	427	431	565	155	145	175	7.5329	7.92523	7.7736	4.72702	5.61308	3.13278	hsa-let-7g-3p	hsa-miR-127-5p	hsa-miR-1468-3p	hsa-miR-183-5p	hsa-miR-891a-3p
ASCRP001674	0.0375284	3.1348	up	hsa_circRNA_101315	hsa_circ_0005957	exonic	chr14	-	21968636	21970045	uc001wbb.3	METTL3	TCACAGGCAGGTCAGTCAGGAGATCCTAGAGCTATTAAATACTACA	266.667	158.667	6.03498	4.3866	258	252	290	159	130	187	6.02944	6.32543	5.75006	5.11664	3.40027	4.6429	hsa-miR-129-5p	hsa-miR-653-3p	hsa-miR-651-3p	hsa-miR-519c-3p	hsa-miR-20b-3p
ASCRP004118	0.00286751	4.93929	up	hsa_circRNA_103828	hsa_circ_0072386	exonic	chr5	-	43292575	43299077	uc003jnq.4	HMGCS1	TTGTGCATTCAAACATAGCAACTGAGCTCTTTCACCATGCCTGGAT	517.667	171.667	7.97813	5.67383	479	471	603	160	157	198	7.84828	8.14246	7.94366	5.2024	6.34109	5.47799	hsa-miR-411-5p	hsa-miR-625-3p	hsa-miR-448	hsa-miR-205-5p	hsa-miR-526b-5p
ASCRP004752	0.00979107	2.36707	up	hsa_circRNA_104498	hsa_circ_0082452	exonic	chr7	+	133502077	133502297	uc011kpp.2	EXOC4	TCTCCTACAGATTTATTCAGGAGATTGAGCATGCTCTGGGTCTTGG	313	166.667	6.53636	5.29326	293	266	380	158	138	204	6.42953	6.5168	6.66277	5.02545	5.04197	5.81236	hsa-miR-493-5p	hsa-miR-20a-3p	hsa-miR-1185-5p	hsa-miR-762	hsa-miR-433-5p
ASCRP001176	0.0476937	4.01088	up	hsa_circRNA_100802	hsa_circ_0009018	exonic	chr11	+	44129232	44135851	uc010rfo.2	EXT2	AAGGACCAGGGAGTGTGAGGAAGAGGCTGTCTGTGTCATTATGTGT	306.333	154	6.46837	4.46445	310	252	357	155	144	163	6.6028	6.32543	6.47686	4.72702	5.53355	3.13278	hsa-miR-637	hsa-miR-628-5p	hsa-miR-499a-3p	hsa-miR-326	hsa-miR-608
ASCRP001740	5.05113e-06	2.18047	up	hsa_circRNA_101381	hsa_circ_0004781	exonic	chr14	+	71413631	71435827	uc001xmn.4	PCNX	GAAGAACAAGGCCCTTCCTTCTACCATGATTATAGTAGCAGTTTAT	3994.67	744.333	11.5118	10.3872	3840	3552	4592	725	627	881	11.5089	11.5419	11.4846	10.4343	10.332	10.3952	hsa-miR-338-3p	hsa-miR-524-5p	hsa-miR-570-3p	hsa-miR-9-5p	hsa-miR-520d-3p
ASCRP004476	0.00280679	2.95883	up	hsa_circRNA_104203	hsa_circ_0004368	exonic	chr6	-	139264649	139265759	uc003qig.4	REPS1	AACTTTCTCATATTTGGTTCTTCTGCTGGTGATGCAGTGTGGTCAG	637	198	8.41266	6.84763	633	557	721	208	168	218	8.4383	8.46789	8.33179	7.27444	6.80584	6.46262	hsa-miR-92a-2-5p	hsa-miR-542-5p	hsa-miR-491-5p	hsa-miR-548a-3p	hsa-miR-429
ASCRP002181	0.00170267	5.62453	up	hsa_circRNA_101837	hsa_circ_0039929	exonic	chr16	+	68155889	68225678	uc010vkq.2	NFATC3	CACTTTAGATGATGATCTTGAGCCAGATGATTGTGCATCCATTTAC	795	182.667	8.79338	6.30165	748	676	961	181	166	201	8.74549	8.77995	8.8547	6.52661	6.72887	5.64946	hsa-miR-766-5p	hsa-miR-509-5p	hsa-miR-18b-5p	hsa-miR-18a-5p	hsa-miR-380-3p
ASCRP003590	0.00124165	2.91648	up	hsa_circRNA_103292	hsa_circ_0005028	exonic	chr3	+	12558109	12560696	uc011aur.1	TSEN2	ACAGATTTACGCCTTTTTCTTGGTCTATGCTCTGGGATGTTTAAGT	722.333	206	8.62924	7.08501	694	587	886	198	192	228	8.61635	8.55581	8.71556	7.05807	7.41633	6.78063	hsa-miR-139-5p	hsa-miR-203a-5p	hsa-miR-129-1-3p	hsa-miR-129-2-3p	hsa-miR-876-3p
ASCRP001273	0.0174772	2.30822	up	hsa_circRNA_100900	hsa_circ_0002476	exonic	chr11	-	77649696	77652297	uc001oyt.3	INTS4	TGAGATGTATGGGCTCTATGGAGCAAGTCAGTTCTCATTTCTTGGA	345.667	171	6.86979	5.66301	333	324	380	174	145	194	6.81147	7.13514	6.66277	6.16379	5.61308	5.21216	hsa-miR-378a-5p	hsa-miR-345-5p	hsa-miR-574-3p	hsa-miR-103a-2-5p	hsa-miR-96-3p
ASCRP002133	0.0111858	2.35044	up	hsa_circRNA_101787	hsa_circ_0038844	exonic	chr16	-	28499911	28500707	uc002dpq.1	CLN3	CTCTACGGCTGCTGCTGGGCCTTTGCAACAACTTCTCTTATGTGGT	579.333	203.333	8.23228	6.99935	582	509	647	209	183	218	8.28803	8.30581	8.103	7.29755	7.23788	6.46262	hsa-miR-661	hsa-miR-29b-2-5p	hsa-miR-29b-1-5p	hsa-miR-135a-5p	hsa-miR-135b-5p
ASCRP003167	0.0241602	5.24886	up	hsa_circRNA_102859	hsa_circ_0007967	exonic	chr2	-	175976295	175986268	uc002ujl.3	ATF2	AGCAAAAATGCGTTTTACCAACGAGGATCATTTGGCTGTCCATAAA	354.667	162.667	6.9481	4.5561	343	328	393	167	135	186	6.90622	7.1806	6.75748	5.70583	3.40027	4.56219	hsa-miR-15a-5p	hsa-miR-15b-5p	hsa-miR-215-3p	hsa-miR-497-5p	hsa-miR-103a-2-5p
ASCRP005320	0.00759483	3.39298	up	hsa_circRNA_400024	hsa_circ_0092363	intronic	chr12	+	31241497	31241717	NM_001257144	DDX11	CCCCCCAAAAGCGGTGAAGTAGGTATTTTCTTTGTATTTTCTTTTT	848	214.333	8.91942	7.15686	829	829	886	217	160	266	8.9265	9.1162	8.71556	7.45949	6.48896	7.52215	hsa-miR-149-3p	hsa-miR-186-3p	hsa-miR-597-5p	hsa-miR-642a-3p	hsa-miR-122-5p
ASCRP004438	4.35815e-06	3.94776	up	hsa_circRNA_104165	hsa_circ_0077526	exonic	chr6	-	105563560	105564743	uc003pqw.3	BVES	TCCTCTCTTCGTCACCATTATTGCAGATGATAACTGCAGATTTTTA	3924.33	476.333	11.4801	9.49907	3729	3544	4500	435	426	568	11.4586	11.5232	11.4586	9.40183	9.58744	9.50793	hsa-miR-338-3p	hsa-miR-539-3p	hsa-miR-653-3p	hsa-miR-485-5p	hsa-miR-670-3p
ASCRP004407	3.15155e-05	3.73226	up	hsa_circRNA_104134	hsa_circ_0004136	exonic	chr6	+	73713630	73751785	uc003pgj.4	KCNQ5	AAAGCCCTTCTGTGTTATAGTTTTCTCCTTGTCTTTGGTTGCTTGA	2074.33	335.667	10.4768	8.57673	1936	1854	2433	332	273	402	10.4367	10.5438	10.4499	8.66158	8.40703	8.66158	hsa-miR-508-5p	hsa-miR-502-5p	hsa-miR-99a-5p	hsa-miR-10b-3p	hsa-miR-519d-5p
ASCRP000610	0.000608118	2.3871	up	hsa_circRNA_100222	hsa_circ_0012415	exonic	chr1	-	51826842	51831701	uc001csp.3	EPS15	TTGCCAACTTCAGTGCTCCACAGACCCCTTTGCTTCTGTTTTTGGG	1388.67	329.333	9.77266	8.51741	1332	1156	1678	314	262	412	9.76468	9.73842	9.81489	8.49913	8.30866	8.74444	hsa-miR-153-5p	hsa-miR-670-3p	hsa-miR-580-5p	hsa-miR-204-3p	hsa-miR-29c-5p
ASCRP001703	0.0028761	2.58375	up	hsa_circRNA_101344	hsa_circ_0006137	exonic	chr14	-	35331249	35331528	uc001wsm.1	BAZ1A	GGAACAATGGTGCAAGTGACTTTTTTGAACGAACCATTCTGTGCAA	474.333	184	7.75469	6.38522	467	398	558	182	163	207	7.79162	7.73137	7.74109	6.56521	6.62307	5.96739	hsa-miR-302c-3p	hsa-miR-302b-3p	hsa-miR-302d-3p	hsa-miR-302a-3p	hsa-miR-144-5p
ASCRP002446	6.02401e-05	2.46352	up	hsa_circRNA_102113	hsa_circ_0002069	exonic	chr17	+	46189392	46190763	uc002inh.1	SNX11	ATGCTGGTTTGGTATGTTTCCTTCCAATGGGCTTTTGGTGTAGGAT	911.667	246	9.0435	7.74278	870	850	1015	232	213	293	8.99526	9.17198	8.96328	7.68348	7.74109	7.80377	hsa-miR-106b-3p	hsa-miR-545-5p	hsa-miR-766-5p	hsa-miR-660-3p	hsa-miR-625-5p
ASCRP004777	0.0179871	4.64541	up	hsa_circRNA_104523	hsa_circ_0082951	exonic	chr7	-	151181822	151188100	uc003wkh.1	RHEB	ACACAGCCGGGCAAGGAAATCCTCATTGACGATTCAATTTGTTGAA	262.333	150	5.94956	3.73376	240	251	296	147	136	167	5.70583	6.30505	5.83781	3.25115	4.81735	3.13278	hsa-miR-584-5p	hsa-miR-136-5p	hsa-miR-26a-2-3p	hsa-miR-26a-1-3p	hsa-miR-758-5p
ASCRP003121	0.00468775	2.25236	up	hsa_circRNA_102812	hsa_circ_0002374	exonic	chr2	-	122260742	122287901	uc002tnc.3	CLASP1	AAACATGATACAATCTGCAAATGGTGGTTCTGCTGGGCATGGACAT	285.333	163	6.22624	5.0548	252	251	353	161	136	192	5.92646	6.30505	6.4472	5.28335	4.81735	5.0637	hsa-miR-891a-3p	hsa-miR-497-5p	hsa-miR-181c-5p	hsa-miR-516a-5p	hsa-miR-181a-5p
ASCRP000098	2.41366e-05	3.63198	up	hsa_circRNA_000684	hsa_circ_0001013	intragenic	chr2	+	61339656	61345251	NM_001129993	KIAA1841	AAGGAAGCAAAAGAAAGTCTTGTTCTGTCATCCAGGCTGGAGTGTA	2241.67	354.333	10.5881	8.72739	2154	2024	2547	343	293	427	10.5766	10.6361	10.5518	8.75052	8.57911	8.85255	hsa-miR-30d-3p	hsa-miR-185-5p	hsa-miR-30e-3p	hsa-let-7b-5p	hsa-let-7c-5p
ASCRP000821	0.0112038	2.36995	up	hsa_circRNA_100438	hsa_circ_0006827	exonic	chr1	-	207989273	207990759	uc001hgr.2	mir-29b-2	ATTTAACCGCTCTCTGCCTCCCAGAGGACTCAGGAGAGTGCAGCTT	1160.67	292	9.45484	8.20998	1079	1092	1311	254	312	310	9.36018	9.62103	9.38331	7.93999	8.74339	7.94658	hsa-miR-383-3p	hsa-miR-767-5p	hsa-miR-509-5p	hsa-miR-145-5p	hsa-miR-502-5p
ASCRP004919	0.0119014	2.32604	up	hsa_circRNA_104666	hsa_circ_0008496	exonic	chr8	-	101721360	101725409	uc003yjt.1	PABPC1	AGACCTCATCGGCCTGCCTTAAGTGTGAAAGTAATGACTGATGAAA	512	196	7.96505	6.74717	514	461	561	176	168	244	8.02691	8.10954	7.75869	6.27509	6.80584	7.16057	hsa-miR-1468-5p	hsa-miR-9-3p	hsa-miR-2113	hsa-miR-561-3p	hsa-miR-494-3p
ASCRP003133	0.000226258	2.11217	up	hsa_circRNA_102824	hsa_circ_0056548	exonic	chr2	+	135878388	135881816	uc010fng.3	RAB3GAP1	ATCCTATTAGGGATGTCCTTTAACTCCATTGCCTCCAGTTAGTATT	711.333	230.333	8.60949	7.53077	698	613	823	230	190	271	8.63234	8.62459	8.57154	7.64255	7.36802	7.58172	hsa-miR-200b-3p	hsa-miR-200c-3p	hsa-miR-429	hsa-miR-593-5p	hsa-miR-22-3p
ASCRP000368	0.046116	2.16725	up	hsa_circRNA_002011	hsa_circ_0000606	intragenic	chr15	-	60734614	60737990	NM_001018089	NARG2	TTTTATGTTGCTTACAGCACTTAGAAATTGTTGATGGCCGGTATCT	362.333	175.667	6.98941	5.87354	339	318	430	159	158	210	6.87276	7.06818	7.02729	5.11664	6.38491	6.11909	hsa-miR-645	hsa-miR-513a-3p	hsa-miR-454-3p	hsa-miR-651-5p	hsa-miR-515-5p
ASCRP003072	0.0393226	3.84303	up	hsa_circRNA_102761	hsa_circ_0009043	exonic	chr2	-	72945231	72960247	uc002sij.2	EXOC6B	GCCATGAAGCAAAATCAAGTGACGGATACTAATAGAAAACTACAAC	441.333	176	7.56414	5.6219	444	370	510	158	137	233	7.64255	7.5455	7.50438	5.02545	4.93403	6.90622	hsa-miR-7-5p	hsa-miR-152-3p	hsa-miR-450a-2-3p	hsa-miR-30d-3p	hsa-miR-331-5p
ASCRP001695	0.000214989	2.50855	up	hsa_circRNA_101336	hsa_circ_0031554	exonic	chr14	-	31813101	31844174	uc001wrf.4	HEATR5A	CTGGTTAGCTGCCTCTGTGTCCTGCAGTTGTTAGCCATCACCTTGC	1870.33	389.667	10.314	8.9872	1801	1548	2262	371	321	477	10.3057	10.2907	10.3458	8.99526	8.80597	9.16036	hsa-miR-320b	hsa-miR-320a	hsa-miR-320c	hsa-miR-128-3p	hsa-miR-585-5p
ASCRP001277	0.000299733	4.19553	up	hsa_circRNA_100904	hsa_circ_0007767	exonic	chr11	-	77824931	77832220	uc001oyz.1	ALG8	GGGTCCTTTCCTGGCCTTGGTGCTGTAAATGCATTGATGGAAAAAA	2200.67	326.667	10.5745	8.50563	2209	1566	2827	306	313	361	10.6588	10.3332	10.7314	8.42446	8.75366	8.33877	hsa-miR-627-3p	hsa-miR-539-5p	hsa-let-7i-5p	hsa-miR-190b	hsa-miR-98-5p
ASCRP004406	0.000289256	2.17334	up	hsa_circRNA_104133	hsa_circ_0076961	exonic	chr6	+	71185112	71212494	uc003pfl.3	FAM135A	TACTTTGAGGGTATGACTTTAGCCTTTCCAGCCTCAGTTCATGATT	527.333	199	8.02212	6.90221	539	451	592	189	170	238	8.13093	8.03793	7.89751	6.80503	6.8743	7.02729	hsa-miR-138-5p	hsa-miR-153-5p	hsa-miR-573	hsa-miR-562	hsa-miR-148b-5p
ASCRP003510	0.0357889	4.20548	up	hsa_circRNA_103212	hsa_circ_0006385	exonic	chr22	-	36914809	36915584	uc011amr.2	EIF3D	TCTTCTTTGACAAGAGAGACAACTCTGACTTTGTGAGTGTTGTGGG	272	157.667	6.0268	3.95453	292	217	307	153	126	194	6.42008	5.68144	5.97887	3.25115	3.40027	5.21216	hsa-miR-494-5p	hsa-miR-135b-5p	hsa-miR-135a-5p	hsa-miR-410-5p	hsa-miR-518c-5p
ASCRP004199	0.0249512	4.80901	up	hsa_circRNA_103919	hsa_circ_0007003	exonic	chr5	+	96058342	96066564	uc011cus.2	CAST	ATATCTGGCAAGCCGGGTGACAAGGTGTCAGCTTCCTCTGGTGCAA	342.333	160.333	6.79756	4.53182	317	286	424	148	139	194	6.66455	6.74577	6.98236	3.25115	5.13215	5.21216	hsa-miR-152-5p	hsa-miR-29b-2-5p	hsa-miR-634	hsa-miR-578	hsa-miR-29a-5p
ASCRP001045	0.0250457	2.07412	up	hsa_circRNA_100671	hsa_circ_0019632	exonic	chr10	-	103716353	103717489	uc009xwx.1	C10orf76	TACTCCATGGCCTTGATAAATTTGCTGAAGTTCCTTATGTCAAATG	400.667	181.667	7.30461	6.2521	385	358	459	175	167	203	7.23788	7.44766	7.22829	6.22052	6.77406	5.76174	hsa-miR-579-3p	hsa-miR-595	hsa-miR-637	hsa-miR-494-5p	hsa-miR-190a-5p
ASCRP004714	9.19612e-05	5.10764	up	hsa_circRNA_104460	hsa_circ_0081873	exonic	chr7	-	105738135	105739728	uc003vdo.3	SYPL1	TCCTATGATAATTGCTTCTATCTTTGCTTTTGCCACCTGTGGAGGT	779	185.667	8.76857	6.41592	759	702	876	174	159	224	8.76965	8.84845	8.68762	6.16379	6.4337	6.65026	hsa-miR-298	hsa-miR-562	hsa-miR-486-3p	hsa-miR-510-3p	hsa-miR-509-5p
ASCRP003503	0.000919429	2.56455	up	hsa_circRNA_103205	hsa_circ_0008832	exonic	chr22	+	32874967	32875262	uc003amq.3	FBXO7	GGTGTTTGGAATGACGACAGTATGTTCTAATACCCGATTTACAATT	1545.67	339.667	9.95222	8.59352	1464	1352	1821	306	280	433	9.91794	9.9941	9.94463	8.42446	8.45767	8.89843	hsa-miR-516b-5p	hsa-miR-21-3p	hsa-miR-432-5p	hsa-miR-362-5p	hsa-miR-337-3p
ASCRP003002	3.61292e-06	2.80508	up	hsa_circRNA_102690	hsa_circ_0054033	exonic	chr2	-	37105033	37105170	uc010ezx.3	STRN	AACTTATGATTGGAAGCATTGACATTTCCTCCTTCTTCTGGAAAGT	1186	270.333	9.4849	7.99686	1161	992	1405	265	238	308	9.51916	9.44205	9.49349	8.02171	8.04067	7.92819	hsa-miR-515-5p	hsa-miR-449c-3p	hsa-miR-519e-5p	hsa-miR-205-5p	hsa-miR-588
ASCRP002353	0.000508057	5.20027	up	hsa_circRNA_102017	hsa_circ_0042817	exonic	chr17	-	28003837	28004759	uc002heo.1	SSH2	TATCTGTGCAGGCAATGTGTAGCACTTGTACCATGGGCTTAGTTTT	446	164.667	7.58953	5.21094	431	386	521	160	145	189	7.56086	7.65021	7.55752	5.2024	5.61308	4.81735	hsa-miR-520a-5p	hsa-miR-136-3p	hsa-miR-525-5p	hsa-miR-508-5p	hsa-miR-183-3p
ASCRP004179	0.00907835	2.29382	up	hsa_circRNA_103899	hsa_circ_0001498	exonic	chr5	-	76758919	76760634	uc003kff.1	WDR41	CTGATAGAACAGTTATTATTTGCATCTGCTGGTGATGATGGAATTG	373.667	175	7.09841	5.90066	333	364	424	167	154	204	6.81147	7.5014	6.98236	5.70583	6.18378	5.81236	hsa-miR-122-5p	hsa-miR-485-5p	hsa-miR-574-5p	hsa-miR-410-5p	hsa-miR-380-3p
ASCRP005211	0.0014346	2.50591	up	hsa_circRNA_104964	hsa_circ_0006502	exonic	chr9	-	140458885	140459606	uc004cnm.1	WDR85	TAAGATCCTCAACTGCCAAAAGGCAATGGGGGGCGACGATGGCCTT	569.667	197.333	8.17601	6.85067	534	474	701	181	174	237	8.10398	8.15517	8.26887	6.52661	7.01549	7.00991	hsa-miR-138-5p	hsa-miR-762	hsa-miR-124-5p	hsa-miR-328-5p	hsa-miR-585-5p
ASCRP003856	0.00466164	2.2441	up	hsa_circRNA_103558	hsa_circ_0068641	exonic	chr3	-	196050614	196051311	uc003fwj.3	TM4SF19	CAAGGAGTGGGTGCTTACTGCTCTGTTGTCAGGTGGCCTGGCTTTA	633.333	214.667	8.39945	7.23331	636	524	740	190	198	256	8.44582	8.35456	8.39797	6.83772	7.50736	7.35486	hsa-miR-665	hsa-miR-485-5p	hsa-miR-765	hsa-miR-539-3p	hsa-miR-100-3p
ASCRP005394	0.000249956	2.34187	up	hsa_circRNA_400101	hsa_circ_0092328	intronic	chr9	+	136216037	136216257	NM_000972	RPL7A	GTGTGCAGATATGATACATGCTTCTTGCTTTCATTGGGAGTTGCTG	472	186.333	7.72189	6.49423	453	380	583	180	163	216	7.69658	7.61338	7.85569	6.47686	6.62307	6.38275	hsa-miR-18b-5p	hsa-miR-18a-5p	hsa-miR-452-3p	hsa-miR-639	hsa-miR-670-3p
ASCRP004757	0.000434522	2.5517	up	hsa_circRNA_104503	hsa_circ_0082582	exonic	chr7	+	138203933	138255748	uc003vub.3	TRIM24	TAATCTTCCCTCTCTTCCGGATAGGCAGTTGGTGTCACCAGCCAGC	3291	568.667	11.2379	9.88641	3133	3195	3545	550	445	711	11.2269	11.3711	11.1156	9.92862	9.69143	10.0392	hsa-miR-29a-5p	hsa-miR-29b-1-5p	hsa-miR-367-5p	hsa-miR-27a-3p	hsa-miR-27b-3p
ASCRP000759	3.09006e-05	2.4099	up	hsa_circRNA_100374	hsa_circ_0007360	exonic	chr1	+	161748033	161772062	uc001gbq.2	ATF6	TGTCGGTTCAGATATTCTGCTCTCTTTGCTGAACTCGGTTATTTCA	953	251.667	9.08438	7.81541	937	756	1166	241	221	293	9.12042	8.96923	9.16351	7.79811	7.84436	7.80377	hsa-miR-653-3p	hsa-miR-181b-5p	hsa-miR-873-3p	hsa-miR-762	hsa-miR-335-3p
ASCRP001728	0.0108975	2.51947	up	hsa_circRNA_101369	hsa_circ_0032253	exonic	chr14	+	67431907	67490392	uc001xiw.3	GPHN	AACATTCTCAGAGCCAATTCCAGACTCCATCATTTCTCGTGGTGTT	505.333	189.667	7.88923	6.55611	531	384	601	199	155	215	8.09445	7.63803	7.93521	7.08289	6.24212	6.34331	hsa-miR-500a-3p	hsa-miR-422a	hsa-miR-619-3p	hsa-miR-502-3p	hsa-miR-365a-5p
ASCRP002004	7.22201e-06	2.3223	up	hsa_circRNA_101656	hsa_circ_0004200	exonic	chr15	-	96826060	96834012	uc002bto.1	AK000872	CCTTTCTTTGGTCCCAGTTCCTCTGGGAATCGTCCTGTATGCAACA	828.667	239.333	8.87868	7.66313	789	729	968	227	210	281	8.84571	8.9213	8.86904	7.59624	7.70179	7.69136	hsa-miR-28-5p	hsa-miR-646	hsa-miR-708-5p	hsa-miR-892b	hsa-miR-452-3p
ASCRP004525	0.0462343	4.10017	up	hsa_circRNA_104254	hsa_circ_0001663	exonic	chr6	+	159004985	159010814	uc003qrj.1	TMEM181	CCATCAAGGGAATGAACTTCACACTAAAGCCAATTCAAATACTTTC	272	158	6.03803	4.00234	234	247	335	153	125	196	5.59454	6.24212	6.27742	3.25115	3.40027	5.3556	hsa-miR-493-5p	hsa-miR-100-3p	hsa-miR-302b-5p	hsa-miR-218-1-3p	hsa-miR-181a-3p
ASCRP004104	0.0123309	10.5869	up	hsa_circRNA_103814	hsa_circ_0072263	exonic	chr5	-	37331786	37333735	uc003jkt.1	NUP155	TAAATTACATCAGATGACAGCTGGTGTTGATGGTCATTCCTGGGCT	513.333	162	7.96585	4.56164	512	455	573	155	148	183	8.01371	8.07685	7.807	4.72702	5.82514	3.13278	hsa-miR-877-3p	hsa-miR-362-5p	hsa-miR-125b-2-3p	hsa-miR-582-3p	hsa-let-7i-5p
ASCRP001808	3.3227e-07	2.33476	up	hsa_circRNA_101457	hsa_circ_0004934	exonic	chr15	-	20671447	20671623	uc001ytg.3	HERC2P3	GTCTCATAAGCTTTTGTCTGGTCCTCTGAGCCCCAGTGAGAGTTTC	941.333	255	9.0737	7.85043	921	783	1120	246	220	299	9.09459	9.04185	9.08466	7.85374	7.83254	7.865	hsa-miR-650	hsa-miR-579-5p	hsa-miR-376c-3p
ASCRP003791	0.000951579	3.02035	up	hsa_circRNA_103493	hsa_circ_0006801	exonic	chr3	+	149613259	149639014	uc003exn.4	RNF13	TTCAAGAAAGGTTTTAAATGCACAGAGAGCAGGATACAAGGCAGCC	345	165.667	6.86249	5.26777	347	315	373	161	138	198	6.94772	7.03694	6.6028	5.28335	5.04197	5.47799	hsa-miR-580-5p	hsa-miR-7-5p	hsa-miR-889-5p	hsa-miR-619-3p	hsa-miR-613
ASCRP005026	0.022296	8.13053	up	hsa_circRNA_104776	hsa_circ_0001860	exonic	chr9	+	37126308	37126939	uc010mlt.3	ZCCHC7	CTGTTACTGAAGCTTCAAGGTTACTGACTTTTTATGATGTTTGGTG	384	157	7.17794	4.15459	356	343	453	136	131	204	7.02729	7.32593	7.1806	3.25115	3.40027	5.81236	hsa-miR-29a-5p	hsa-miR-144-5p	hsa-miR-627-3p	hsa-miR-301a-5p	hsa-miR-130a-5p
ASCRP001849	0.0420396	4.17364	up	hsa_circRNA_101498	hsa_circ_0008319	exonic	chr15	-	43120125	43132631	uc010bcy.2	TTBK2	TGACGTCAGACCAGGAAAGACCATGTTTGTAGATTTATTGGCTGTG	329	163	6.70298	4.64167	322	284	381	152	143	194	6.71348	6.72205	6.67341	3.25115	5.46171	5.21216	hsa-miR-455-5p	hsa-miR-532-3p	hsa-miR-551b-5p	hsa-miR-551b-3p	hsa-miR-379-3p
ASCRP005125	0.00238513	2.08628	up	hsa_circRNA_104878	hsa_circ_0003458	exonic	chr9	-	115013208	115060196	uc004bfv.3	PTBP3	CTATGGCTGCTGCTTTTGCGGGGATCTGATGAGCTTCTTTCTTCTG	561.667	208	8.15692	7.09598	577	455	653	196	171	257	8.27266	8.07685	8.12125	7.005	6.90622	7.37673	hsa-miR-1301-3p	hsa-miR-493-3p	hsa-miR-593-3p	hsa-miR-516b-3p	hsa-miR-516a-3p
ASCRP004801	0.000146366	5.47847	up	hsa_circRNA_104547	hsa_circ_0001776	exonic	chr7	-	158552176	158557544	uc003woc.1	ESYT2	GAACCTTCCGGGTGTTCTAAGGATACATTTTATTGAAGCTCAGGAT	1430.67	222	9.84456	7.39079	1338	1257	1697	201	211	254	9.78597	9.89625	9.85147	7.13257	7.71386	7.32593	hsa-miR-623	hsa-miR-597-3p	hsa-miR-525-3p	hsa-miR-524-3p	hsa-miR-511-5p
ASCRP003433	0.0121311	5.91621	up	hsa_circRNA_103129	hsa_circ_0061721	exonic	chr21	-	40590077	40590586	uc002yxk.2	BRWD1	GATTTTACAGTTGATCCACCTGAAGAATTAGGAGCTAGTATTTCTG	292	154.333	6.33732	3.77265	267	262	347	151	137	175	6.1537	6.46262	6.39566	3.25115	4.93403	3.13278	hsa-miR-139-5p	hsa-miR-876-3p	hsa-miR-219a-2-3p	hsa-miR-542-3p	hsa-miR-330-3p
ASCRP002179	2.25354e-05	5.96032	up	hsa_circRNA_101835	hsa_circ_0005615	exonic	chr16	+	68155889	68157024	uc010vkq.2	NFATC3	ACCCCTATATTTCGATCTTGAGCCAGATGATTGTGCATCCATTTAC	1786.67	238.667	10.2241	7.64873	1661	1509	2190	240	193	283	10.1678	10.1988	10.3057	7.78917	7.44145	7.71558	hsa-miR-744-5p	hsa-miR-661	hsa-miR-9-5p	hsa-miR-377-5p	hsa-miR-205-5p
ASCRP001527	0.0012415	2.1749	up	hsa_circRNA_101164	hsa_circ_0028602	exonic	chr12	+	117273764	117274087	uc001twc.4	RNFT2	AGCCTCTGATTCTCCTGTGCCAGTCCTTCGACATCTGTGGACGTGT	5641.67	996	12.0179	10.8969	5812	5638	5475	955	846	1187	12.1372	12.1726	11.7438	10.8951	10.8805	10.9152	hsa-miR-103a-2-5p	hsa-miR-148b-5p	hsa-miR-221-5p	hsa-miR-378a-5p	hsa-miR-202-3p
ASCRP001067	0.0002276	2.34208	up	hsa_circRNA_100693	hsa_circ_0020174	exonic	chr10	-	120931893	120934104	uc001lec.3	PRDX3	GAAGGTTCTGGTCTTGCACTAAGGTTCCTCATGCCATGCACCTGCT	594	205	8.2802	7.0524	582	520	680	200	170	245	8.28803	8.33486	8.21769	7.10729	6.8743	7.17562	hsa-miR-497-5p	hsa-miR-223-5p	hsa-miR-15b-5p	hsa-miR-873-3p	hsa-miR-31-5p
ASCRP005061	6.13388e-05	2.82998	up	hsa_circRNA_104812	hsa_circ_0007351	exonic	chr9	-	88307603	88327481	uc011ltd.2	AGTPBP1	CTGGCTCAGAGTCAAGATTATCTGCAATTATGAAATGAAGTAACTC	847.333	221.667	8.91388	7.41308	878	761	903	215	193	257	9.00722	8.9864	8.74801	7.42107	7.44145	7.37673	hsa-miR-145-5p	hsa-miR-34a-5p	hsa-miR-449b-5p	hsa-miR-449a	hsa-miR-219a-1-3p
ASCRP004426	0.0174804	3.32727	up	hsa_circRNA_104153	hsa_circ_0004058	exonic	chr6	+	87925620	87928449	uc003pll.1	ZNF292	CCATTGGATAAGGATAAAGACACTCCTAGAATATGCAGAGAAATGG	264.667	155.333	5.98865	4.25432	246	246	302	154	124	188	5.82195	6.22052	5.9235	4.63566	3.40027	4.72702	hsa-miR-545-5p	hsa-miR-204-3p	hsa-miR-556-5p	hsa-miR-23a-5p	hsa-miR-136-5p
ASCRP002180	0.000645419	3.91618	up	hsa_circRNA_101836	hsa_circ_0000711	exonic	chr16	+	68155889	68160513	uc010vkq.2	NFATC3	ATCCTGTTGTGAAGATCTTGAGCCAGATGATTGTGCATCCATTTAC	1064	218	9.27473	7.30529	1083	870	1239	193	203	258	9.36511	9.20627	9.25283	6.92564	7.59624	7.39399	hsa-miR-744-5p	hsa-miR-576-3p	hsa-miR-661	hsa-miR-9-5p	hsa-miR-377-5p
ASCRP001673	0.00344609	4.20315	up	hsa_circRNA_101314	hsa_circ_0003643	exonic	chr14	-	21698477	21702388	uc001vzw.3	HNRNPC	ATTATGATAGTTTTCGGCTTTGTGAGAAACCTTACCATCAAACACG	754.667	193.333	8.70655	6.63508	731	653	880	203	151	226	8.69895	8.72176	8.69895	7.17062	6.02114	6.71348	hsa-miR-889-3p	hsa-miR-329-3p	hsa-miR-708-5p	hsa-miR-588	hsa-miR-490-3p
ASCRP004149	8.45446e-05	2.11727	up	hsa_circRNA_103861	hsa_circ_0001494	exonic	chr5	+	65307876	65310553	uc010iwx.2	ERBB2IP	GAGAAAACCAGTTAAAAATGTTGCCTAAGAATACAGGAGTTTCCAG	799.333	245.667	8.81381	7.73161	793	682	923	232	207	298	8.8613	8.79037	8.78976	7.68348	7.65603	7.8553	hsa-miR-629-5p	hsa-miR-382-3p	hsa-miR-193a-3p	hsa-miR-193b-3p	hsa-miR-29b-1-5p
ASCRP002643	0.00813613	2.14748	up	hsa_circRNA_102324	hsa_circ_0047151	exonic	chr18	-	21001330	21010641	uc002kuf.3	TMEM241	GCAGTTCAAGTATGTGCTGTCTGTCTTGAAATTTACCTACCCTACA	675.333	225.667	8.50556	7.40291	621	591	814	220	173	284	8.39315	8.57107	8.55246	7.49541	6.98663	7.72669	hsa-miR-642a-3p	hsa-miR-299-3p	hsa-miR-145-5p	hsa-miR-632	hsa-miR-346
ASCRP004268	0.000615057	2.4783	up	hsa_circRNA_103988	hsa_circ_0003278	exonic	chr5	+	151166132	151170623	uc003lun.3	G3BP1	ACGTTTGTCCTTGCTCCTGAGGTTTGGACATATTTGACTCTTTTCC	900.667	246.333	9.01324	7.70389	907	766	1029	224	203	312	9.06594	8.99702	8.97676	7.55032	7.59624	7.9651	hsa-miR-429	hsa-miR-876-5p	hsa-miR-151a-3p	hsa-miR-9-5p	hsa-miR-200b-3p
ASCRP001460	0.0235566	2.1243	up	hsa_circRNA_101092	hsa_circ_0008594	exonic	chr12	+	64456696	64509673	uc001srv.2	SRGAP1	AGTGAAGATGTGCTGTGATCTTGGCTACCATGCAAGTCTGAACAGA	312.333	168	6.54829	5.4613	334	268	335	162	150	192	6.81947	6.54797	6.27742	5.36438	5.95581	5.0637	hsa-miR-631	hsa-miR-612	hsa-miR-221-5p	hsa-miR-889-3p	hsa-miR-1298-3p
ASCRP000687	0.0145854	2.48469	up	hsa_circRNA_100300	hsa_circ_0013561	exonic	chr1	-	113459799	113460666	uc001ecx.3	SLC16A1	CCACTTTTAGGTCTTGGGCTTGCCTTCAACTTGAATCCAGCTCTGA	409	178.333	7.31154	5.99848	398	323	506	170	144	221	7.32705	7.12419	7.48337	5.89953	5.53355	6.56235	hsa-miR-587	hsa-miR-329-5p	hsa-miR-18a-5p	hsa-miR-18b-5p	hsa-miR-195-5p
ASCRP003897	0.0115389	2.25405	up	hsa_circRNA_103602	hsa_circ_0069152	exonic	chr4	-	7870348	7873807	uc003gkg.1	AFAP1	AGCCCTGGCTGCAATGGAAGAGTTAATAGTTGAACTTCGTCTCTTT	403.667	179.333	7.32832	6.1558	386	360	465	180	157	201	7.24621	7.46664	7.27211	6.47686	6.34109	5.64946	hsa-miR-487a-5p	hsa-miR-487b-5p	hsa-miR-630	hsa-miR-670-5p	hsa-miR-616-5p
ASCRP000159	0.0345965	2.86036	up	hsa_circRNA_000943	hsa_circ_0001306	intragenic	chr3	+	51575513	51586079	NM_015106	RAD54L2	AGCCTAGGATACATTTCTATTCCCCAGGAAGCCATCACACTCCTTC	488.333	186.333	7.83473	6.31853	497	413	555	195	142	222	7.9546	7.82461	7.72499	6.9745	5.39041	6.59069	hsa-miR-619-5p	hsa-miR-665	hsa-miR-30b-3p	hsa-let-7e-5p	hsa-let-7c-5p
ASCRP004224	3.18609e-06	3.42377	up	hsa_circRNA_103944	hsa_circ_0005105	exonic	chr5	+	134022479	134023989	uc011cxu.2	SEC24A	GATATTGAAGTTACGACCACCTCAGCCTCCAGTGTATCTCTTTGTA	4682.33	579.333	11.7375	9.9619	4418	4341	5288	570	507	661	11.7118	11.8104	11.6902	10.0122	9.96688	9.90662	hsa-miR-20a-3p	hsa-miR-514a-5p	hsa-miR-33a-5p	hsa-miR-26a-5p	hsa-miR-495-3p
ASCRP005395	0.000638312	2.23651	up	hsa_circRNA_400102	hsa_circ_0092354	intronic	chr9	-	139270332	139270572	NM_003086	SNAPC4	GTGGTCTTGGCATAGGCTCATTCCCTGCCTTTGGGGTCTGGGCTCC	1410.67	344.333	9.81156	8.65031	1337	1282	1613	341	276	416	9.77932	9.90662	9.74873	8.74002	8.43179	8.77913	hsa-miR-593-5p	hsa-miR-622	hsa-miR-139-3p	hsa-miR-30c-2-3p	hsa-miR-151a-5p
ASCRP002533	0.000601463	2.0304	up	hsa_circRNA_102205	hsa_circ_0045862	exonic	chr17	+	76082583	76083174	uc002jud.2	TNRC6C	TTTGCTCCTTACCCTCTCGGCATACCAACGTTTACAAATCCAGCAG	4577.33	889.667	11.7063	10.6845	4150	4527	5055	817	833	1019	11.6196	11.8555	11.6437	10.5968	10.8275	10.6292	hsa-miR-675-5p	hsa-miR-138-5p	hsa-miR-661	hsa-miR-382-5p	hsa-miR-744-5p
ASCRP003747	1.13451e-05	8.18854	up	hsa_circRNA_103449	hsa_circ_0002236	exonic	chr3	+	122942405	122978436	uc003ege.3	SEC22A	CCTTTACCAGTTTTATTAGCTCTCTGGGAGTGAGCTACATGATGTT	287.333	145.667	6.295	3.2614	276	261	325	140	133	164	6.25634	6.45236	6.17631	3.25115	3.40027	3.13278	hsa-miR-30a-3p	hsa-miR-200c-5p	hsa-miR-200b-5p	hsa-miR-148a-3p	hsa-miR-152-3p
ASCRP001876	4.48984e-06	2.45404	up	hsa_circRNA_101525	hsa_circ_0035381	exonic	chr15	+	55621921	55634000	uc002act.3	PIGB	GTGTTCTGTGTTTTTTTGCCAGTTGTGCTCCTGGTTCACATGGTAT	1561	347.333	9.97468	8.67952	1472	1335	1876	342	301	399	9.94463	9.9729	10.0065	8.74549	8.65846	8.63461	hsa-miR-124-5p	hsa-miR-624-5p	hsa-miR-802	hsa-miR-302d-3p	hsa-miR-9-5p
ASCRP001401	2.4966e-07	2.16883	up	hsa_circRNA_101031	hsa_circ_0007478	exonic	chr12	-	27143382	27152609	uc010sjl.2	TM7SF3	GTGCTTCCCTAGACTCTCCTTTCCAATTCCTCGGAAACAGGCACTG	9707.33	1509.67	12.7506	11.6337	9402	8333	11387	1471	1308	1750	12.7656	12.7432	12.7432	11.6619	11.6196	11.6196	hsa-miR-412-3p	hsa-miR-651-3p	hsa-miR-765	hsa-miR-487a-3p	hsa-miR-619-3p
ASCRP004786	0.0085722	2.32322	up	hsa_circRNA_104532	hsa_circ_0001772	exonic	chr7	+	155465560	155473602	uc003wme.3	RBM33	TGAATTTACATGAACTTGAAGATGATTTACTTGGAGAAGATTTGCT	360.333	172.333	6.97382	5.75769	370	300	411	170	152	195	7.14154	6.88426	6.89566	5.89953	6.08097	5.29258	hsa-miR-578	hsa-miR-125b-5p	hsa-miR-26b-3p	hsa-miR-512-5p	hsa-miR-335-3p
ASCRP004834	8.36784e-06	2.76318	up	hsa_circRNA_104581	hsa_circ_0007353	exonic	chr8	+	29959413	29962002	uc003xhw.4	LEPROTL1	ATTTGCCAGAGCACATCTGCTTTGATTAGTTTGTCCTTTGGAGGAG	764.333	213.667	8.72776	7.26144	723	665	905	211	181	249	8.67598	8.75554	8.75178	7.34602	7.20281	7.23548	hsa-miR-425-5p	hsa-miR-320b	hsa-miR-320a	hsa-miR-320c	hsa-miR-16-1-3p
ASCRP004746	0.0237137	3.14765	up	hsa_circRNA_104492	hsa_circ_0001747	exonic	chr7	+	131071878	131084192	uc003vqs.3	MKLN1	GCTGTAAATGTACTTGATTCTAAAGCTCGAAAGGCCTGCTATAGTT	263	158.333	5.92156	4.26728	251	220	318	157	133	185	5.90856	5.75006	6.10606	4.93403	3.40027	4.46755	hsa-miR-616-5p	hsa-miR-30d-3p	hsa-miR-320b	hsa-miR-320a	hsa-miR-302c-5p
ASCRP004779	0.0116322	2.35923	up	hsa_circRNA_104525	hsa_circ_0083035	exonic	chr7	-	151944986	151970952	uc003wla.3	MLL3	AAATTTTCTCCTGGTAGACCTCGGTCCAAACAGCGATGTGCATTTT	354	171.667	6.95272	5.7144	356	328	378	173	147	195	7.02729	7.1806	6.65026	6.09555	5.75508	5.29258	hsa-miR-29b-1-5p	hsa-miR-544a	hsa-miR-377-3p	hsa-miR-507	hsa-miR-382-5p
ASCRP001033	0.000173814	2.33349	up	hsa_circRNA_100659	hsa_circ_0003168	exonic	chr10	+	99502850	99504672	uc001kok.2	ZFYVE27	TGAAGAGCTTGTGGCAGATGCCTTTGTGTTCCTTGCTGACCTGCCT	867.667	245.667	8.95236	7.72987	883	758	962	243	202	292	9.01735	8.97998	8.85975	7.81903	7.57654	7.79406	hsa-miR-660-3p	hsa-miR-761	hsa-miR-624-5p	hsa-miR-597-3p	hsa-miR-591
ASCRP004155	0.0362039	3.47829	up	hsa_circRNA_103867	hsa_circ_0004914	exonic	chr5	+	68874847	68875691	uc003jwx.4	GTF2H2C	CTTATTCGTATGGACCCTAAAGGCAGCTAAAATTAGAGTATCTGTT	247	153.333	5.6213	3.82292	214	233	294	149	122	189	5.04197	6.01278	5.80915	3.25115	3.40027	4.81735	hsa-miR-765	hsa-miR-152-3p	hsa-miR-148b-3p	hsa-miR-148a-3p	hsa-miR-135b-5p
ASCRP000435	0.00031078	2.13691	up	hsa_circRNA_100045	hsa_circ_0009674	exonic	chr1	-	9931244	9938047	uc001aqk.1	CTNNBIP1	ATCGACCAGGGGCGGCACCTTCCTACTTCTGCCCAGCCACAGCCCT	1962.33	437.333	10.3897	9.29419	1947	1564	2376	436	357	519	10.4473	10.3124	10.4095	9.41338	9.12946	9.33973	hsa-miR-764	hsa-miR-149-3p	hsa-miR-650	hsa-miR-659-5p	hsa-miR-93-3p
ASCRP002815	0.0430783	2.25813	up	hsa_circRNA_102500	hsa_circ_0008838	exonic	chr19	+	21216261	21216990	uc002npj.3	ZNF430	CAACCCCCAGGGGCCATTGACATTTAGGGATGTGGCCATAGAATTT	522	201.667	7.99779	6.82266	519	444	603	205	151	249	8.0458	8.00391	7.94366	7.21135	6.02114	7.23548	hsa-miR-517-5p	hsa-miR-552-3p	hsa-miR-520a-5p	hsa-miR-7-5p	hsa-let-7b-3p
ASCRP004930	0.000741587	2.62991	up	hsa_circRNA_104677	hsa_circ_0085434	exonic	chr8	-	124035952	124042956	uc003ypl.2	DERL1	ATGGATATGCAGATTTGGAGGCCAATCACTGCCACCTTTTATTTCC	328	166	6.69622	5.3012	306	289	389	164	138	196	6.57565	6.77735	6.73565	5.50604	5.04197	5.3556	hsa-miR-145-5p	hsa-miR-584-3p	hsa-miR-95-5p	hsa-miR-429	hsa-miR-19b-3p
ASCRP001726	0.00357512	2.06592	up	hsa_circRNA_101367	hsa_circ_0001998	exonic	chr14	+	65922338	66028484	uc001xin.3	FUT8	AATCTCTCCGGTTGCTGCTTTTGCTCAGAGGACATCCATGACCCTA	677.333	227.667	8.52823	7.48144	670	597	765	204	215	264	8.55246	8.5864	8.44582	7.18989	7.76201	7.49241	hsa-miR-570-3p	hsa-miR-455-3p	hsa-miR-17-3p	hsa-miR-552-3p	hsa-miR-548c-3p
ASCRP002993	0.0186567	5.03018	up	hsa_circRNA_102681	hsa_circ_0053958	exonic	chr2	+	36623756	36744685	uc002rpd.3	CRIM1	CTGCCCACAGTGTACAGATGAGAACTGGACTGATGACCAACTGCTT	285.333	158.333	6.26188	3.93127	269	253	334	153	129	193	6.17881	6.34109	6.26575	3.25115	3.40027	5.1424	hsa-miR-383-3p	hsa-miR-486-3p	hsa-miR-557	hsa-miR-612	hsa-miR-377-3p
ASCRP003567	0.00128894	2.67146	up	hsa_circRNA_103269	hsa_circ_0064001	exonic	chr22	-	50943657	50943763	uc003blo.2	LMF2	CCCTGTGGAGCTTTCACCTTCCACCAGTTTTCTCAGTGGCTGAAGA	1469	318.667	9.83489	8.41726	1466	1054	1887	286	287	383	9.92862	9.54908	10.027	8.22011	8.5231	8.50857	hsa-miR-194-3p	hsa-miR-885-3p	hsa-miR-216a-3p	hsa-miR-584-3p	hsa-miR-646
ASCRP000765	0.00925641	6.92137	up	hsa_circRNA_100380	hsa_circ_0000154	exonic	chr1	+	167921037	167944253	uc001gev.3	DCAF6	GCCAATTTACGTGTCATTATGGAACTACTTATGAGGAAGAAGAGAA	319	147.333	6.61342	3.82236	284	310	363	157	115	170	6.34109	6.98236	6.5168	4.93403	3.40027	3.13278	hsa-miR-525-5p	hsa-miR-544a	hsa-miR-345-3p	hsa-miR-577	hsa-miR-587
ASCRP004761	0.00197188	7.65751	up	hsa_circRNA_104507	hsa_circ_0001756	exonic	chr7	-	139415730	139416814	uc003vvd.4	HIPK2	TGCAGTCCAGATATTACAGGTATGGCCTCACATGTGCAAGTTTTCT	805.667	176	8.83017	5.8933	788	702	927	181	139	208	8.84277	8.84845	8.7993	6.52661	5.13215	6.02114	hsa-miR-373-3p	hsa-miR-302a-3p	hsa-miR-203a-5p	hsa-miR-302b-3p	hsa-miR-302d-3p
ASCRP003046	0.0101821	2.20216	up	hsa_circRNA_102734	hsa_circ_0054877	exonic	chr2	-	61719169	61724142	uc002sbj.3	XPO1	GCCTCAACAGTTCCTGAATGTTCCAATGTTTCGAAATGTCTCTCTG	452.667	187.333	7.62964	6.49072	439	386	533	173	172	217	7.62165	7.65021	7.61706	6.09555	6.94918	6.42743	hsa-miR-335-3p	hsa-miR-95-5p	hsa-miR-409-3p	hsa-miR-329-5p	hsa-miR-627-3p
ASCRP001199	0.00211949	3.54518	up	hsa_circRNA_100825	hsa_circ_0004162	exonic	chr11	-	59426338	59426942	uc009yms.1	PATL1	TGCTTGCTCAGATGATGATTGGCAGGAAGCACATGAGCGCCTGGCT	364.667	165	7.01053	5.18467	322	333	439	158	137	200	6.71348	7.23788	7.08023	5.02545	4.93403	5.59454	hsa-miR-627-3p	hsa-miR-208a-5p	hsa-miR-10b-3p	hsa-miR-200b-5p	hsa-miR-488-5p
ASCRP000239	0.000495983	2.95411	up	hsa_circRNA_001259	hsa_circ_0000077	intragenic	chr1	-	62171487	62175109	NM_032027	TM2D1	GGCCATCTATTTTCCTGTTTTCCAGCACCCAACATAACTTGTAAGG	990.333	235.667	9.16907	7.60634	924	936	1111	243	191	273	9.10019	9.33973	9.06729	7.81903	7.38754	7.61246	hsa-miR-619-5p	hsa-miR-30b-3p	hsa-miR-891a-3p	hsa-miR-485-5p	hsa-miR-665
ASCRP002195	0.000330233	2.97247	up	hsa_circRNA_101852	hsa_circ_0040039	exonic	chr16	+	69279504	69318147	uc002ewu.3	SNTB2	AGTCTCTCTAGTCAAGTTCATCCGAGAAGTAACACCATATATCAAG	676	199.667	8.50626	6.93459	670	537	821	187	180	232	8.55246	8.39904	8.56727	6.74577	7.17375	6.88426	hsa-miR-424-5p	hsa-miR-15b-5p	hsa-miR-16-5p	hsa-miR-195-5p	hsa-miR-15a-5p
ASCRP000685	0.000358778	2.43434	up	hsa_circRNA_100298	hsa_circ_0000109	exonic	chr1	+	113196219	113202401	uc001ecj.1	CAPZA1	GTGCTTAAGATTCAGTGCATTTGCCCAGTATAACATGGATCAGTTC	555.333	196.667	8.13153	6.848	536	469	661	195	172	223	8.11606	8.13607	8.14246	6.9745	6.94918	6.62032	hsa-miR-103a-2-5p	hsa-miR-637	hsa-miR-515-5p	hsa-miR-513a-5p	hsa-miR-519e-5p
ASCRP000051	0.00087229	2.01269	up	hsa_circRNA_000455	hsa_circ_0001707	intronic	chr7	+	48541721	48542148	NM_152701	ABCA13	GCCTTCAACTTCCAGCCCTATTACTGAATGAGAAAATGTATTATGA	864.333	266.667	8.94575	7.93662	826	773	994	271	212	317	8.91497	9.01387	8.90841	8.08152	7.72584	8.0025	hsa-miR-22-5p	hsa-miR-22-3p	hsa-miR-599	hsa-miR-138-5p	hsa-miR-20b-3p
ASCRP000930	0.0139545	2.10519	up	hsa_circRNA_100550	hsa_circ_0017726	exonic	chr10	+	12123470	12139995	uc001ild.4	DHTKD1	ACATGTTCAGTTGATCATGGCCTTGCCAGGTTGGTGACAGTATATT	304.667	167	6.41882	5.34487	301	239	374	164	137	200	6.52661	6.11779	6.61205	5.50604	4.93403	5.59454	hsa-miR-518c-5p	hsa-miR-125a-3p	hsa-miR-670-3p	hsa-miR-20b-3p	hsa-miR-17-3p
ASCRP001589	1.60219e-05	3.01013	up	hsa_circRNA_101226	hsa_circ_0029634	exonic	chr13	+	20632714	20633702	uc001umw.3	ZMYM2	ATATTCCTGTTCCTACTACAGTTCCTGTTCCTGGTTCAGCACCACC	1274.33	274.667	9.61516	8.02534	1229	1063	1531	269	226	329	9.61161	9.57732	9.65655	8.05193	7.91031	8.11378	hsa-miR-616-3p	hsa-miR-619-5p	hsa-miR-20b-3p	hsa-miR-562	hsa-miR-493-5p
ASCRP004820	0.000364671	2.51393	up	hsa_circRNA_104567	hsa_circ_0083587	exonic	chr8	+	21958950	21959041	uc011kyx.2	FAM160B2	ACACATACGTCCACGATGCTTATGGCCTGTTTCCTGTGCCTGGTCC	1227.67	297	9.54779	8.21785	1148	1092	1443	275	242	374	9.48232	9.62103	9.54002	8.11215	8.09971	8.44168	hsa-miR-339-5p	hsa-miR-214-5p	hsa-miR-665	hsa-miR-585-3p	hsa-miR-650
ASCRP002399	0.0119028	3.88767	up	hsa_circRNA_102064	hsa_circ_0043469	exonic	chr17	+	37880978	37882106	uc010cwa.3	ERBB2	TGTCTACATGATCATGGTCAAATGAAGCATACGTGATGGCTGGTGT	250.333	152	5.72368	3.76477	246	213	292	135	134	187	5.82195	5.57575	5.77333	3.25115	3.40027	4.6429	hsa-miR-769-3p	hsa-miR-762	hsa-miR-92a-1-5p	hsa-miR-214-3p	hsa-miR-761
ASCRP001089	0.0335552	6.14316	up	hsa_circRNA_100715	hsa_circ_0020353	exonic	chr10	-	126727565	126727724	uc001lif.4	CTBP2	ATTTGTGAAGGGTTCATAGTGGCGTCATGCACGCAGACTCCTGCAA	334.667	159	6.7567	4.13772	353	284	367	147	127	203	7.00008	6.72205	6.54797	3.25115	3.40027	5.76174	hsa-miR-2113	hsa-miR-218-5p	hsa-miR-365b-5p	hsa-miR-383-5p	hsa-miR-570-5p
ASCRP002373	0.0169924	2.37048	up	hsa_circRNA_102038	hsa_circ_0043082	exonic	chr17	+	33310020	33313150	uc002hii.3	LIG3	GGCTTTTCAGCTATATGTCTTTGGCTTTCAAGATCTTCTTTCCACA	385.667	176.333	7.19221	5.94703	363	350	444	179	142	208	7.08023	7.37673	7.11966	6.42953	5.39041	6.02114	hsa-miR-494-5p	hsa-miR-335-3p	hsa-miR-9-5p	hsa-miR-192-3p	hsa-miR-188-3p
ASCRP003347	0.00563235	2.72999	up	hsa_circRNA_103042	hsa_circ_0005587	exonic	chr20	-	34243123	34246936	uc002xdn.1	CPNE1	GGTGAACTGGTCTAAAAGTTGGTTTTAATTGGTTGCCCACAGGATT	325.333	165.333	6.64338	5.19448	297	273	406	159	136	201	6.47686	6.59909	6.85418	5.11664	4.81735	5.64946	hsa-miR-329-3p	hsa-miR-887-5p	hsa-miR-520a-5p	hsa-miR-143-3p	hsa-miR-362-3p
ASCRP002438	0.0161368	2.10647	up	hsa_circRNA_102105	hsa_circ_0007591	exonic	chr17	+	45668082	45669911	uc002ilr.4	NPEPPS	GCTGCCACAGGAATGGTGGACTCATCTTTGGTTAAATGAAGGTTTT	455.667	189.333	7.65572	6.58089	448	407	512	192	167	209	7.66716	7.78917	7.51082	6.89566	6.77406	6.07295	hsa-miR-34a-3p	hsa-miR-564	hsa-miR-761	hsa-miR-502-3p	hsa-miR-432-3p
ASCRP004654	0.000696934	2.86713	up	hsa_circRNA_104394	hsa_circ_0005588	exonic	chr7	+	73100965	73101425	uc003tyt.3	WBSCR22	ACATTTGATGGTTGCATCAGCTCACGGATGATTGATATCCAGACCA	357.667	168	6.94877	5.42916	367	297	409	161	141	202	7.11707	6.8534	6.87584	5.28335	5.30176	5.70237	hsa-miR-214-3p	hsa-miR-761	hsa-miR-874-3p	hsa-miR-512-5p	hsa-miR-424-5p
ASCRP004983	0.036751	6.1132	up	hsa_circRNA_104733	hsa_circ_0002359	exonic	chr9	+	6420911	6434173	uc003zjy.3	UHRF2	AGTATGATGATTGGAAAATGGATATACCTTATTTGATTATGATGTT	440.333	167.667	7.55145	4.93953	418	389	514	152	147	204	7.46205	7.67115	7.52117	3.25115	5.75508	5.81236	hsa-miR-218-5p	hsa-miR-183-3p	hsa-miR-134-5p	hsa-miR-424-5p	hsa-miR-382-3p
ASCRP001410	0.000252948	2.29898	up	hsa_circRNA_101040	hsa_circ_0025822	exonic	chr12	-	31586088	31600703	uc001rkh.1	DENND5B	ACTTGAGGGAGGCTTCCTTTCTGTCTGACCAGCCTGAGCCTTACCT	989	264	9.16477	7.96378	956	847	1164	248	246	298	9.18008	9.16241	9.15183	7.87771	8.15833	7.8553	hsa-miR-767-3p	hsa-miR-103a-2-5p	hsa-miR-520e	hsa-miR-526b-3p	hsa-miR-373-3p
ASCRP001610	0.022298	2.78439	up	hsa_circRNA_101247	hsa_circ_0029961	exonic	chr13	+	33306237	33320238	uc010abf.3	PDS5B	CATTAGCTATCAACAGCCTTGCTTCCTGTTTTACATCACAAATCTA	568	199.667	8.19014	6.71278	570	489	645	176	157	266	8.24231	8.23035	8.09774	6.27509	6.34109	7.52215	hsa-miR-562	hsa-miR-424-5p	hsa-miR-15b-5p	hsa-miR-16-5p	hsa-miR-15a-5p
ASCRP004621	0.0229907	2.89308	up	hsa_circRNA_104359	hsa_circ_0003340	exonic	chr7	+	44684925	44687358	uc003tlo.1	OGDH	CTGACATTATCTCATCCACAGACAAACTTGTCATGGGACATTTTTT	646.667	205.667	8.44575	6.91315	625	573	742	227	153	237	8.40411	8.52824	8.40491	7.59624	6.13329	7.00991	hsa-miR-92a-2-5p	hsa-miR-323a-5p	hsa-miR-449c-5p	hsa-miR-210-3p	hsa-miR-615-5p
ASCRP003685	0.000415646	2.15658	up	hsa_circRNA_103387	hsa_circ_0065932	exonic	chr3	+	51675764	51677990	uc003dbh.3	RAD54L2	TCTCTACAAGCCAGAGTCTTTCCACCTTGGCTCTCATCGAGGAATT	1278.33	329	9.62029	8.51155	1243	1057	1535	295	294	398	9.62926	9.56261	9.66901	8.31744	8.58804	8.62915	hsa-miR-342-5p	hsa-miR-502-5p	hsa-miR-516a-3p	hsa-miR-516b-3p	hsa-miR-619-5p
ASCRP004572	9.28628e-05	2.38734	up	hsa_circRNA_104308	hsa_circ_0079375	exonic	chr7	+	6618131	6624891	uc003sqh.3	ZDHHC4	GTCTTTCTTATTCAGGTATTCTGCCTTTGACTGCAACTCTTGTCGT	686.333	215.333	8.54656	7.29116	656	631	772	212	182	252	8.50087	8.67885	8.45997	7.36693	7.22166	7.28489	hsa-miR-29b-2-5p	hsa-miR-1271-3p	hsa-miR-125b-2-3p	hsa-miR-499a-3p	hsa-miR-623
ASCRP002660	6.6613e-05	9.82713	up	hsa_circRNA_102341	hsa_circ_0000841	exonic	chr18	-	29432408	29432626	uc002kxb.4	TRAPPC8	AAATGAACAGATACCAAACTTGCCAGTAGGGAGAAGGGAAAGTTTT	317	143.667	6.55817	3.2614	340	250	361	151	124	156	6.88655	6.289	6.49896	3.25115	3.40027	3.13278	hsa-miR-186-3p	hsa-miR-147a	hsa-miR-644a	hsa-miR-892a	hsa-miR-567
ASCRP000388	0.0132696	5.65328	up	hsa_circRNA_002161	hsa_circ_0001600	intronic	chr6	-	35586872	35614627	ENST00000540787	FKBP5	ACAGTAGAAAGTGTTTGCTGACTAGCACTTTGGAGAGTGTATGCTT	288.667	153.667	6.27174	3.77265	268	243	355	146	137	178	6.16881	6.18378	6.46262	3.25115	4.93403	3.13278	hsa-miR-619-5p	hsa-miR-20b-3p	hsa-miR-367-3p	hsa-miR-153-5p	hsa-miR-665
ASCRP001364	0.033014	7.74568	up	hsa_circRNA_100993	hsa_circ_0002484	exonic	chr11	-	130130750	130131824	uc001qgc.1	ZBTB44	TCCTCTATAGGACATTTCTGATTTATTTGCATCCTTGAAGAGCATC	385.667	158.667	7.19485	4.24146	390	345	422	136	131	209	7.27677	7.34047	6.96731	3.25115	3.40027	6.07295	hsa-miR-619-3p	hsa-miR-373-3p	hsa-miR-520e	hsa-miR-520c-3p	hsa-miR-578
ASCRP002985	0.00406963	3.00766	up	hsa_circRNA_102672	hsa_circ_0003195	exonic	chr2	+	32858942	32865477	uc002rom.3	TTC27	AGCTATTCAGACAACAGTTGATATTTCTACTTGGTGTGAGCAGTTT	367.667	169	7.05057	5.46193	352	329	422	159	141	207	6.99018	7.19421	6.96731	5.11664	5.30176	5.96739	hsa-miR-589-3p	hsa-miR-518f-5p	hsa-miR-520c-5p	hsa-miR-518d-5p	hsa-miR-526a
ASCRP003388	0.0333904	4.34582	up	hsa_circRNA_103084	hsa_circ_0060849	exonic	chr20	-	50133322	50140649	uc002xwc.3	NFATC2	ACTGGAGGCCACCCTGTGGTTCAGAAGAGCCGAATGCACATAAGGT	321	158.333	6.63512	4.51549	300	291	372	141	136	198	6.5168	6.79694	6.59163	3.25115	4.81735	5.47799	hsa-miR-663a	hsa-miR-381-5p	hsa-miR-328-5p	hsa-miR-744-5p	hsa-miR-185-3p
ASCRP000660	0.00113021	2.04108	up	hsa_circRNA_100272	hsa_circ_0004463	exonic	chr1	+	92798947	92811471	uc009wdh.2	RPAP2	GTTGCTGTCATTCATGATTCCACCTTTCCACTGATAGACTCAAGTT	818	253	8.86388	7.83455	796	713	945	262	225	272	8.86981	8.88438	8.83745	8.00812	7.89789	7.59764	hsa-miR-382-5p	hsa-miR-568	hsa-miR-629-3p	hsa-miR-152-5p	hsa-miR-380-3p
ASCRP002485	0.000263802	2.27477	up	hsa_circRNA_102153	hsa_circ_0004273	exonic	chr17	-	60111147	60112969	uc002izo.3	MED13	AGAAGTTCTTGTTGTGAACACTTGTCCTGCTCCTTCACCTTTTTCT	1283	320.333	9.63537	8.44965	1292	1067	1490	330	267	364	9.70705	9.58744	9.61161	8.63075	8.35896	8.35923	hsa-miR-141-5p	hsa-miR-519e-3p	hsa-miR-186-5p	hsa-miR-181b-3p	hsa-miR-26a-5p
ASCRP003245	0.000190146	2.12461	up	hsa_circRNA_102938	hsa_circ_0058565	exonic	chr2	-	230666967	230672580	uc002vpw.1	TRIP12	GCCCTCAAGGTGAACTTATGCCATGTTTACCAAAAGAAGGCATTTT	315.333	168.333	6.56186	5.47466	303	263	380	163	142	200	6.54797	6.47483	6.66277	5.43903	5.39041	5.59454	hsa-miR-370-3p	hsa-miR-93-3p	hsa-miR-146a-3p	hsa-miR-494-5p	hsa-miR-767-5p
ASCRP003063	0.00597004	5.75594	up	hsa_circRNA_102751	hsa_circ_0055033	exonic	chr2	+	69304539	69318051	uc002sfd.2	ANTXR1	TGTGCAGGAGCTGGCCCGGATTGCGGACAGTAAGGATCATGTGTTT	292.667	152.333	6.31786	3.79281	289	243	346	139	130	188	6.38491	6.18378	6.38491	3.25115	3.40027	4.72702	hsa-miR-382-3p	hsa-miR-532-5p	hsa-miR-432-3p	hsa-miR-218-2-3p	hsa-miR-623
ASCRP002699	0.00080133	2.30028	up	hsa_circRNA_102380	hsa_circ_0047841	exonic	chr18	-	59739905	59751839	uc021ulb.1	PIGN	TTGGGACAAGCTTTGATCTTGCCTCTGTCTATTGCTTTCTGACTGT	887.333	249.333	8.96204	7.76023	917	679	1066	242	202	304	9.08698	8.78527	9.01387	7.8074	7.57654	7.89675	hsa-miR-500a-5p	hsa-miR-362-5p	hsa-miR-141-5p	hsa-miR-215-3p	hsa-miR-335-5p
ASCRP003489	0.00198819	2.04109	up	hsa_circRNA_103191	hsa_circ_0003056	exonic	chr22	-	28306951	28310335	uc003adk.3	PITPNB	CAAAATTTATCACCTAAAGAGCCGTGTGGTTTTGCCATGTTCTGTT	533.667	203	8.05421	7.02487	498	474	629	193	185	231	7.95859	8.15517	8.04887	6.92564	7.28547	6.8635	hsa-miR-211-5p	hsa-miR-204-5p	hsa-miR-9-3p	hsa-miR-2113	hsa-miR-499a-5p
ASCRP004217	0.000448486	2.34291	up	hsa_circRNA_103937	hsa_circ_0007945	exonic	chr5	-	132219031	132220811	uc011cxk.2	AFF4	GAGCAAAAAGAATTCTTATAATAATTCTCAAGCACCATCGCCTGGC	694.667	217.333	8.54703	7.31873	668	539	877	205	184	263	8.54427	8.40703	8.6898	7.21135	7.26451	7.48034	hsa-miR-324-5p	hsa-miR-181b-3p	hsa-miR-619-3p	hsa-miR-298	hsa-miR-542-3p
ASCRP000797	0.0188097	6.57883	up	hsa_circRNA_100414	hsa_circ_0007905	exonic	chr1	-	180953812	180962561	uc010pnr.2	STX6	ATGACCAGTGGACATGAAAGATCAGATGTCAACTTCATCTGTGCAG	390	154.667	7.23405	4.51621	370	363	437	158	142	164	7.14154	7.49241	7.06818	5.02545	5.39041	3.13278	hsa-miR-1271-3p	hsa-miR-766-3p	hsa-miR-145-5p	hsa-miR-33b-3p	hsa-miR-520e
ASCRP002385	0.00178218	2.04637	up	hsa_circRNA_102050	hsa_circ_0043280	exonic	chr17	+	35797838	35804870	uc002hnw.3	TADA2A	CGGACATTTTACATGACTTCAGATTTTCCTGTCCTTGATCCCAGCT	536.667	203.333	8.06934	7.03627	506	482	622	196	184	230	7.98908	8.19756	8.02137	7.005	7.26451	6.83929	hsa-miR-103a-2-5p	hsa-miR-455-3p	hsa-miR-452-3p	hsa-miR-302c-3p	hsa-miR-520d-3p
ASCRP004855	0.0147093	2.65755	up	hsa_circRNA_104602	hsa_circ_0084131	exonic	chr8	-	42317413	42320608	uc003xpe.3	SLC20A2	TACACAGGAGCACCAGTTGCTTCTTGGTTTATATCTCCACTGTTGT	353.333	168.667	6.90354	5.49345	361	282	417	161	153	192	7.06684	6.70487	6.93893	5.28335	6.13329	5.0637	hsa-miR-214-3p	hsa-miR-195-5p	hsa-miR-16-5p	hsa-miR-15a-5p	hsa-miR-103a-3p
ASCRP002339	0.00123551	2.28902	up	hsa_circRNA_102002	hsa_circ_0003505	exonic	chr17	-	20910208	20911309	uc002gyl.4	USP22	ATGACCCCTTTCATGGCCTCCAGATTCACCAGACCAGAGCACTTGG	1061	276.667	9.26928	8.07455	1105	799	1279	247	250	333	9.41007	9.07131	9.32645	7.86539	8.20308	8.15517	hsa-miR-141-5p	hsa-miR-625-5p	hsa-miR-143-3p	hsa-miR-124-5p	hsa-miR-191-3p
ASCRP001584	0.00375568	2.6678	up	hsa_circRNA_101221	hsa_circ_0029596	exonic	chr12	+	133768074	133768589	uc010tbv.1	ZNF268	ACCTGTCCAAGGACCTTTGTCATTCATGGATGTGTTTGTGGATTTT	532.333	192.333	8.04177	6.62612	514	452	631	176	161	240	8.02691	8.04477	8.05363	6.27509	6.53441	7.06885	hsa-miR-483-3p	hsa-miR-485-3p	hsa-miR-646	hsa-let-7g-3p	hsa-miR-635
ASCRP001389	0.00865936	2.91597	up	hsa_circRNA_101019	hsa_circ_0006420	exonic	chr12	+	19615443	19626289	uc001ree.2	AEBP2	ACCTTTCAAGCATAAGCAGTACTATAATGGATGTAGACAGCACAAT	448.667	178.333	7.61048	6.0665	419	432	495	183	146	206	7.47122	7.93336	7.42685	6.60651	5.68144	5.91156	hsa-miR-142-3p	hsa-miR-219a-1-3p	hsa-miR-520f-3p	hsa-miR-592	hsa-miR-587
ASCRP000873	0.0165517	5.32293	up	hsa_circRNA_100490	hsa_circ_0006415	exonic	chr1	-	233344263	233372726	uc009xfv.1	PCNXL2	TCTACAATCAGCTAGGGACTACTTAATAGAGAGATGCAGGTCAGCT	294	156.333	6.34349	3.93127	286	250	346	143	133	193	6.35658	6.289	6.38491	3.25115	3.40027	5.1424	hsa-miR-646	hsa-miR-1468-3p	hsa-miR-599	hsa-miR-212-5p	hsa-miR-185-5p
ASCRP003139	0.0338488	3.26954	up	hsa_circRNA_102830	hsa_circ_0001073	exonic	chr2	+	148653869	148657467	uc002twg.3	ACVR2A	TCCAACTCAAGTGCTATACTTGGTAGATCAGAAACTCAGGAGTGTC	278.667	160.333	6.08728	4.37819	264	217	355	156	135	190	6.11779	5.68144	6.46262	4.83008	3.40027	4.90422	hsa-miR-511-5p	hsa-miR-15a-3p	hsa-miR-302c-5p	hsa-miR-21-3p	hsa-miR-573
ASCRP001070	0.0136618	2.19035	up	hsa_circRNA_100696	hsa_circ_0008896	exonic	chr10	+	122273422	122280607	uc001ley.1	PPAPDC1A	CATTCCTCCTGCAATTTCTTTCCTCACACCCCTGGCTGTTATTTGT	16123.3	2617.67	13.5225	12.3913	15935	13132	19303	2906	1603	3344	13.5614	13.4764	13.5297	12.7432	11.8653	12.5656	hsa-miR-30a-3p	hsa-miR-30d-3p	hsa-miR-2113	hsa-miR-30e-3p	hsa-miR-10b-3p
ASCRP004360	0.000163146	2.2111	up	hsa_circRNA_104086	hsa_circ_0003738	exonic	chr6	+	25420341	25435832	uc010jpy.3	LRRC16A	TCTCTCCAGTGTCCTTACATCATGCCGAGCCTTCCTTGTAACAGCG	1890	420	10.3353	9.1905	1781	1565	2324	415	349	496	10.2907	10.3199	10.3952	9.27527	9.03602	9.2602	hsa-miR-122-3p	hsa-miR-490-5p	hsa-miR-92a-2-5p	hsa-miR-562	hsa-miR-302c-3p
ASCRP003263	0.0187574	2.5971	up	hsa_circRNA_102956	hsa_circ_0006014	exonic	chr2	-	239082174	239093928	uc010zns.2	ILKAP	ACCCCCAATGACAGTACTCGGGTTTCATATTTTGCTGTTTTTGATG	307	163.667	6.49967	5.12276	322	271	328	163	143	185	6.71348	6.5747	6.21081	5.43903	5.46171	4.46755	hsa-miR-589-3p	hsa-miR-34a-5p	hsa-miR-766-3p	hsa-miR-182-5p	hsa-miR-409-3p
ASCRP001580	0.0157609	4.56858	up	hsa_circRNA_101217	hsa_circ_0008567	exonic	chr12	-	133324417	133331719	uc001uky.3	ANKLE2	CGACAAGATGGTGAAATGACAATGGATGCTCTGTTGGCTCGATTGA	260.667	155.333	5.9255	3.73376	256	227	299	153	136	177	5.99875	5.89953	5.87822	3.25115	4.81735	3.13278	hsa-miR-597-3p	hsa-miR-501-5p	hsa-miR-516b-3p	hsa-miR-516a-3p	hsa-miR-452-5p
ASCRP000591	0.000115204	2.91911	up	hsa_circRNA_100202	hsa_circ_0012185	exonic	chr1	-	45340349	45341367	uc001cmt.2	EIF2B3	TGGAGGAAGGGTGCCCAAATTGCTGTCTGCTCTCTGTCCAGAAGAA	2158.67	388.333	10.5319	8.98634	1927	2004	2545	350	350	465	10.432	10.6198	10.5438	8.8134	9.05038	9.09525	hsa-miR-134-5p	hsa-miR-1298-3p	hsa-miR-203a-5p	hsa-miR-628-5p	hsa-miR-22-5p
ASCRP000341	0.00471551	2.78968	up	hsa_circRNA_001838	hsa_circ_0000249	intronic	chr10	+	76213950	76285184	NM_001202450	ADK	GAAATGAGACATTGTTTTCCTACTGTTTGTTGGTGGCATACTTTGT	492	184	7.84682	6.36672	466	423	587	178	168	206	7.78427	7.88307	7.8731	6.38275	6.80584	5.91156	hsa-miR-619-5p	hsa-miR-545-5p	hsa-miR-661	hsa-miR-142-5p	hsa-miR-548b-5p
ASCRP004716	0.0281892	2.35199	up	hsa_circRNA_104462	hsa_circ_0001739	exonic	chr7	+	111926927	111927129	uc003vgd.3	ZNF277	TTGCTGATTTCCAAAGACAGTAAGGATTGTATCCTGGAGCCGCTTT	416.333	181	7.41385	6.17997	381	398	470	169	169	205	7.21378	7.73137	7.29641	5.83781	6.83929	5.86281	hsa-miR-300	hsa-miR-489-3p	hsa-miR-619-3p	hsa-miR-422a	hsa-miR-378a-3p
ASCRP000683	0.0394319	3.40248	up	hsa_circRNA_100296	hsa_circ_0000105	exonic	chr1	+	111434013	111435155	uc001dzw.3	CD53	AAGGAAAACAAGTGTCTGCTTATGTCGGGCAAGAATATCACGGCAT	414.667	172.667	7.39639	5.6298	416	357	471	154	164	200	7.44663	7.44041	7.30213	4.63566	6.65921	5.59454	hsa-miR-382-5p	hsa-miR-605-3p	hsa-miR-335-5p	hsa-miR-761	hsa-miR-149-3p
ASCRP001348	0.0414832	2.33694	up	hsa_circRNA_100977	hsa_circ_0002089	exonic	chr11	+	120347369	120348235	uc001pxl.2	ARHGEF12	CAGAGTCCAGATAACAAAGCTTTATTCGTCATTTCCATGTCAGACA	341.333	170.667	6.83682	5.6122	323	331	370	161	157	194	6.72205	7.2156	6.57281	5.28335	6.34109	5.21216	hsa-miR-103a-2-5p	hsa-miR-335-3p	hsa-miR-130b-5p	hsa-miR-339-3p	hsa-miR-605-5p
ASCRP005171	0.000361057	2.52807	up	hsa_circRNA_104924	hsa_circ_0008240	exonic	chr9	+	129102786	129157976	uc004bqh.2	FAM125B	ACCTTCCCAGGACCAGTCCACCATGCCTGAAGTCAAAGACCTCTCA	1265.33	301.667	9.6004	8.26236	1207	1055	1534	302	237	366	9.58298	9.55676	9.66146	8.38292	8.03208	8.37208	hsa-miR-627-3p	hsa-miR-762	hsa-miR-767-5p	hsa-miR-423-3p	hsa-miR-449b-5p
ASCRP000629	1.12911e-05	14.2066	up	hsa_circRNA_100241	hsa_circ_0000072	exonic	chr1	-	58971731	59002413	uc001cyx.1	OMA1	TGAGTACTTGGATAGACTTATACCTCAGGGGCATAAGGAAATGGTG	373.667	145.333	7.08989	3.2614	339	339	443	139	130	167	6.87276	7.28373	7.11316	3.25115	3.40027	3.13278	hsa-miR-136-5p	hsa-miR-606	hsa-miR-145-5p	hsa-miR-153-5p	hsa-miR-302d-5p
ASCRP002706	0.00852075	2.61666	up	hsa_circRNA_102387	hsa_circ_0004979	exonic	chr18	+	74561481	74563895	uc002lmi.3	ZNF236	TGCTACATGAAAAGGAAGAGATGGAGTTTTAACATTGAATGCGGAG	305.333	163.667	6.48641	5.09869	289	278	349	166	137	188	6.38491	6.65742	6.41692	5.63502	4.93403	4.72702	hsa-miR-514a-5p	hsa-miR-411-5p	hsa-miR-573	hsa-miR-518c-5p	hsa-miR-23a-3p
ASCRP003710	0.00596363	2.76701	up	hsa_circRNA_103412	hsa_circ_0004276	exonic	chr3	-	67546221	67559327	uc003dna.4	SUCLG2	TGATCCTAAGGCTGCAGATCAAATTACGAAGCTGTATAATCTCTTC	361	168.667	6.96725	5.49893	382	289	412	170	144	192	7.22045	6.77735	6.90397	5.89953	5.53355	5.0637	hsa-miR-330-3p	hsa-miR-29b-3p	hsa-miR-651-3p	hsa-miR-29c-3p	hsa-miR-29a-3p
ASCRP004484	0.00673745	2.57759	up	hsa_circRNA_104211	hsa_circ_0007762	exonic	chr6	+	147581750	147599340	uc003qly.3	STXBP5	GTACAGACAATCACTCCACATGGGTTACATTTTGCCATCTGCCTTT	643.667	208.333	8.41905	7.05303	633	528	770	206	161	258	8.4383	8.3617	8.45715	7.23069	6.53441	7.39399	hsa-miR-587	hsa-miR-376b-5p	hsa-miR-135a-5p	hsa-miR-135b-5p	hsa-miR-18a-5p
ASCRP004229	0.0319994	4.75394	up	hsa_circRNA_103949	hsa_circ_0073997	exonic	chr5	+	134033588	134039622	uc011cxu.2	SEC24A	TCCAGCAAAGGTTGTATTTCTCGGTATTCAGCAGGTAGTGTCTATT	286.667	157	6.25146	4.00234	305	236	319	147	128	196	6.56901	6.06759	6.11779	3.25115	3.40027	5.3556	hsa-miR-380-5p	hsa-miR-563	hsa-miR-20b-3p	hsa-miR-181a-2-3p	hsa-miR-141-5p
ASCRP004326	0.000269323	3.83263	up	hsa_circRNA_104052	hsa_circ_0008285	exonic	chr6	+	4891946	4892613	uc003mwi.3	CDYL	CTTAGCTGTTAACGGGAAAGGTTGAAAGGATTGTTGACAAAAGGAA	619	184.667	8.35672	6.41838	596	519	742	180	164	210	8.33347	8.33179	8.40491	6.47686	6.65921	6.11909	hsa-miR-892a	hsa-miR-378a-5p	hsa-miR-887-5p	hsa-miR-22-5p	hsa-miR-328-3p
ASCRP005108	0.0113683	7.75359	up	hsa_circRNA_104861	hsa_circ_0004109	exonic	chr9	-	111819470	111826847	uc022bln.1	TMEM245	TTGTTCACGAGAACATTGAGACATTTCTTTCGTTGGCTTCCTGAGG	438.667	163	7.5343	4.57944	419	369	528	154	133	202	7.47122	7.53776	7.59391	4.63566	3.40027	5.70237	hsa-miR-651-3p	hsa-miR-338-5p	hsa-miR-26a-1-3p	hsa-miR-186-3p	hsa-miR-622
ASCRP005086	0.000400411	2.49515	up	hsa_circRNA_104838	hsa_circ_0087641	exonic	chr9	-	99284787	99327765	uc004awi.3	CDC14B	ACGCTATTCCTCTCACATCGCCTTTGTTTTGCCATTCTCTACAGCA	2233.33	438.333	10.608	9.28888	2186	1876	2638	453	353	509	10.6361	10.5518	10.6361	9.48798	9.081	9.29765	hsa-miR-136-5p	hsa-miR-103a-3p	hsa-miR-107	hsa-miR-581	hsa-miR-605-3p
ASCRP003475	0.0238746	2.6735	up	hsa_circRNA_103176	hsa_circ_0062545	exonic	chr22	-	24002051	24026054	uc002zxi.4	GUSBP11	AATTTTGCCGATTTCATGACTAACCAGTGACCTGCTGAAGCTCACA	578.667	200.333	8.22055	6.80182	536	532	668	172	176	253	8.11606	8.37344	8.17215	6.02944	7.06818	7.30783	hsa-miR-509-5p	hsa-miR-134-5p	hsa-miR-181b-3p	hsa-miR-194-3p	hsa-miR-887-5p
ASCRP001315	0.000916665	2.95063	up	hsa_circRNA_100943	hsa_circ_0024139	exonic	chr11	+	103151076	103194718	uc001phn.1	DYNC2H1	CATGATCAGTTCTCAGGCTGATCAGTTGATGTTCGCTTTGCATTTT	363.667	168	7.01884	5.45782	354	326	411	160	147	197	7.00851	7.15236	6.89566	5.2024	5.75508	5.41598	hsa-miR-490-3p	hsa-miR-450b-5p	hsa-miR-409-3p	hsa-miR-1271-5p	hsa-miR-302a-3p
ASCRP000758	0.000171046	3.34553	up	hsa_circRNA_100373	hsa_circ_0003039	exonic	chr1	+	161748033	161753886	uc001gbq.2	ATF6	TCAGCATGTTCCTATTCTGCTCTCTTTGCTGAACTCGGTTATTTCA	1863	338.333	10.3323	8.59011	1911	1625	2053	310	323	382	10.4095	10.3632	10.2244	8.45715	8.8208	8.49238	hsa-miR-181a-2-3p	hsa-miR-345-5p	hsa-miR-607	hsa-miR-873-3p	hsa-miR-219a-1-3p
ASCRP004413	0.00212018	11.7725	up	hsa_circRNA_104140	hsa_circ_0077096	exonic	chr6	+	76412360	76421132	uc003pid.4	SENP6	TACTATCTGTAAACATGCACACTGGTTTTTGGCTGTTGTTTGTTTC	477	154.333	7.77492	4.21758	471	414	546	141	137	185	7.81182	7.82858	7.68436	3.25115	4.93403	4.46755	hsa-miR-582-5p	hsa-miR-153-5p	hsa-miR-15a-3p	hsa-miR-376a-5p	hsa-miR-376a-2-5p
ASCRP001600	0.0117795	2.40163	up	hsa_circRNA_101237	hsa_circ_0003489	exonic	chr13	+	26974589	26975761	uc001uqs.1	CDK8	TTATCATGACCTCAGACTATCAGCTTCAGAAGCTGCTTACCATGGA	294.667	163.667	6.37893	5.11491	279	279	326	165	138	188	6.28669	6.66632	6.18378	5.57575	5.04197	4.72702	hsa-let-7c-5p	hsa-miR-98-5p	hsa-let-7a-5p	hsa-let-7b-5p	hsa-miR-615-5p
ASCRP002182	0.000277523	2.26898	up	hsa_circRNA_101838	hsa_circ_0039930	exonic	chr16	+	68160350	68160513	uc010vkq.2	NFATC3	TGTTGTGAAGCACATCTTCATTACCTCCACTAGACTGGCCTTTACC	840.333	241.667	8.88655	7.70451	869	684	968	246	209	270	8.9903	8.80032	8.86904	7.85374	7.68655	7.57323	hsa-miR-23b-3p	hsa-miR-23a-3p	hsa-miR-433-3p	hsa-miR-130a-5p	hsa-miR-30e-3p
ASCRP004273	0.000785722	3.35167	up	hsa_circRNA_103993	hsa_circ_0001546	exonic	chr5	-	153413350	153414527	uc003lve.3	FAM114A2	GTCAAGTATGTAGCAGCTGATGTTCTAATCATGTCAGATAAAGATG	761.333	202	8.72314	6.97826	738	675	871	186	188	232	8.7192	8.77666	8.67355	6.71004	7.34047	6.88426	hsa-miR-152-5p	hsa-miR-29a-5p	hsa-miR-1271-5p	hsa-miR-29b-1-5p	hsa-miR-421
ASCRP001114	0.000354486	2.96573	up	hsa_circRNA_100740	hsa_circ_0006430	exonic	chr11	-	3712576	3716836	uc001lyg.3	NUP98	ACAGTGACAGGGGATCATCGTCTTGCTCTTCTTTTATCTCAGTTTG	557.667	188.333	8.13479	6.5664	556	454	663	186	165	214	8.18831	8.0631	8.15295	6.71004	6.69097	6.29819	hsa-miR-103a-2-5p	hsa-miR-455-3p	hsa-miR-517-5p	hsa-miR-558	hsa-miR-19b-1-5p
ASCRP001522	0.000863151	2.19699	up	hsa_circRNA_101159	hsa_circ_0002857	exonic	chr12	+	113705647	113707650	uc001tuw.3	TPCN1	ATGATCATCTTTGCCATCCTCGGTCCACGCCACCCTGGAGCTGTTT	1258.67	320	9.58459	8.44906	1325	988	1463	329	269	362	9.75208	9.43099	9.5707	8.62093	8.37887	8.34738	hsa-miR-21-3p	hsa-miR-455-3p	hsa-miR-634	hsa-miR-195-5p	hsa-miR-591
ASCRP003683	0.0144204	2.48028	up	hsa_circRNA_103385	hsa_circ_0065902	exonic	chr3	-	51459757	51459882	uc003dbe.2	VPRBP	TCTACTGTAGGAATGACACTGTGCGCTTTGCTTTGGATGTCCTGGC	464.667	185	7.70102	6.39052	433	426	535	174	173	208	7.57843	7.89751	7.62713	6.16379	6.98663	6.02114	hsa-miR-1271-5p	hsa-miR-181a-2-3p	hsa-miR-593-5p	hsa-miR-140-3p	hsa-miR-96-5p
ASCRP000804	0.00263706	2.34289	up	hsa_circRNA_100421	hsa_circ_0006324	exonic	chr1	-	197611840	197627499	uc001gue.3	DENND1B	CAAATTAAGCACTTTACCTTCCCTGGTTTGAAGTGTATTACAAGCT	1242.67	308.333	9.57969	8.3514	1163	1139	1426	282	306	337	9.5259	9.70078	9.51238	8.17683	8.6996	8.17777	hsa-miR-145-5p	hsa-miR-103a-3p	hsa-miR-107	hsa-miR-496	hsa-miR-372-5p
ASCRP000487	9.48895e-05	4.56141	up	hsa_circRNA_100097	hsa_circ_0009061	exonic	chr1	+	23356961	23377013	uc001bgi.2	KDM1A	ATTAGAAACCGCACAGTAGAGTACAGAGAGATGGATGAAAGCTTGG	236.667	150.333	5.45088	3.2614	224	217	269	153	116	182	5.34677	5.68144	5.32444	3.25115	3.40027	3.13278	hsa-miR-103a-2-5p	hsa-miR-875-3p	hsa-miR-92a-2-5p	hsa-miR-608	hsa-miR-518c-5p
ASCRP003639	0.0235518	2.30085	up	hsa_circRNA_103341	hsa_circ_0065147	exonic	chr3	-	47087976	47108608	uc003cqv.3	SETD2	CTTGCAGCCAGAGGTATATCGAATTCCAAAGAAAAGTCAAACTGAA	306.333	166.667	6.48965	5.28748	267	296	356	161	136	203	6.1537	6.84244	6.47281	5.28335	4.81735	5.76174	hsa-miR-222-3p	hsa-miR-612	hsa-miR-197-5p	hsa-miR-330-5p	hsa-miR-152-5p
ASCRP001595	0.00765063	6.59797	up	hsa_circRNA_101232	hsa_circ_0006732	exonic	chr13	-	21987790	21999817	uc001uod.3	ZDHHC20	ACCACATCAGCTTCAAAAATTACTATTTTTGGAAATGAAGAAAATG	313.667	158.333	6.50973	3.78771	317	245	379	156	135	184	6.66455	6.21081	6.65384	4.83008	3.40027	3.13278	hsa-miR-570-5p	hsa-miR-576-3p	hsa-miR-335-3p	hsa-miR-578	hsa-miR-125b-2-3p
ASCRP003817	0.00301433	2.26558	up	hsa_circRNA_103519	hsa_circ_0068075	exonic	chr3	+	179045348	179046139	uc003fjq.1	ZNF639	CACCCTTCTCGTTATTCAGGCATTTTTTACTGTCTACAGAAACTTA	656.333	217	8.46722	7.28735	631	586	752	194	201	256	8.42944	8.54909	8.42315	6.94918	7.558	7.35486	hsa-miR-183-3p	hsa-miR-651-5p	hsa-miR-500a-5p	hsa-miR-1185-5p	hsa-miR-181d-5p
ASCRP004358	0.00155403	5.7943	up	hsa_circRNA_104084	hsa_circ_0075829	exonic	chr6	+	22020567	22056919	uc003ndl.3	LINC00340	AGAGCCAGCCAGGATCTGCATTTACTGCTCAACCACATCTAATTTG	534.667	169	8.05476	5.52013	500	461	643	166	151	190	7.96691	8.10954	8.08783	5.63502	6.02114	4.90422	hsa-miR-506-3p	hsa-miR-644a	hsa-miR-605-3p	hsa-miR-124-3p	hsa-miR-1224-5p
ASCRP003542	2.38986e-05	8.80299	up	hsa_circRNA_103244	hsa_circ_0008806	exonic	chr22	+	42204878	42209826	uc003bbh.1	CCDC134	TTTAAAATCGACCGCACAGAGCTCAAGAGGTTTGGATATGGACCTT	296.667	144	6.39939	3.2614	282	276	332	149	107	176	6.32093	6.63037	6.24688	3.25115	3.40027	3.13278	hsa-miR-625-5p	hsa-miR-766-3p	hsa-miR-615-5p	hsa-miR-22-5p	hsa-miR-561-5p

## Sheet: down_Q1_vs_Q2
# Fold Change cut-off: 2.0 # P-value cut-off: 0.05 # Condition pairs: Q1_vs_Q2 # Column A: probeID it represents probe name. # Column B: P-value, P-value calculated from unpaired t-test. # Column C: FC (abs), the absolute ratio (no log scale) of normalized intensities between two conditions. # Column D: Regulation, it depicts which group has greater or lower intensity values wrt other group. # Co…
Q1_vs_Q2 2.0 fold down regulated CircRNAs
	P-value	Fold change and Regulation		Annotations										Group--Raw Intensity		Group--Normalized Intensity		Raw Intensity						Normalized Intensity						miRNA Binding Sites
probeID	P-value	FC (abs)	Regulation	circRNA	Alias	circRNA_type	chrom	strand	txStart	txEnd	best_transcript	GeneSymbol	Sequence	group-Q1(raw)	group-Q2(raw)	group-Q1(normalized)	group-Q2(normalized)	[Q1_A, Q1](raw)	[Q1_B, Q1](raw)	[Q1_C, Q1](raw)	[Q2_A, Q2](raw)	[Q2_B, Q2](raw)	[Q2_C, Q2](raw)	[Q1_A, Q1](normalized)	[Q1_B, Q1](normalized)	[Q1_C, Q1](normalized)	[Q2_A, Q2](normalized)	[Q2_B, Q2](normalized)	[Q2_C, Q2](normalized)	MRE1	MRE2	MRE3	MRE4	MRE5
ASCRP004184	0.000914995	2.5346	down	hsa_circRNA_103904	hsa_circ_0073177	exonic	chr5	+	80063751	80088663	uc003kgz.3	MSH3	AGATTTATCATGTTCTACCCAAGAGTTCTTCTTGATTGTCAAAACT	353.333	296	6.88583	8.22759	333	288	439	306	236	346	6.81147	6.76579	7.08023	8.42446	8.02137	8.23695	hsa-miR-17-3p	hsa-miR-16-5p	hsa-miR-541-5p	hsa-miR-15a-5p	hsa-miR-195-5p
ASCRP003658	0.0486249	2.23146	down	hsa_circRNA_103360	hsa_circ_0001295	exonic	chr3	-	47716964	47727660	uc003crq.2	SMARCC1	CCAAGAAAACATTAGCAAAGGAAGATGAAGATCCTGCCAAAGGTGA	282.667	228.667	6.25014	7.40813	266	271	311	185	227	274	6.14353	6.5747	6.0322	6.67164	7.92745	7.6253	hsa-miR-510-5p	hsa-miR-629-5p	hsa-miR-23a-3p	hsa-miR-23b-3p	hsa-miR-432-5p
ASCRP003318	0.00108454	2.42574	down	hsa_circRNA_103012	hsa_circ_0059702	exonic	chr20	+	30142548	30149539	uc002wwc.3	HM13	AAGCATGCTCAGTGGTGTTTCCCCAGGATCTGCTGGAGAAAGGCCT	303.667	244	6.46224	7.74066	285	270	356	233	233	266	6.34775	6.56616	6.47281	7.70439	7.99545	7.52215	hsa-miR-320a	hsa-miR-320b	hsa-miR-320c	hsa-miR-338-3p	hsa-miR-138-5p
ASCRP003998	0.0170836	2.38325	down	hsa_circRNA_103704	hsa_circ_0070467	exonic	chr4	+	95494501	95507595	uc003htf.3	PDLIM5	AATCTGAAGCCGATAATACAAAGAAGGCAAAAGCATCTGCTGCACC	213	178.333	4.77192	6.02485	201	197	241	171	145	219	4.55454	5.14749	4.61373	5.9645	5.61308	6.49697	hsa-miR-612	hsa-miR-873-3p	hsa-miR-581	hsa-miR-27b-3p	hsa-miR-1298-3p
ASCRP000414	0.0107625	2.39409	down	hsa_circRNA_100024	hsa_circ_0009135	exonic	chr1	-	6021853	6029319	uc001als.2	NPHP4	GCTCATGGAGAATCCGCCCTTGTATTTTCACACATCCCTAAACCAC	457.667	375.333	7.67047	8.92995	437	453	483	341	374	411	7.59811	8.05295	7.36036	8.74002	9.31361	8.73621	hsa-miR-637	hsa-miR-597-3p	hsa-miR-204-3p	hsa-miR-342-5p	hsa-miR-509-5p
ASCRP001094	0.0329264	2.228	down	hsa_circRNA_100720	hsa_circ_0020394	exonic	chr10	+	128768965	128860040	uc010qun.2	DOCK1	CAGACCGTCCGGGTGAAGCTTTTTATAACTATGATGCCAGAGGAGC	209	174.333	4.63453	5.79028	198	190	239	160	148	215	4.43457	4.92218	4.54684	5.2024	5.82514	6.34331	hsa-miR-103a-2-5p	hsa-miR-132-3p	hsa-miR-196a-5p	hsa-miR-138-2-3p	hsa-miR-136-5p
ASCRP002217	0.011654	2.75346	down	hsa_circRNA_101875	hsa_circ_0040481	exonic	chr16	-	74660240	74671868	uc002fda.3	RFWD3	CAAATTCTGCCCTGTTCCCTACTGAAGGAACAGATGCTAAGGAAAC	247	204.333	5.57386	7.0351	228	199	314	196	192	225	5.44938	5.20729	6.0649	7.005	7.41633	6.68397	hsa-miR-1301-3p	hsa-miR-330-5p	hsa-miR-450b-5p	hsa-miR-338-3p	hsa-miR-634
ASCRP004097	0.0180128	2.41784	down	hsa_circRNA_103807	hsa_circ_0072049	exonic	chr5	-	31431682	31451747	uc003jhi.2	DROSHA	TGTTTTGAAGCGTTAATAGCATGCAATGATGCTACCTGTTCTGACC	244.333	196	5.5312	6.80491	230	196	307	179	180	229	5.49808	5.11664	5.97887	6.42953	7.17375	6.81147	hsa-miR-421	hsa-miR-520d-5p	hsa-miR-1283	hsa-miR-571	hsa-miR-586
ASCRP000248	5.74538e-05	2.14703	down	hsa_circRNA_001302	hsa_circ_0001416	intragenic	chr4	+	57976053	57976143	NR_034081	IGFBP7-AS1	CGGGTAGGTGGTGCCCTTGCTGACCTGGGTGATGGCCTTCTCCCCG	5268.33	3763	11.879	12.9814	5094	4255	6456	3650	3150	4489	11.9258	11.7665	11.9448	12.9704	12.9454	13.0283	hsa-miR-22-3p
ASCRP001543	0.00675655	3.53561	down	hsa_circRNA_101180	hsa_circ_0028932	exonic	chr12	-	121204065	121222396	uc001tzd.3	SPPL3	TCACGATGGCCTATTTAAAGGCATCCAAACAATTGACTCTACCCAG	243.333	220	5.5236	7.34556	264	194	272	230	176	254	6.11779	5.0583	5.39471	7.64255	7.06818	7.32593	hsa-miR-185-5p	hsa-miR-769-5p	hsa-miR-651-3p	hsa-miR-296-5p	hsa-miR-874-5p
ASCRP000500	0.000253057	3.07303	down	hsa_circRNA_100110	hsa_circ_0006913	exonic	chr1	+	27087346	27089776	uc001bmt.1	ARID1A	TATCCAAAACAGGATCTATCTGGTTCAATAGATGACCTCCCCATGG	595.333	570.333	8.28501	9.90467	573	557	656	553	530	628	8.25299	8.46789	8.13414	9.94023	10.0375	9.73631	hsa-miR-637	hsa-miR-485-5p	hsa-miR-656-5p	hsa-miR-873-3p	hsa-miR-125a-3p
ASCRP005284	0.000285338	2.64776	down	hsa_circRNA_105037	hsa_circ_0091710	exonic	chrX	-	151130894	151131115	uc011myd.2	GABRE	TTGTACACAATTAGGAATACACCATTGACATCATCTTCTCCCAGAC	634.333	543	8.39927	9.80405	570	567	766	519	505	605	8.24231	8.50658	8.44892	9.81759	9.94673	9.64781	hsa-miR-197-3p	hsa-miR-149-5p	hsa-miR-888-5p	hsa-miR-145-3p	hsa-miR-92a-1-5p
ASCRP005221	0.000484509	2.14801	down	hsa_circRNA_104974	hsa_circ_0002818	exonic	chrX	-	2326785	2343345	uc004cqf.4	DHRSX	TAAAAGAAGAAACCTTGAACGACAAAGTTTTCCCCCCACGACCTGA	626	469.333	8.35419	9.45719	654	472	752	441	406	561	8.49313	8.14629	8.42315	9.44309	9.46009	9.46838	hsa-miR-215-3p	hsa-miR-192-3p	hsa-miR-34c-3p	hsa-miR-20b-3p	hsa-miR-19b-1-5p
ASCRP003884	9.43015e-06	3.05952	down	hsa_circRNA_103589	hsa_circ_0068954	exonic	chr4	+	2939478	2940519	uc003gge.1	NOP14-AS1	TTGGAATTGCAGATGTGAGGTCGGCACAGACGCAACCCAGTCTCCT	684.333	641.667	8.52958	10.1429	693	549	811	625	564	736	8.61059	8.43388	8.54427	10.1848	10.1452	10.0986	hsa-miR-330-5p	hsa-miR-326	hsa-miR-22-5p	hsa-miR-425-3p	hsa-miR-665
ASCRP004026	9.0284e-05	2.21971	down	hsa_circRNA_103735	hsa_circ_0006901	exonic	chr4	-	128851837	128854248	uc003ifp.3	MFSD8	TTTCCAAAAACAAGTACAGATGAAGCTCAGGTTCCCCAAGGAAATA	416.667	331.667	7.39454	8.54491	420	341	489	311	300	384	7.48337	7.3084	7.39184	8.47043	8.64366	8.52065	hsa-miR-16-5p	hsa-miR-15b-5p	hsa-miR-337-5p	hsa-miR-410-3p	hsa-miR-588
ASCRP002244	0.000139384	2.23005	down	hsa_circRNA_101902	hsa_circ_0003098	exonic	chr16	+	88037900	88071617	uc002fkr.3	BANP	GGACGGTCAGCGTCGTCCCCCAGACTACAGTAATACTCAACAATGA	1134.67	844.333	9.41192	10.569	1122	1039	1243	800	751	982	9.452	9.5259	9.25785	10.5518	10.5944	10.5608	hsa-miR-500a-3p	hsa-miR-874-3p	hsa-miR-636	hsa-miR-377-5p	hsa-miR-604
ASCRP001065	0.000137385	2.51962	down	hsa_circRNA_100691	hsa_circ_0020117	exonic	chr10	-	118464661	118466796	uc001lcu.3	HSPA12A	AATGCATCCATGTGATGAGAAACGGCTCCCACATCTGCATATTCAT	497	423.333	7.87681	9.21001	472	448	571	399	356	515	7.81743	8.0165	7.79649	9.18922	9.1162	9.32462	hsa-miR-149-3p	hsa-miR-578	hsa-miR-30b-3p	hsa-miR-653-3p	hsa-miR-586
ASCRP000313	8.57187e-05	2.56828	down	hsa_circRNA_001671	hsa_circ_0000322	antisense	chr11	+	64557695	64559582	NM_004579	MAP4K2	GGATGCTCAGGTGCCAGTGTGGCCGTGGGCTCGCCCTGCATGTTGA	470.667	399.667	7.7368	9.0976	450	418	544	383	366	450	7.67953	7.8553	7.67557	9.10199	9.19892	8.9919	hsa-miR-328-5p	hsa-miR-619-5p	hsa-miR-188-3p	hsa-miR-149-3p	hsa-miR-650
ASCRP000424	0.000117522	3.77902	down	hsa_circRNA_100034	hsa_circ_0006837	exonic	chr1	-	8555122	8617582	uc001ape.3	RERE	GAATGCACTGAACACAAGTAAGAGGGACCATCTCCTCATGAACGTC	501	548.667	7.89664	9.81466	454	457	592	511	505	630	7.70525	8.08717	7.89751	9.75354	9.94673	9.74369	hsa-miR-105-5p	hsa-miR-16-5p	hsa-miR-424-5p	hsa-miR-15a-5p	hsa-miR-15b-5p
ASCRP001558	0.000830656	8.94611	down	hsa_circRNA_101195	hsa_circ_0029104	exonic	chr12	+	123035865	123042236	uc001ucv.3	KNTC1	CCAAAACCAGGGATACCATATACCTTTTAGAAGGAGTTTGCAAAAA	175	176.667	2.74542	5.90668	171	151	203	162	148	220	2.88679	2.59005	2.75941	5.36438	5.82514	6.53052	hsa-miR-376a-2-5p	hsa-miR-154-5p	hsa-miR-30a-5p	hsa-miR-29b-1-5p	hsa-miR-554
ASCRP005117	0.00294266	4.88478	down	hsa_circRNA_104870	hsa_circ_0008043	exonic	chr9	-	114332370	114348445	uc004bfj.3	PTGR1	GGTCTTAGAGAGTTGTGGAAAGTAAAAATGTAGCCCTACCAAAAGG	209.333	197.667	4.5816	6.86989	186	190	252	198	168	227	3.90044	4.92218	4.92218	7.05807	6.80584	6.74577	hsa-miR-208a-5p	hsa-miR-449c-5p	hsa-miR-637	hsa-miR-374a-3p	hsa-miR-205-3p
ASCRP003460	0.000575064	2.31163	down	hsa_circRNA_103159	hsa_circ_0062239	exonic	chr22	-	19363153	19365589	uc011agx.1	HIRA	CTGTGGAAAGGGACTTCTCCACGGCATTCTTTAACAGCATCCCCCT	666.333	520.333	8.49396	9.70288	672	554	773	487	411	663	8.55964	8.45767	8.46457	9.66901	9.51916	9.92046	hsa-let-7i-5p	hsa-let-7g-5p	hsa-miR-98-5p	hsa-miR-196a-5p	hsa-miR-644a
ASCRP003047	0.0105733	2.68351	down	hsa_circRNA_102735	hsa_circ_0006033	exonic	chr2	-	61721028	61722748	uc002sbj.3	XPO1	GGAGACAGCTATATTTGCCCATGTTATTCAAGATGCTTCCTTTAAA	254.667	217	5.82733	7.25145	245	227	292	192	223	236	5.80915	5.89953	5.77333	6.89566	7.87349	6.98521	hsa-miR-329-5p	hsa-miR-125a-5p	hsa-miR-138-1-3p	hsa-miR-580-5p	hsa-miR-125b-5p
ASCRP003082	0.00242907	2.37362	down	hsa_circRNA_102771	hsa_circ_0055377	exonic	chr2	+	80772106	80783018	uc010yse.2	CTNNA2	TCTGAAACAGGTTGCCAATTTGGCCTGTTCCATCTCCAACAATGAA	354.333	286.333	6.92385	8.17094	340	308	415	304	261	294	6.88655	6.95936	6.92564	8.40278	8.29781	7.81222	hsa-miR-492	hsa-miR-1298-3p	hsa-miR-22-3p	hsa-miR-505-3p	hsa-miR-136-5p
ASCRP004449	0.0327907	2.00558	down	hsa_circRNA_104176	hsa_circ_0077657	exonic	chr6	-	111708967	111793343	uc003pux.4	REV3L	AGAGTCAAGCAAAGAATAAAACCCAAGACAAGCCACATAAAAGCAA	259.333	200	5.89594	6.89996	263	223	292	196	189	215	6.10212	5.81236	5.77333	7.005	7.35155	6.34331	hsa-miR-335-3p	hsa-miR-141-5p	hsa-miR-511-5p	hsa-miR-539-5p	hsa-miR-106a-3p
ASCRP005249	0.0131681	2.35604	down	hsa_circRNA_105002	hsa_circ_0090830	exonic	chrX	-	54491883	54492285	uc011moi.1	FGD1	GATGCCCAAAGGACCGCTATCCACGCATTGGAGACATCCTGCAGAA	205.667	172.333	4.49131	5.72767	190	189	238	162	150	205	4.09238	4.87379	4.50774	5.36438	5.95581	5.86281	hsa-miR-526b-5p	hsa-miR-302b-5p	hsa-miR-302d-5p	hsa-miR-486-3p	hsa-miR-505-5p
ASCRP003894	0.00304282	3.8958	down	hsa_circRNA_103599	hsa_circ_0006681	exonic	chr4	+	6995910	7002978	uc003gjs.4	TBC1D14	AAATATCACCCACGGAATATGAAGACAAGGCTGGAAGACCTAGCAA	199.333	181	4.23826	6.20018	198	167	233	185	147	211	4.43457	3.93622	4.34398	6.67164	5.75508	6.17382	hsa-miR-103a-2-5p	hsa-miR-23a-3p	hsa-miR-30c-1-3p	hsa-miR-23b-3p	hsa-miR-876-3p
ASCRP001767	0.000473505	3.3461	down	hsa_circRNA_101408	hsa_circ_0032704	exonic	chr14	+	76173360	76187046	uc001xrx.3	TTLL5	AGTTGTTTTGCCAAACCAGATCTCCCTGGAAGAGAACATTTTGGTC	784	810	8.77691	10.5194	671	769	912	720	813	897	8.55677	9.00266	8.77131	10.3979	10.7304	10.4298	hsa-miR-136-5p	hsa-miR-500a-5p	hsa-miR-578	hsa-miR-34b-5p	hsa-miR-449c-5p
ASCRP000301	8.11137e-06	3.14607	down	hsa_circRNA_001583	hsa_circ_0001054	intronic	chr2	-	100506410	100506635	NM_001025108	AFF3	ATTAAAGAAGTCTAACTTTCAGGCTGGATGCGCTGGTGTCCCATTA	389.333	371	7.21636	8.86991	373	338	457	352	339	422	7.16561	7.27211	7.21135	8.82438	8.96454	8.8208	hsa-miR-210-5p	hsa-miR-216a-3p	hsa-miR-764	hsa-miR-629-3p	hsa-miR-148b-5p
ASCRP004341	0.00543237	2.95905	down	hsa_circRNA_104067	hsa_circ_0002245	exonic	chr6	+	17507399	17514185	uc003ncb.3	CAP2	GAGCAAAACAAATGACGTGGCCGCACTTCTGAAACCCATATCGGAA	232	199	5.29348	6.85861	209	212	275	194	160	243	4.87379	5.54904	5.45761	6.94918	6.48896	7.1377	hsa-miR-412-3p	hsa-miR-561-3p	hsa-miR-30c-2-3p	hsa-miR-146a-3p	hsa-miR-876-5p
ASCRP001585	0.0249108	2.88848	down	hsa_circRNA_101222	hsa_circ_0029601	exonic	chr13	-	20067587	20077417	uc001umd.3	TPTE2	CGAAAGAAAGTCCACCCACAAATGAATTATCAGGAGTGAACCCAGA	209.333	181	4.61765	6.14796	192	203	233	169	150	224	4.18452	5.32444	4.34398	5.83781	5.95581	6.65026	hsa-miR-10a-3p	hsa-miR-326	hsa-miR-330-5p	hsa-miR-455-5p	hsa-miR-181b-5p
ASCRP004861	0.000665201	3.79392	down	hsa_circRNA_104608	hsa_circ_0084151	exonic	chr8	+	42780699	42805598	uc003xpr.3	HOOK3	GCCATTCAAGAGAGATCCTGCATATTTTGATGAAAATTGGCTAAAC	199	181	4.25898	6.18266	195	175	227	171	151	221	4.29888	4.34398	4.13406	5.9645	6.02114	6.56235	hsa-miR-145-3p	hsa-miR-626	hsa-miR-653-5p	hsa-miR-519e-5p	hsa-miR-135a-5p
ASCRP001462	5.62268e-05	2.23092	down	hsa_circRNA_101094	hsa_circ_0027478	exonic	chr12	+	69109406	69125499	uc001suf.3	NUP107	CACTACTGAGGACCCTGATGCTCCCATAAGACAGAAAATGCCCCTT	1645	1162.67	10.072	11.2297	1632	1452	1851	1084	979	1425	10.136	10.1116	9.96859	11.1776	11.2085	11.3029	hsa-miR-1301-3p	hsa-miR-582-5p	hsa-miR-215-3p	hsa-miR-26b-3p	hsa-miR-646
ASCRP004108	0.0178814	2.1817	down	hsa_circRNA_103818	hsa_circ_0072279	exonic	chr5	-	37352838	37358253	uc003jkt.1	NUP155	TTGCAAACAGAGGAGACCTTGCCTATTTTGATGGACTTAGTGAGAC	269.333	209.333	6.04929	7.17474	254	272	282	204	180	244	5.9645	6.58882	5.59454	7.18989	7.17375	7.16057	hsa-miR-665	hsa-miR-874-5p	hsa-miR-188-3p	hsa-miR-29b-2-5p	hsa-miR-1271-3p
ASCRP002135	0.0366059	2.07763	down	hsa_circRNA_101789	hsa_circ_0038885	exonic	chr16	+	28970311	28970421	uc002drv.3	NFATC2IP	ACTGTCTCGAACTGTGTGGTACTAACAAGTTCTCCAGAGGCCACAG	214.333	175	4.83739	5.89232	215	192	236	167	159	199	5.07445	5.00313	4.43457	5.70583	6.4337	5.53744	hsa-miR-199b-5p	hsa-miR-593-3p	hsa-miR-365b-5p	hsa-miR-762	hsa-miR-609
ASCRP001821	9.79406e-06	3.36272	down	hsa_circRNA_101470	hsa_circ_0034326	exonic	chr15	-	31947298	31981684	uc001zfs.1	OTUD7A	ACCTGCTGGAAGAGTTCTCAGGCGCTGTGGTCTCACCTTCCACTGG	1072.33	1067.33	9.30286	11.0525	1052	911	1254	970	940	1292	9.32293	9.30065	9.28499	10.93	11.1011	11.1264	hsa-miR-744-3p	hsa-miR-372-3p	hsa-miR-302c-3p	hsa-miR-516b-5p	hsa-miR-92a-2-5p
ASCRP001182	4.476e-08	3.3303	down	hsa_circRNA_100808	hsa_circ_0003110	exonic	chr11	-	46529740	46534363	uc001ncu.1	AMBRA1	TTGAGGACTTTGAGAGGCTGCTGGAATCTTCCCTCATTTCATTATC	861	890.333	8.93882	10.6745	827	754	1002	839	789	1043	8.92019	8.96201	8.93426	10.6703	10.6588	10.6943	hsa-miR-330-5p	hsa-miR-326	hsa-miR-139-3p	hsa-miR-765	hsa-miR-410-5p
ASCRP001317	0.0276792	2.64491	down	hsa_circRNA_100945	hsa_circ_0008602	exonic	chr11	-	106849344	106856857	uc001pjg.1	GUCY1A2	TTCTTCAGTGTACTGCTAATATACTCGCCTCAGACGATACAGCAGA	231.667	196.333	5.27595	6.67917	208	210	277	185	152	252	4.82373	5.50604	5.49808	6.67164	6.08097	7.28489	hsa-miR-544a	hsa-miR-200c-3p	hsa-miR-148a-3p	hsa-miR-362-5p	hsa-miR-17-3p
ASCRP004033	0.00235924	2.32515	down	hsa_circRNA_103742	hsa_circ_0002594	exonic	chr4	-	139993019	139994721	uc003ihm.1	ELF2	CCATGAACCAATGAAAAAGAAAAAAGTGGAAGCATCAGTTCACAGC	231	188.333	5.30507	6.52239	223	205	265	184	154	227	5.31541	5.37311	5.22669	6.63763	6.18378	6.74577	hsa-miR-587	hsa-let-7e-5p	hsa-miR-16-5p	hsa-miR-514a-3p	hsa-miR-503-5p
ASCRP002267	0.00832383	5.18668	down	hsa_circRNA_101925	hsa_circ_0041151	exonic	chr17	-	131558	183725	uc002fre.2	RPH3AL	AAGATCTGCAGTGAGCAAAGAGAGAGGATCGTCTGCCTTATTGAAA	220.667	223.667	5.00621	7.38102	231	203	228	192	205	274	5.52965	5.32444	4.16455	6.89566	7.6221	7.6253	hsa-miR-22-3p	hsa-miR-519e-5p	hsa-miR-515-5p	hsa-miR-888-5p	hsa-miR-766-3p
ASCRP001697	0.00128759	2.47175	down	hsa_circRNA_101338	hsa_circ_0031570	exonic	chr14	-	31849672	31852977	uc001wrf.4	HEATR5A	ATGACATTAGGTCTCCTTGACAGTATCTTGTCAGTTATTCTTCATC	358.333	300.667	6.94588	8.25142	328	313	434	300	231	371	6.7757	7.0127	7.04925	8.36635	7.97768	8.41022	hsa-miR-545-3p	hsa-miR-452-5p	hsa-miR-34a-3p	hsa-miR-488-3p	hsa-miR-1323
ASCRP003148	0.016429	2.42673	down	hsa_circRNA_102840	hsa_circ_0003339	exonic	chr2	+	162223988	162227833	uc002ubu.2	PSMD14	TAAAAGGAAAGGGGCCACCTACAGATGCTCCTGCAGTGGACACAGC	246	196.333	5.56215	6.84116	252	190	296	190	170	229	5.92646	4.92218	5.83781	6.83772	6.8743	6.81147	hsa-miR-514a-5p	hsa-miR-888-3p	hsa-miR-632	hsa-miR-301a-5p	hsa-miR-134-5p
ASCRP005356	4.77561e-06	3.37759	down	hsa_circRNA_400062	hsa_circ_0092291	intronic	chr20	-	32677771	32678011	NM_003908	EIF2S2	TTTAAGAAGGTTGGCATGTCTGTCAACATGTTTGAGTGGCTCTCCT	910	939.333	9.00451	10.7605	877	737	1116	917	812	1089	9.00512	8.93426	9.07416	10.8275	10.7227	10.7314	hsa-miR-526a	hsa-miR-518f-5p	hsa-miR-520c-5p	hsa-miR-518d-5p	hsa-miR-522-5p
ASCRP001071	0.00175935	2.3455	down	hsa_circRNA_100697	hsa_circ_0020246	exonic	chr10	-	123600596	123683844	uc001lfp.3	ATE1	GCGTCTACTCTGCACTACGGCATGTGGGCACATTCCATGACAGTAC	242	196	5.56	6.78989	239	208	279	195	160	233	5.68495	5.45761	5.53744	6.9745	6.48896	6.90622	hsa-miR-527	hsa-miR-518a-5p	hsa-miR-134-5p	hsa-miR-888-5p	hsa-miR-616-5p
ASCRP000286	0.000208224	2.87047	down	hsa_circRNA_001506	hsa_circ_0000981	intronic	chr2	-	20240809	20240905	NM_014713	LAPTM4A	CGTCGTGATGGTAGTCTCCCACTATTTTATATCTTTGTTACTTCAA	2908.67	2726	10.9915	12.5128	2617	2829	3280	2739	2437	3002	10.842	11.1927	10.9397	12.6203	12.476	12.442	hsa-miR-517-5p	hsa-miR-550a-3p	hsa-miR-590-3p	hsa-miR-200c-5p	hsa-miR-651-5p
ASCRP004669	0.0012985	2.47377	down	hsa_circRNA_104413	hsa_circ_0080724	exonic	chr7	-	75197502	75203206	uc003uds.2	HIP1	ACCGCTTCATGGAGCAGTTTACAAATATTCAACTCCCTGGACATGT	211.667	176.333	4.69238	5.9991	202	180	253	174	151	204	4.61373	4.52351	4.93991	6.16379	6.02114	5.81236	hsa-miR-328-5p	hsa-miR-663a	hsa-miR-431-5p	hsa-miR-17-3p	hsa-miR-744-5p
ASCRP004374	0.00466439	3.1525	down	hsa_circRNA_104101	hsa_circ_0001599	exonic	chr6	-	35586872	35610620	uc003okx.2	FKBP5	GGAGCAACAGTAGAAAGTTCTCTACTTAAAAGACAATGACTACTGA	209.667	183.667	4.68049	6.33699	209	192	228	173	158	220	4.87379	5.00313	4.16455	6.09555	6.38491	6.53052	hsa-miR-1468-5p	hsa-miR-642a-5p	hsa-miR-561-5p	hsa-miR-29b-1-5p	hsa-miR-708-5p
ASCRP001982	0.00642535	2.55162	down	hsa_circRNA_101633	hsa_circ_0036629	exonic	chr15	+	85657103	85664245	uc002blh.3	PDE8A	AAACATGGAGAGGTAATCAATATTATCAATGCTGCCCAGGAAAGTA	232	191.667	5.33019	6.6816	236	206	254	192	168	215	5.62409	5.40325	4.96322	6.89566	6.80584	6.34331	hsa-miR-203a-5p	hsa-miR-432-5p	hsa-miR-770-5p	hsa-miR-34c-5p	hsa-miR-616-3p
ASCRP002448	5.81133e-06	2.51347	down	hsa_circRNA_102116	hsa_circ_0003258	exonic	chr17	-	47388673	47389404	uc002iou.4	ZNF652	GAAAACACACACTGCACACACAAAAGACATGCCATTTACATGCGAA	686	558.667	8.55105	9.88073	683	580	795	523	506	647	8.58898	8.54427	8.51991	9.8499	9.95357	9.83872	hsa-miR-520d-3p	hsa-miR-500a-5p	hsa-miR-518c-3p	hsa-miR-103a-2-5p	hsa-miR-518f-3p
ASCRP004917	1.53658e-05	3.13006	down	hsa_circRNA_104664	hsa_circ_0006623	exonic	chr8	-	101718878	101719225	uc003yjt.1	PABPC1	ACAAGTTACAATGCAACAGCATTCCAAAATATGCCCGGTGCTATCC	268.333	239.667	6.03979	7.68598	266	230	309	233	213	273	6.14353	5.96306	6.01278	7.70439	7.74109	7.61246	hsa-miR-1301-3p	hsa-miR-224-3p	hsa-miR-601	hsa-miR-29b-1-5p	hsa-miR-497-5p
ASCRP003625	0.00599003	4.36244	down	hsa_circRNA_103327	hsa_circ_0064832	exonic	chr3	-	37162982	37163182	uc003cgp.2	LRRFIP2	TGTTGGCAGTCACAGGGAAGATTCGGAAAGGGCCAGGTATTCCCAC	216	209	4.86977	6.9949	202	199	247	195	158	274	4.61373	5.20729	4.78827	6.9745	6.38491	7.6253	hsa-miR-488-5p	hsa-miR-134-5p	hsa-miR-148b-3p	hsa-miR-586	hsa-miR-612
ASCRP004680	0.00249169	2.42653	down	hsa_circRNA_104424	hsa_circ_0008751	exonic	chr7	+	90585011	90613556	uc003uky.2	CDK14	AATATTTCTGGTCTTGCAAGAGCAAAATCCGTCCCTAGCCACACAT	318	256.667	6.61052	7.88941	318	284	352	253	246	271	6.67164	6.72205	6.43787	7.92819	8.15833	7.58172	hsa-miR-516b-5p	hsa-miR-15b-5p	hsa-miR-424-5p	hsa-miR-140-3p	hsa-miR-219a-1-3p
ASCRP003377	1.60207e-05	2.95034	down	hsa_circRNA_103073	hsa_circ_0060558	exonic	chr20	-	44530905	44531243	uc002xqq.2	PLTP	ACCTGCGCAGAGCCCAGCAGTGATTGACTCCCCATTGAAGCTGGAG	474.667	437.667	7.757	9.31789	450	422	552	417	383	513	7.67953	7.87848	7.71301	9.29363	9.34487	9.31517	hsa-miR-100-5p	hsa-miR-99a-5p	hsa-miR-34a-5p	hsa-miR-621	hsa-miR-542-3p
ASCRP003338	0.0025543	2.48362	down	hsa_circRNA_103032	hsa_circ_0059958	exonic	chr20	+	33065576	33067594	uc002xak.2	ITCH	TTTATTGCCATGATAATGAGCTTCAGTCCCCAAGATCTGCGAAGAC	302.667	247.333	6.44186	7.75431	316	256	336	220	239	283	6.65384	6.38275	6.289	7.49541	8.05193	7.71558	hsa-miR-548b-3p	hsa-miR-15b-3p	hsa-miR-598-5p	hsa-miR-205-3p	hsa-miR-186-5p
ASCRP000419	0.000431112	3.88586	down	hsa_circRNA_100029	hsa_circ_0009535	exonic	chr1	+	6679862	6680397	uc001aob.4	PHF13	AGGACATCATGGTGGACTCAGGAACTCCCTTTAAGGAGCAGCCCCA	277.667	276	6.10276	8.06099	247	234	352	272	244	312	5.84096	6.02944	6.43787	8.09048	8.12739	7.9651	hsa-miR-1468-5p	hsa-miR-512-3p	hsa-miR-877-3p	hsa-miR-191-3p	hsa-miR-761
ASCRP000375	0.000369763	2.06967	down	hsa_circRNA_002050	hsa_circ_0000738	exonic	chr17	+	5113044	5126779	NR_034082	LOC100130950	AGAAGAATGAGGACACTTGTTTAACAAGACATCTGCCCATGTCCCT	447.333	344	7.591	8.6404	437	369	536	330	283	419	7.59811	7.53776	7.63713	8.63075	8.49013	8.80032	hsa-miR-146a-3p	hsa-let-7b-5p	hsa-let-7c-5p	hsa-let-7a-5p	hsa-miR-493-3p
ASCRP003061	0.000837345	3.42243	down	hsa_circRNA_102749	hsa_circ_0055002	exonic	chr2	+	66691240	66739426	uc002sdw.1	MEIS1	GCATCTAACACCCTCTTGGAACAGAGATCATGATGACACGGCATCT	196.333	176	4.15323	5.92825	194	173	222	168	147	213	4.27113	4.25233	3.93622	5.77333	5.75508	6.25634	hsa-miR-494-5p	hsa-miR-758-3p	hsa-miR-660-3p	hsa-miR-661	hsa-miR-374a-3p
ASCRP003157	0.00579776	5.01379	down	hsa_circRNA_102849	hsa_circ_0005904	exonic	chr2	+	172305190	172314585	uc002ugx.3	DCAF17	TCGCTGAACAGGGAGATATACTTCCCAATTCATCAGATTATAAGTC	197.333	184.667	4.08572	6.41162	176	177	239	177	166	211	3.28854	4.42177	4.54684	6.33216	6.72887	6.17382	hsa-let-7g-5p	hsa-let-7i-5p	hsa-miR-98-5p	hsa-miR-141-3p	hsa-miR-545-3p
ASCRP003904	0.0032722	2.16433	down	hsa_circRNA_103609	hsa_circ_0069320	exonic	chr4	-	22390710	22404422	uc003gqm.1	GPR125	GCCAAACGCACCCTAGATTTGACGGGATCTGAACTATACACCCAGG	207	171.333	4.56953	5.68345	208	182	231	165	148	201	4.82373	4.61373	4.27113	5.57575	5.82514	5.64946	hsa-miR-485-5p	hsa-miR-208a-5p	hsa-miR-140-3p	hsa-miR-532-3p	hsa-miR-371a-5p
ASCRP004376	0.00182091	2.08307	down	hsa_circRNA_104103	hsa_circ_0076251	exonic	chr6	+	38050167	38084515	uc003onx.3	ZFAND3	TGTCGCTGCGGTGGGCCATGCACAGACACAGCTCATGTCTCATTAA	305	230.333	6.48267	7.54138	293	279	343	229	208	254	6.42953	6.66632	6.35217	7.6253	7.67292	7.32593	hsa-miR-29b-1-5p	hsa-miR-1271-5p	hsa-miR-96-5p	hsa-miR-369-5p	hsa-miR-140-3p
ASCRP002022	0.00282003	3.0146	down	hsa_circRNA_101675	hsa_circ_0000665	exonic	chr16	+	1364020	1370518	uc002clc.2	UBE2I	CGATTTACTGGGACTTTGAACATGTCGGGGATCGCCCTCAGCAGAC	279	250.667	6.19458	7.78655	254	279	304	236	211	305	5.9645	6.66632	5.95291	7.74109	7.71386	7.90468	hsa-miR-203a-5p	hsa-miR-578	hsa-miR-659-3p	hsa-miR-622	hsa-miR-889-5p
ASCRP001567	0.00128227	2.8914	down	hsa_circRNA_101204	hsa_circ_0029346	exonic	chr12	-	125296415	125302253	uc001ugp.3	SCARB1	ACAAGTGGAACGGGCTGAGCAAGAACGTGCGCATCGACCCCAGTAG	246.667	210.333	5.65091	7.18268	232	214	294	206	194	231	5.54904	5.59454	5.80915	7.23069	7.45384	6.8635	hsa-miR-93-5p	hsa-miR-556-5p	hsa-miR-550a-5p	hsa-miR-550a-3-5p	hsa-miR-653-5p
ASCRP003820	9.19742e-05	2.77355	down	hsa_circRNA_103522	hsa_circ_0068135	exonic	chr3	+	180685838	180688146	uc003fkp.3	FXR1	GAAAATGGGCTAGGTACAAATTCTGAGCTGTCTAACCCCTCTGAAA	276.667	233.667	6.12889	7.60062	275	231	324	232	203	266	6.24688	5.97601	6.16379	7.68348	7.59624	7.52215	hsa-miR-10b-3p	hsa-miR-197-3p	hsa-miR-626	hsa-miR-125a-5p	hsa-miR-494-5p
ASCRP002265	0.000494431	3.23853	down	hsa_circRNA_101923	hsa_circ_0041148	exonic	chr17	-	96901	183725	uc002fre.2	RPH3AL	GTGGGCCCGAGGAAGAGAGGATCGTCTGCCTTATTGAAACCATCTA	299	283.667	6.41808	8.11342	266	281	350	275	237	339	6.14353	6.68747	6.42324	8.11215	8.03208	8.19602	hsa-miR-22-3p	hsa-miR-671-3p	hsa-miR-519e-5p	hsa-miR-515-5p	hsa-miR-877-3p
ASCRP001380	0.00708384	2.11907	down	hsa_circRNA_101009	hsa_circ_0025388	exonic	chr12	+	9020437	9021799	uc001quz.4	A2ML1	CTTGGATGAGGATACTGTAGTTGCTCTCCAAGCTCTTGCCAAATAT	358	271	6.90997	7.9934	342	272	460	284	223	306	6.90321	6.58882	7.23788	8.19602	7.87349	7.91069	hsa-miR-653-5p	hsa-miR-509-3p	hsa-miR-584-3p	hsa-miR-370-3p	hsa-miR-93-3p
ASCRP000160	5.66912e-05	3.85725	down	hsa_circRNA_000945	hsa_circ_0001435	intronic	chr4	-	107129512	107129694	NM_001163435	TBCK	AAACTAATTAGGGAAGGGTAGTCTTCCCACCACCTAAAAGTGGGTA	366	387.333	7.0141	8.96167	362	308	428	358	326	478	7.06953	6.95936	7.0134	8.88438	8.83351	9.16712	hsa-miR-484	hsa-miR-585-5p	hsa-miR-19a-5p	hsa-miR-557	hsa-miR-15a-3p
ASCRP000809	0.000323571	2.56407	down	hsa_circRNA_100426	hsa_circ_0015936	exonic	chr1	+	201826223	201840455	uc001gwz.3	IPO9	GCAAAGTCAGATTAAAGTATGGACAGCCAACCCCCAACAATTTGTA	304.667	256.333	6.4765	7.83493	294	271	349	235	212	322	6.43787	6.5747	6.41692	7.73009	7.72584	8.04887	hsa-miR-185-3p	hsa-miR-873-5p	hsa-miR-558	hsa-miR-211-3p	hsa-miR-30b-3p
ASCRP002121	0.00648813	2.4929	down	hsa_circRNA_101775	hsa_circ_0038702	exonic	chr16	-	25264266	25266713	uc002dod.4	ZKSCAN2	TGGGTCCCAGGTCAGCAGTCCCGTGCACCGGGAGAAGCACTCCCCA	340.333	288.333	6.79669	8.11451	315	304	402	304	206	355	6.64125	6.9182	6.83061	8.40278	7.63894	8.30181	hsa-miR-503-3p	hsa-miR-494-5p	hsa-miR-491-5p	hsa-miR-873-5p	hsa-miR-346
ASCRP002050	0.00192673	4.08991	down	hsa_circRNA_101703	hsa_circ_0037857	exonic	chr16	-	11647388	11647545	uc002daz.3	LITAF	GCCTGCTGGGTTACCGTGCAGACGGTCTACGTGCAGCACCCCATCA	203.667	186.667	4.43649	6.46856	194	189	228	186	153	221	4.27113	4.87379	4.16455	6.71004	6.13329	6.56235	hsa-miR-642a-3p	hsa-miR-198	hsa-miR-345-5p	hsa-miR-484
ASCRP005113	0.00144838	2.0338	down	hsa_circRNA_104866	hsa_circ_0087960	exonic	chr9	-	113734352	113735838	uc010mub.3	LPAR1	TAATTTCACAGCCCCAGGTGGACGTCTGATTTATGAAGCTCCCCAT	330.667	247.667	6.71305	7.73722	329	277	386	250	197	296	6.77899	6.64666	6.71348	7.89448	7.4894	7.82778	hsa-miR-30c-2-3p	hsa-miR-383-5p	hsa-miR-30c-1-3p	hsa-miR-578	hsa-miR-608
ASCRP000971	0.000511393	2.45609	down	hsa_circRNA_100595	hsa_circ_0007016	exonic	chr10	+	51579127	51581378	uc001jis.4	NCOA4	CAAAACCATTGAGCAGTGAGGAGAATGAATACCTTCCAAGACCAGA	209	175	4.61458	5.91094	201	181	245	169	153	203	4.55454	4.56219	4.72702	5.83781	6.13329	5.76174	hsa-miR-558	hsa-miR-372-5p	hsa-miR-145-5p	hsa-miR-599	hsa-miR-93-3p
ASCRP003699	0.0046805	3.96242	down	hsa_circRNA_103401	hsa_circ_0003006	exonic	chr3	+	58111307	58112489	uc003djj.2	FLNB	CACATCCCCGGTCTCCATGTAGTGGAGGTGACATATGATGACGTGC	274	278.667	6.08715	8.07353	233	283	306	290	228	318	5.57197	6.71348	5.97601	8.26711	7.94292	8.01057	hsa-miR-668-5p	hsa-miR-1301-3p	hsa-miR-383-3p	hsa-miR-302c-5p	hsa-miR-452-5p
ASCRP001887	0.00126652	2.76538	down	hsa_circRNA_101536	hsa_circ_0035482	exonic	chr15	+	59376327	59377984	uc002afs.3	RNF111	ATCACTTACAATTAGGAGCTCTTCCTTTAATGGCGGGCACATGAAC	263	223.667	5.94498	7.41246	239	239	311	205	191	275	5.68495	6.11779	6.0322	7.21135	7.38754	7.63849	hsa-miR-562	hsa-miR-584-3p	hsa-miR-647	hsa-miR-668-3p	hsa-miR-766-3p
ASCRP004274	2.7415e-06	2.8794	down	hsa_circRNA_103994	hsa_circ_0074736	exonic	chr5	-	154291286	154292598	uc003lvx.3	GEMIN5	CCTCCTCAAGAGAGCAGCCCTGAGTCTCCAGTGACCATTACAGAGC	1744.33	1636	10.2138	11.7395	1662	1533	2038	1472	1441	1995	10.1741	10.2541	10.2132	11.6752	11.7665	11.7769	hsa-miR-377-3p	hsa-miR-433-3p	hsa-miR-345-3p	hsa-miR-330-3p	hsa-miR-874-3p
ASCRP005065	0.000343971	4.00251	down	hsa_circRNA_104816	hsa_circ_0087493	exonic	chr9	-	95018961	95048121	uc004ars.1	IARS	GAAATGGCAGGTGGGTCTTCAAACAACTCTATGATAAAGGCCTTGT	298.333	312.667	6.40299	8.40389	297	257	341	306	305	327	6.47686	6.39993	6.33216	8.42446	8.6898	8.09741	hsa-miR-561-5p	hsa-miR-140-3p	hsa-miR-122-5p	hsa-miR-505-3p	hsa-miR-612
ASCRP000640	0.000258987	4.13935	down	hsa_circRNA_100252	hsa_circ_0007009	exonic	chr1	+	65131739	65141666	uc010opa.1	CACHD1	CAGAGAACCGGTATCTCCATGCAGTAGCTAATCCAGGGTTGATTTC	238	228	5.45339	7.50279	219	209	286	230	201	253	5.20729	5.48203	5.67086	7.64255	7.558	7.30783	hsa-miR-597-5p	hsa-miR-518c-5p	hsa-miR-92a-1-5p	hsa-miR-23a-5p	hsa-miR-339-5p
ASCRP004546	0.00413436	3.08094	down	hsa_circRNA_104281	hsa_circ_0079040	exonic	chr7	-	618892	647089	uc003siu.2	PRKAR1B	TTTACATCATCACGGAGTGACATATTCGATGCCATGTTCCCTGTCA	286.333	252.333	6.20738	7.83075	244	252	363	230	246	281	5.77991	6.32543	6.5168	7.64255	8.15833	7.69136	hsa-miR-623	hsa-miR-132-3p	hsa-miR-212-3p	hsa-miR-205-5p	hsa-miR-766-3p
ASCRP004029	0.00049177	2.82806	down	hsa_circRNA_103738	hsa_circ_0006563	exonic	chr4	+	129752887	129773423	uc003igj.3	PHF17	TGACAAATGCAACATCTGTGTGCACCAGGCTGCCTGCTGTTTCCCG	575.333	515.667	8.18107	9.68088	553	449	724	455	482	610	8.18057	8.02414	8.33849	9.49349	9.8839	9.66524	hsa-miR-616-3p	hsa-miR-639	hsa-miR-637	hsa-miR-670-3p	hsa-miR-619-3p
ASCRP003298	1.80245e-06	3.3412	down	hsa_circRNA_102991	hsa_circ_0006055	exonic	chr20	-	5086833	5090091	uc010gbi.3	TMEM230	TCAGCAAAGGGCTGTGTCAGCGTGTTATGATGCCGTCCCGTACCAA	493	492.333	7.85072	9.59108	487	415	577	478	429	570	7.8994	7.83373	7.81903	9.63947	9.60433	9.52944	hsa-miR-493-3p	hsa-miR-216a-3p	hsa-miR-302a-5p	hsa-miR-761	hsa-miR-101-3p
ASCRP000423	0.0025101	3.24268	down	hsa_circRNA_100033	hsa_circ_0009581	exonic	chr1	-	8555122	8601377	uc001ape.3	RERE	ACTGAACACAAGGGAAGTGTAACATCTCCCATTTTTCTGACATATT	553	540.667	8.09542	9.79261	466	596	597	512	486	624	7.78427	8.58123	7.92077	9.76104	9.89322	9.72357	hsa-miR-27a-3p	hsa-miR-27b-3p	hsa-miR-424-5p	hsa-miR-105-5p	hsa-miR-670-3p
ASCRP004278	0.000104498	2.71768	down	hsa_circRNA_103998	hsa_circ_0074817	exonic	chr5	-	158204420	158223486	uc011ddw.2	EBF1	GCAGATTCATTTATACAGCAGCTACTCCCTGTATCAAAGCCATCAG	699	601	8.56929	10.0117	740	552	805	576	500	727	8.7239	8.44892	8.53506	10.0375	9.92046	10.0771	hsa-miR-21-3p	hsa-miR-651-3p	hsa-miR-27a-3p	hsa-miR-138-1-3p	hsa-miR-539-5p
ASCRP005314	0.00929337	2.9909	down	hsa_circRNA_400018	hsa_circ_0092375	intronic	chr11	+	8705688	8705968	NM_000990	RPL27A	CGTTTATTATTGGCTTAAACAAAAAGTTTAGAAGCAAGCCTTGCCT	209	181.667	4.65362	6.2342	204	193	230	169	165	211	4.69256	5.02545	4.24284	5.83781	6.69097	6.17382	hsa-miR-134-5p	hsa-miR-510-5p	hsa-miR-597-3p	hsa-miR-575	hsa-miR-490-3p
ASCRP003114	0.000868993	2.82087	down	hsa_circRNA_102805	hsa_circ_0056146	exonic	chr2	+	113321942	113322076	uc002thw.2	POLR1B	TCATTTTAAGGGGTCACTCCCATTGATGGAGCTCCCCACCGATCAT	524.667	488	8.00888	9.50503	525	450	599	466	366	632	8.06276	8.03312	7.93078	9.56261	9.19892	9.75354	hsa-miR-214-3p	hsa-miR-181d-5p	hsa-miR-550a-5p	hsa-miR-432-5p	hsa-miR-500a-5p
ASCRP001804	0.0234351	2.71718	down	hsa_circRNA_101447	hsa_circ_0033496	exonic	chr14	+	104128452	104129264	uc001ynm.1	KLC1	TGGTGTACAGGAGGACAAAGACACTGATTCTACCAAAGAGCCTCTG	240	205	5.4917	6.93382	215	219	286	208	155	252	5.07445	5.72981	5.67086	7.27444	6.24212	7.28489	hsa-miR-612	hsa-miR-502-5p	hsa-miR-1264	hsa-miR-105-3p	hsa-miR-423-5p
ASCRP000911	0.0062914	2.81737	down	hsa_circRNA_100530	hsa_circ_0007796	exonic	chr10	+	1130342	1151207	uc009xhm.1	WDR37	CCAGGGACACACGGAATTGTCTCCAGCTTTAAGACCACGACATCGA	259	221	5.87008	7.36443	230	240	307	201	217	245	5.49808	6.13329	5.97887	7.13257	7.78509	7.17562	hsa-miR-92a-2-5p	hsa-miR-488-5p	hsa-miR-449c-5p	hsa-miR-665	hsa-miR-34b-5p
ASCRP001149	0.0041232	2.57955	down	hsa_circRNA_100775	hsa_circ_0021549	exonic	chr11	-	30516842	30557722	uc001msq.3	MPPED2	ATACGGTGCACCTTGGGTCGACCCCATCCCATATGACACTCCAAAA	295	247	6.32886	7.69598	296	236	353	237	188	316	6.47179	6.06759	6.4472	7.75201	7.34047	7.99545	hsa-miR-574-5p	hsa-miR-452-5p	hsa-miR-145-3p	hsa-miR-29b-1-5p	hsa-miR-553
ASCRP004384	0.000155422	2.0168	down	hsa_circRNA_104111	hsa_circ_0005038	exonic	chr6	-	42941740	42942776	uc003otf.3	PEX6	AACTGCCCAGAGGTACTTGGAAGGCTCCATCGCCCCTGAAGACAAA	467	353	7.71751	8.72957	439	418	544	341	313	405	7.62165	7.8553	7.67557	8.74002	8.75366	8.69504	hsa-miR-422a	hsa-miR-378a-3p	hsa-miR-516b-3p	hsa-miR-516a-3p	hsa-miR-378d
ASCRP000914	0.000297416	2.16555	down	hsa_circRNA_100533	hsa_circ_0006608	exonic	chr10	+	3160973	3162236	uc009xhr.3	PFKP	ACACTATCACCGACCGTTCTCCCGGGGAAGTACTTGGAAGAGATCG	784.667	557	8.77211	9.88684	808	599	947	527	475	669	8.88438	8.59155	8.84041	9.86468	9.85828	9.93757	hsa-miR-324-3p	hsa-miR-346	hsa-miR-210-3p	hsa-miR-591	hsa-miR-665
ASCRP000837	0.00450303	2.10918	down	hsa_circRNA_100454	hsa_circ_0007015	exonic	chr1	-	214625147	214638300	uc001hkk.2	PTPN14	ATGGCTTCAGCAAGAGGCCACAAGCTATCTTCCAGAGGGCCACACT	262.667	202	5.92265	6.99934	263	216	309	201	178	227	6.10212	5.65305	6.01278	7.13257	7.11966	6.74577	hsa-miR-766-3p	hsa-miR-642a-3p	hsa-miR-519d-5p	hsa-miR-326	hsa-miR-96-5p
ASCRP003197	0.0156822	2.54211	down	hsa_circRNA_102889	hsa_circ_0004757	exonic	chr2	-	200245086	200246543	uc002uuy.2	SATB2	GAATGCCCTCTCTCCCAGGAATAATCAAGCTGGGAAGGTGGAACCC	1261.33	1029.33	9.58032	10.9263	1017	1493	1274	1008	780	1300	9.26578	10.1678	9.30736	10.9828	10.6292	11.1671	hsa-miR-9-5p	hsa-miR-1264	hsa-miR-218-2-3p	hsa-miR-342-5p	hsa-miR-203a-5p
ASCRP001596	0.000859897	2.39618	down	hsa_circRNA_101233	hsa_circ_0008784	exonic	chr13	+	24164288	24200931	uc001uot.3	TNFRSF19	CCTTACGAACCGCACTAACTCTCCAACAATAAATACATTTGATAAG	505.667	414.333	7.88722	9.14796	488	391	638	380	350	513	7.90656	7.68261	8.07251	9.07834	9.05038	9.31517	hsa-miR-603	hsa-miR-362-5p	hsa-miR-124-3p	hsa-miR-377-3p	hsa-miR-670-5p
ASCRP004429	0.0325127	2.10043	down	hsa_circRNA_104156	hsa_circ_0001626	exonic	chr6	-	90916287	90981660	uc010kch.3	BACH2	CATGAACAAGCGCGTTCGTTCACATAGCTCCCAGTTTTAACATTTC	279.667	218	6.21574	7.28642	265	270	304	196	221	237	6.12814	6.56616	5.95291	7.005	7.84436	7.00991	hsa-miR-27b-3p	hsa-miR-383-5p	hsa-miR-27a-3p	hsa-miR-148a-5p	hsa-miR-222-5p
ASCRP004604	0.00186121	2.33548	down	hsa_circRNA_104341	hsa_circ_0006010	exonic	chr7	-	32672154	32678977	uc003tcw.3	DPY19L1P1	TTTATATACACATGTGTACCTGTGTAATGTGGACACCACCTCTCCG	451.333	373.333	7.62816	8.85188	439	393	522	344	298	478	7.62165	7.70006	7.56277	8.76324	8.62528	9.16712	hsa-miR-759	hsa-miR-580-3p	hsa-miR-561-3p	hsa-miR-509-5p	hsa-miR-454-3p
ASCRP001194	0.0089487	6.44535	down	hsa_circRNA_100820	hsa_circ_0022142	exonic	chr11	-	57256388	57256865	uc001nkk.3	SLC43A1	ATGCTGCAGTGGACGGGGTTGCTACCAAATCCATCAGACCACGCTA	211.667	216	4.59534	7.28359	180	206	249	215	174	259	3.54635	5.40325	4.83641	7.42107	7.01549	7.41422	hsa-miR-188-3p	hsa-miR-605-3p	hsa-miR-552-3p	hsa-miR-382-5p	hsa-miR-370-5p
ASCRP000885	7.58741e-05	2.74592	down	hsa_circRNA_100503	hsa_circ_0000199	exonic	chr1	-	243708811	243736350	uc001hzz.1	AKT3	TGATAAAAAGCTGTTTTTCCATTTGTCGAGAGAGCGGGTGTTCTCT	408.667	362.333	7.33482	8.79211	380	347	499	338	318	431	7.20525	7.35155	7.44766	8.70371	8.78976	8.88286	hsa-miR-376a-5p	hsa-miR-539-3p	hsa-miR-508-5p	hsa-miR-485-3p	hsa-miR-767-5p
ASCRP005371	0.000289853	2.59516	down	hsa_circRNA_400077	hsa_circ_0092369	intronic	chr3	-	185375790	185376090	NM_001007225	IGF2BP2	ATAGCAGAGTTTCCAAAGATCTTTGAACAAAGTCTCCTGGGGCTAG	292	243	6.34358	7.7194	276	265	335	249	208	272	6.25634	6.49697	6.27742	7.88764	7.67292	7.59764	hsa-miR-764	hsa-miR-20a-3p	hsa-miR-181b-5p	hsa-miR-181d-5p	hsa-miR-543
ASCRP005176	0.000147941	2.72886	down	hsa_circRNA_104929	hsa_circ_0088807	exonic	chr9	+	131271154	131271376	uc004bvi.3	GLE1	TGGAACCAAGGATGTTTTAGAAGAATGTATGTCTCTTCCCAAGCTA	428.667	379.667	7.47188	8.92018	420	356	510	339	344	456	7.48337	7.4279	7.50438	8.72048	9.00266	9.03739	hsa-miR-762	hsa-miR-448	hsa-miR-877-5p	hsa-miR-296-3p	hsa-miR-597-3p
ASCRP005277	7.69464e-05	3.7943	down	hsa_circRNA_105030	hsa_circ_0091483	exonic	chrX	+	128674720	128722240	uc004euq.3	OCRL	TGAGACAATCCACTGTCGAGGGTATGGAGATGAAGGGTCCTCTCCG	412.333	438.667	7.36729	9.29112	374	359	504	426	362	528	7.17375	7.45487	7.47326	9.34487	9.16477	9.36374	hsa-miR-145-5p	hsa-miR-660-3p	hsa-miR-876-5p	hsa-miR-205-5p	hsa-miR-23b-3p
ASCRP002215	0.000522664	2.44308	down	hsa_circRNA_101873	hsa_circ_0004315	exonic	chr16	-	74491771	74493687	uc002fcw.4	GLG1	CGCGGGCGTCATCTCCAGTCTATGTGCTGAAGAAGCAGCAGCCCAA	453.667	382.667	7.63608	8.92478	440	388	533	340	331	477	7.62713	7.66405	7.61706	8.73113	8.88286	9.16036	hsa-miR-632	hsa-miR-483-3p	hsa-miR-889-5p	hsa-miR-380-5p	hsa-miR-214-5p
ASCRP001806	7.31187e-05	3.12745	down	hsa_circRNA_101450	hsa_circ_0033598	exonic	chr14	+	105818714	105821514	uc001yqs.2	PACS2	CATGGCTGAGGGCTCCAAACGAATCCTGCGGTCCCATGAGATTGTG	265.333	235	5.9742	7.61919	248	230	318	235	205	265	5.85349	5.96306	6.10606	7.73009	7.6221	7.50537	hsa-miR-578	hsa-miR-328-5p	hsa-miR-642a-5p	hsa-miR-218-2-3p	hsa-miR-486-3p
ASCRP001812	0.0209576	2.60289	down	hsa_circRNA_101461	hsa_circ_0034072	exonic	chr15	+	22940727	22947086	uc010aya.1	CYFIP1	ACACCAGCGAGGAGAAGTTTGCCCTAGTGGAGATGGACGTGCACAT	204	173	4.36706	5.74717	183	178	251	166	144	209	3.74772	4.45527	4.89819	5.63502	5.53355	6.07295	hsa-miR-615-3p	hsa-miR-138-5p	hsa-let-7c-3p	hsa-miR-143-3p	hsa-miR-891a-3p
ASCRP001275	0.0483174	2.5494	down	hsa_circRNA_100902	hsa_circ_0023748	exonic	chr11	-	77666987	77692622	uc001oyt.3	INTS4	CAAAACTGTTGGAGAATGATCCATCTGTGAGACTGAAAATTGCATC	218.667	180.667	4.84836	6.19852	188	203	265	170	163	209	3.99395	5.32444	5.22669	5.89953	6.62307	6.07295	hsa-miR-509-5p	hsa-miR-544a	hsa-miR-181b-3p	hsa-miR-626	hsa-miR-181b-2-3p
ASCRP004619	0.00611429	2.1861	down	hsa_circRNA_104357	hsa_circ_0080000	exonic	chr7	+	44089823	44092540	uc003tjo.4	DBNL	CTTCCTGAAGGGCTCTCTTTACCTATGAAGGCAACAGCAATGACAT	286	222.667	6.279	7.40736	259	274	325	230	181	257	6.04864	6.61205	6.17631	7.64255	7.20281	7.37673	hsa-miR-214-5p	hsa-miR-211-5p	hsa-miR-520a-5p	hsa-miR-105-3p	hsa-miR-198
ASCRP002292	0.0020389	2.11465	down	hsa_circRNA_101951	hsa_circ_0041506	exonic	chr17	-	3984669	3989949	uc002fxe.3	ZZEF1	TGTTGCTGCTCGAGAGCCCGAGGGAAGAATGCGTCTCTGCCCAAAC	276	211.667	6.12274	7.20315	276	231	321	195	192	248	6.25634	5.97601	6.13585	6.9745	7.41633	7.21863	hsa-miR-298	hsa-miR-583	hsa-miR-578	hsa-miR-1301-3p	hsa-miR-499a-3p
ASCRP001343	0.000357326	2.54848	down	hsa_circRNA_100972	hsa_circ_0024609	exonic	chr11	+	120276826	120302620	uc021qrm.1	ARHGEF12	GCCCAGTAGTGACAATGCAGATGTTTCCCCTCAAAAAACCTATAAG	571.333	483.667	8.19334	9.54298	560	480	674	435	458	558	8.20308	8.18739	8.18955	9.40183	9.78168	9.44542	hsa-miR-612	hsa-miR-136-5p	hsa-miR-181a-2-3p	hsa-miR-103a-2-5p	hsa-miR-1301-3p
ASCRP005100	0.0180113	2.38497	down	hsa_circRNA_104853	hsa_circ_0087861	exonic	chr9	+	110068659	110074018	uc011lwa.2	RAD23B	TGAAGATGCAACGAGTGCACTTGCCCAAAGCAGTGTCCACACCAGC	223.667	182.667	5.05101	6.30499	201	201	269	186	154	208	4.55454	5.27406	5.32444	6.71004	6.18378	6.02114	hsa-miR-325	hsa-miR-593-3p	hsa-miR-512-3p	hsa-miR-766-5p	hsa-miR-28-5p
ASCRP000734	0.00130401	2.56327	down	hsa_circRNA_100349	hsa_circ_0014437	exonic	chr1	-	154560600	154560734	uc001ffh.3	ADAR	GTGGAGAACGCACTGCTCCGTGTGGAGATGGCGCCCTCTTTGACAA	252.667	208.667	5.79052	7.14851	245	223	290	204	192	230	5.80915	5.81236	5.75006	7.18989	7.41633	6.83929	hsa-miR-675-5p	hsa-miR-639	hsa-miR-218-5p	hsa-miR-587	hsa-miR-564
ASCRP001312	1.59475e-05	2.12745	down	hsa_circRNA_100939	hsa_circ_0002320	exonic	chr11	+	102056748	102076805	uc001pgw.2	YAP1	TGCTTCGGCAGGTCCTCTTCCTGATGGATGGGAACAAGCCATGACT	364.667	281.333	7.00811	8.09724	347	315	432	270	240	334	6.94772	7.03694	7.03968	8.06444	8.06579	8.16148	hsa-miR-608	hsa-miR-513a-3p	hsa-miR-653-3p	hsa-miR-584-5p	hsa-miR-505-5p
ASCRP002201	0.0234194	3.93805	down	hsa_circRNA_101858	hsa_circ_0040185	exonic	chr16	-	70291935	70293089	uc010vlu.1	AARS	TTCTGTTGAGTTCTGTGGGGGAACCCCCGACGAAGACCCATCATGA	192.667	174.333	3.8671	5.84458	180	190	208	170	145	208	3.54635	4.92218	3.13278	5.89953	5.61308	6.02114	hsa-miR-212-5p	hsa-miR-214-3p	hsa-miR-505-5p	hsa-miR-421	hsa-miR-647
ASCRP002793	0.00229521	2.17715	down	hsa_circRNA_102476	hsa_circ_0007396	exonic	chr19	+	17270204	17273932	uc002nfj.1	MYO9B	GCTGGAGCAGGTGAAGCGAGAAATCTTGGTGGAGGTTCTGACCAAA	565	434	8.12842	9.25085	563	420	712	424	352	526	8.21405	7.86539	8.30581	9.32953	9.06863	9.3544	hsa-miR-767-3p	hsa-miR-877-3p	hsa-miR-573	hsa-miR-1301-3p	hsa-miR-34c-5p
ASCRP002103	0.00323731	2.27226	down	hsa_circRNA_101757	hsa_circ_0008284	exonic	chr16	+	22260075	22262643	uc002dkh.3	EEF2K	AGTATAATCGGCACAAGCCCCCCAAGCAGGTACAACGCCGTCACCG	268.667	213	6.04298	7.22711	243	253	310	204	177	258	5.76672	6.34109	6.02114	7.18989	7.09745	7.39399	hsa-miR-383-5p	hsa-miR-103a-2-5p	hsa-miR-361-3p	hsa-miR-423-5p	hsa-miR-450a-2-3p
ASCRP000087	0.00331736	3.24753	down	hsa_circRNA_000639	hsa_circ_0000844	intronic	chr18	+	42269709	42269921	NM_001130110	SETBP1	GAGCAGGTGGGTATGGAGCAGCAGGGAAGATCATCCATTTGGGAAT	204	178.333	4.38416	6.0835	199	167	246	169	156	210	4.47568	3.93622	4.74057	5.83781	6.2936	6.11909	hsa-miR-26b-3p	hsa-miR-19b-1-5p	hsa-miR-890	hsa-miR-629-3p	hsa-miR-19b-2-5p
ASCRP003296	0.000315681	2.44586	down	hsa_circRNA_102989	hsa_circ_0059342	exonic	chr20	-	3925823	3944671	uc002wkh.2	RNF24	TTTACATGAGTTCATCCATGAGCTCGGATTTCCCACATTACAACTT	297	240	6.38631	7.67664	289	257	345	224	225	271	6.38491	6.39993	6.37408	7.55032	7.89789	7.58172	hsa-miR-548d-3p	hsa-miR-497-3p	hsa-miR-195-3p	hsa-miR-218-5p	hsa-miR-577
ASCRP003943	0.0352223	3.15015	down	hsa_circRNA_103649	hsa_circ_0001414	exonic	chr4	+	56277780	56284152	uc003hax.2	TMEM165	TGGCAGCTAGAGAGAAAATATTTACACCAGCAGCTCCAGTTCATAC	213	180.667	4.57184	6.22726	202	163	274	180	154	208	4.61373	3.66483	5.43695	6.47686	6.18378	6.02114	hsa-miR-889-5p	hsa-miR-141-5p	hsa-miR-1323	hsa-miR-561-3p	hsa-miR-548a-3p
ASCRP004846	0.00671799	2.03572	down	hsa_circRNA_104593	hsa_circ_0083964	exonic	chr8	+	37985808	37986469	uc003xkt.4	ASH2L	ATACAAAGATAAGCTCCCCAGTTAAAGATCTCAGATGACCGGCTGA	307.667	231	6.50034	7.52588	272	290	361	215	192	286	6.21081	6.79126	6.49896	7.42107	7.41633	7.74025	hsa-miR-34a-5p	hsa-miR-128-3p	hsa-miR-605-5p	hsa-miR-885-3p	hsa-miR-142-3p
ASCRP000770	0.000685794	10.4472	down	hsa_circRNA_100385	hsa_circ_0004370	exonic	chr1	+	170688866	170695542	uc001ghe.3	PRRX1	GGACAGCGTCTCCGTACAGATGACCAGCTGAACTCAGAAGAAAAAA	188.667	208	3.74288	7.12793	178	175	213	209	188	227	3.43404	4.34398	3.45063	7.29755	7.34047	6.74577	hsa-miR-193a-5p	hsa-miR-1301-3p	hsa-miR-494-5p	hsa-miR-135b-5p	hsa-miR-361-3p
ASCRP002717	0.00634665	2.71547	down	hsa_circRNA_102398	hsa_circ_0004003	exonic	chr19	+	1031069	1032695	uc002lqt.1	CNN2	TGGCGGGGAAGCTCCTGTCCAAATATGACCCCCAGAAGGAGGCAGA	196	170.333	4.12122	5.56243	188	177	223	162	141	208	3.99395	4.42177	3.94795	5.36438	5.30176	6.02114	hsa-miR-329-5p	hsa-miR-92b-5p	hsa-miR-574-5p	hsa-miR-500a-3p	hsa-miR-764
ASCRP000114	0.0120039	2.94692	down	hsa_circRNA_000775	hsa_circ_0001928	intragenic	chrX	+	73071909	73072064	TCONS_00017433	XLOC_008015	GAATCAGCAGGTATCCGAGGCCCCGATGGGCAAGGAAAAATAAAAA	203	176.667	4.40984	5.96904	201	185	223	164	159	207	4.55454	4.72702	3.94795	5.50604	6.4337	5.96739	hsa-miR-150-5p	hsa-miR-744-5p	hsa-miR-514a-5p
ASCRP003538	0.00358811	3.34073	down	hsa_circRNA_103240	hsa_circ_0007704	exonic	chr22	+	41721567	41721922	uc003azv.1	ZC3H7B	TACTTCACCATGGTCGACACTACCCCTAAAGCAAGAAGAATATGAG	241.667	214.333	5.52819	7.26835	214	230	281	201	194	248	5.04197	5.96306	5.57953	7.13257	7.45384	7.21863	hsa-miR-1301-3p	hsa-miR-545-3p	hsa-miR-217	hsa-miR-34c-5p	hsa-miR-544a
ASCRP004254	0.000334886	2.58504	down	hsa_circRNA_103974	hsa_circ_0001542	exonic	chr5	+	139889221	139889766	uc011czh.1	ANKHD1-EIF4EBP3	ATTTCGCAAGACGGGTCTTACCCCCTTGATGGAAGCAGCTTCTGGA	391.667	337	7.21465	8.58484	391	320	464	316	278	417	7.28142	7.09745	7.2651	8.51523	8.44892	8.79037	hsa-miR-520g-3p	hsa-miR-520h	hsa-miR-526b-5p	hsa-miR-124-3p	hsa-miR-632
ASCRP002478	0.00231033	6.18923	down	hsa_circRNA_102146	hsa_circ_0002598	exonic	chr17	+	58700881	58711338	uc002iyt.2	PPM1D	AGAGCACTTGCGGAATGGCCAAAGACTATGACGGGTCTTCCTAGCA	305	379	6.30723	8.93699	298	214	403	384	320	433	6.49497	5.59454	6.83219	9.11425	8.79829	8.89843	hsa-miR-670-5p	hsa-miR-892a	hsa-miR-450a-1-3p	hsa-miR-125b-5p	hsa-miR-410-5p
ASCRP003473	0.0115238	6.16706	down	hsa_circRNA_103174	hsa_circ_0062522	exonic	chr22	+	23595985	23615961	uc011aiy.2	BCR	ACGGTGAAGAAGGGAGAGATGGCTCGTTCGGAACACCACCTGGATA	184	178.667	3.4004	6.02499	175	176	201	170	145	221	3.23208	4.37907	2.59005	5.89953	5.61308	6.56235	hsa-miR-93-3p	hsa-miR-383-3p	hsa-miR-149-5p	hsa-miR-612	hsa-miR-502-5p
ASCRP004742	1.26261e-06	2.35951	down	hsa_circRNA_104488	hsa_circ_0082356	exonic	chr7	-	129824023	129832663	uc003vpn.2	TMEM209	ATGGACAGCTAAATTTAGAAATTTGGCGAGCTTTAGCCCCTCTCCT	1373.33	1052.67	9.75878	10.9973	1332	1168	1620	1030	899	1229	9.76468	9.75061	9.76104	11.0497	10.9711	10.9711	hsa-miR-877-3p	hsa-let-7i-5p	hsa-miR-222-5p	hsa-miR-769-5p	hsa-miR-675-5p
ASCRP004361	0.0132281	2.77967	down	hsa_circRNA_104087	hsa_circ_0075891	exonic	chr6	+	26426469	26429013	uc011dkl.1	BTN2A3P	TTACATGCTGGACTGGACTCTGAGCCCGTCATTGAAATGAGAGACC	220	186.333	4.9775	6.45242	206	212	242	187	152	220	4.74057	5.54904	4.6429	6.74577	6.08097	6.53052	hsa-miR-769-5p	hsa-miR-488-5p	hsa-miR-612	hsa-miR-615-5p	hsa-miR-541-5p
ASCRP002089	0.00314278	2.31696	down	hsa_circRNA_101743	hsa_circ_0006797	exonic	chr16	+	19627435	19659204	uc002dgn.2	C16orf62	TCTTGTGCAGTTGATTCATGTGGGAATGGAAGTGGCCCCACATCTC	297	236.667	6.40181	7.61404	298	266	327	248	187	275	6.49497	6.5168	6.19367	7.87771	7.32593	7.63849	hsa-miR-512-5p	hsa-miR-553	hsa-miR-489-3p	hsa-miR-450b-5p	hsa-miR-519a-3p
ASCRP005338	0.000230156	2.2194	down	hsa_circRNA_400042	hsa_circ_0092302	intronic	chr19	-	2431110	2431310	NM_032737	LMNB2	AGCTCACAGGGGGGGTCCCCTGAGAGGTGGGTGTTGAACAGCTCCC	331.667	254.667	6.70791	7.85808	330	269	396	244	229	291	6.78881	6.55757	6.77735	7.83096	7.95859	7.78468	hsa-miR-671-5p	hsa-miR-380-5p	hsa-miR-873-5p	hsa-miR-758-5p	hsa-miR-629-3p
ASCRP002278	0.00821016	3.00556	down	hsa_circRNA_101937	hsa_circ_0002637	exonic	chr17	-	1383820	1384179	uc010vqj.1	MYO1C	TGACAGTCATTGATTTCACCGAGGATGAAGTGGAGGGTGCCCCCGT	249	219.667	5.71475	7.30239	229	234	284	187	207	265	5.47799	6.02944	5.63683	6.74577	7.65603	7.50537	hsa-miR-412-3p	hsa-miR-877-3p	hsa-miR-637	hsa-miR-665	hsa-miR-892b
ASCRP000080	0.00321897	2.13442	down	hsa_circRNA_000620	hsa_circ_0000726	intragenic	chr16	-	89484691	89492069	NM_001256182	ANKRD11	ACTGACTTTCAGCTATGGAATCGCCCGAAAAAATCGAAATAACCGG	254	197	5.7589	6.85274	229	220	313	187	171	233	5.47799	5.75006	6.04864	6.74577	6.90622	6.90622	hsa-miR-608	hsa-miR-450b-3p	hsa-miR-181c-3p	hsa-miR-885-5p	hsa-miR-637
ASCRP002263	0.000306983	4.86799	down	hsa_circRNA_101921	hsa_circ_0041098	exonic	chr16	+	89961445	89973730	uc002fpb.2	TCF25	ACAATCTACTCCTACGTCAGGCCAGAGAGGTTCTGCTCCAGACGAG	211	201.667	4.69133	6.97465	203	182	248	190	188	227	4.6429	4.61373	4.81735	6.83772	7.34047	6.74577	hsa-miR-762	hsa-miR-510-5p	hsa-miR-597-3p	hsa-miR-24-3p	hsa-miR-615-5p
ASCRP004035	0.0104244	2.20112	down	hsa_circRNA_103744	hsa_circ_0006552	exonic	chr4	-	143029245	143045913	uc011chm.2	INPP4B	TGGAAAAGATGCCTCCTGATTAGGACTGGTATGAACAGTTGTATCC	228.667	183.667	5.22018	6.35843	210	212	264	174	165	212	4.90422	5.54904	5.20729	6.16379	6.69097	6.22052	hsa-miR-100-3p	hsa-miR-555	hsa-miR-454-3p	hsa-miR-30d-3p	hsa-miR-369-3p
ASCRP000514	0.0491789	2.17688	down	hsa_circRNA_100124	hsa_circ_0000039	exonic	chr1	+	29068914	29070498	uc001brc.3	YTHDF2	TGTTAAAAAGAATAATGCATATACTGCCATGTCAGATTCCTACTTA	220.333	178	4.95585	6.07812	200	220	241	172	154	208	4.50377	5.75006	4.61373	6.02944	6.18378	6.02114	hsa-miR-661	hsa-miR-628-5p	hsa-miR-671-5p	hsa-miR-192-5p	hsa-miR-215-5p
ASCRP000828	4.40811e-06	3.45109	down	hsa_circRNA_100445	hsa_circ_0016404	exonic	chr1	+	212977661	212977993	uc001hjo.2	TATDN3	TTTTACAAGAGCAAGGTTGGACTAGATTTCTCCCCCAGATTTGCTG	1683.67	1860.67	10.1426	11.9297	1596	1499	1956	1691	1701	2190	10.0907	10.1848	10.1524	11.8406	11.9742	11.9742	hsa-miR-511-5p	hsa-miR-32-3p	hsa-miR-141-5p	hsa-miR-761	hsa-miR-296-3p
ASCRP003665	0.00130149	5.40128	down	hsa_circRNA_103367	hsa_circ_0005367	exonic	chr3	-	47777523	47814426	uc003crq.2	SMARCC1	TCAAACGACATCAGTATGTTCATGCGGATGCTCCTACCAATAAAAC	214.667	210.667	4.75809	7.19139	212	172	260	212	174	246	4.96322	4.19441	5.11664	7.36693	7.01549	7.19175	hsa-miR-33a-3p	hsa-miR-524-3p	hsa-miR-525-3p	hsa-miR-186-3p	hsa-let-7b-5p
ASCRP005386	1.28803e-05	3.35434	down	hsa_circRNA_400093	hsa_circ_0092290	intronic	chr8	-	144891235	144891535	ENST00000320476	SCRIB	TTTAGTAGGGTCTTCCTGTGGAAGCACAGGAGCTGCCTCCCTAGGT	530	531	8.01429	9.76032	499	437	654	488	466	639	7.96258	7.95678	8.12351	9.6864	9.81759	9.77696	hsa-miR-512-5p	hsa-miR-328-5p	hsa-miR-588	hsa-miR-383-3p	hsa-miR-608
ASCRP003086	0.0455634	2.53509	down	hsa_circRNA_102775	hsa_circ_0055415	exonic	chr2	+	85768205	85768283	uc010fgm.1	MAT2A	GTAGCTTGTGATAAGATTTGTGACCAAATCAGTGATGCTGTCCTTG	212.333	179	4.74308	6.08512	215	178	244	188	154	195	5.07445	4.45527	4.69952	6.77899	6.18378	5.29258	hsa-miR-370-3p	hsa-miR-654-5p	hsa-miR-541-3p	hsa-miR-127-3p	hsa-miR-211-3p
ASCRP004277	0.000135612	2.78759	down	hsa_circRNA_103997	hsa_circ_0074816	exonic	chr5	-	158204420	158223483	uc003lxl.4	EBF1	AGGCAGATTCATTTATACAGCTACTCCCTGTATCAAAGCCATCAGC	532	476.333	8.02965	9.50867	477	475	644	444	417	568	7.83728	8.16085	8.09081	9.45688	9.56118	9.50793	hsa-miR-21-3p	hsa-miR-651-3p	hsa-miR-27a-3p	hsa-miR-138-1-3p	hsa-miR-539-5p
ASCRP003622	0.0337126	2.07354	down	hsa_circRNA_103324	hsa_circ_0064802	exonic	chr3	+	33877535	33879819	uc003cfx.3	PDCD6IP	TTTGGCAAATGGCATGCAGCAGAACTGATTAAAACAGTGGCATCTC	212.333	173	4.74832	5.80042	201	198	238	175	148	196	4.55454	5.18268	4.50774	6.22052	5.82514	5.3556	hsa-miR-545-5p	hsa-miR-644a	hsa-miR-125b-2-3p	hsa-miR-1298-3p	hsa-miR-602
ASCRP002486	0.0122181	3.76567	down	hsa_circRNA_102154	hsa_circ_0007246	exonic	chr17	+	60598133	60601692	uc002izx.4	TLK2	CCAATCCCTTACCGGGACCACTTAATAGTGAGTCTTCCAACCAGAG	225	200	5.01204	6.92494	204	182	289	199	184	217	4.69256	4.61373	5.72981	7.08289	7.26451	6.42743	hsa-miR-29b-1-5p	hsa-miR-548a-5p	hsa-miR-548c-5p	hsa-miR-548b-5p	hsa-miR-548d-5p
ASCRP001914	0.00641167	2.39538	down	hsa_circRNA_101563	hsa_circ_0035944	exonic	chr15	-	66021409	66031213	uc002aph.3	DENND4A	CTATTTCTCAGCCTAATTTGTAGATATCCTCAAGAAGATTATGAGT	238.333	193	5.47192	6.73217	242	205	268	185	177	217	5.75006	5.37311	5.29258	6.67164	7.09745	6.42743	hsa-miR-580-3p	hsa-miR-641	hsa-miR-199b-3p	hsa-miR-199a-3p	hsa-miR-653-5p
ASCRP000530	0.0346859	2.28346	down	hsa_circRNA_100140	hsa_circ_0005674	exonic	chr1	-	32375638	32377427	uc001bty.2	PTP4A2	TTATAAGACAGATTGGCCATTTGATGATGGAGCTCCACCCCCTAAT	247.333	196.667	5.59337	6.78459	248	192	302	202	157	231	5.85349	5.00313	5.9235	7.14918	6.34109	6.8635	hsa-miR-130b-3p	hsa-miR-552-5p	hsa-miR-181a-5p	hsa-miR-764	hsa-miR-17-5p
ASCRP001820	1.22083e-06	3.70561	down	hsa_circRNA_101469	hsa_circ_0034325	exonic	chr15	-	31947298	31949280	uc001zfr.3	OTUD7A	AGACCTGCTGGAAGGTGGCAGTGACGAAAGAAGAGACTCTCCCGGC	641.333	715	8.42521	10.3149	639	552	733	669	639	837	8.46228	8.44892	8.36444	10.2839	10.3665	10.2943	hsa-miR-372-3p	hsa-miR-302c-3p	hsa-miR-92a-2-5p	hsa-miR-96-3p	hsa-miR-608
ASCRP003199	0.00964804	3.48545	down	hsa_circRNA_102891	hsa_circ_0003071	exonic	chr2	+	201283972	201284219	uc002uvn.4	SPATS2L	TTCGTGGGGTCACAGAACAATAAAAGAAAAAGAAGCAAGTCCAAGC	219.333	197.333	4.98576	6.7871	223	199	236	208	157	227	5.31541	5.20729	4.43457	7.27444	6.34109	6.74577	hsa-miR-604	hsa-miR-511-5p	hsa-miR-26b-5p	hsa-miR-26a-5p	hsa-miR-185-3p
ASCRP002117	0.00359303	2.19436	down	hsa_circRNA_101771	hsa_circ_0038673	exonic	chr16	+	24788253	24788679	uc002dmm.3	TNRC6A	AACAGCAAAAACCAGTCAGTGCCAGAACAGATAAAGCCCAGTGTAA	240.333	190.333	5.4951	6.6289	237	197	287	183	161	227	5.64586	5.14749	5.69194	6.60651	6.53441	6.74577	hsa-miR-647	hsa-miR-370-3p	hsa-miR-520c-3p	hsa-miR-526b-3p	hsa-miR-520b
ASCRP000736	5.2336e-07	2.85167	down	hsa_circRNA_100351	hsa_circ_0007608	exonic	chr1	-	155340294	155340774	uc001fkt.3	ASH1L	AATGCAGAAATGAATGATCTTTGCTGAGTGTTCCCCCAACACTTGC	612.333	547.667	8.32957	9.84137	588	517	732	529	464	650	8.30581	8.32393	8.35896	9.87182	9.80162	9.85069	hsa-miR-92b-3p	hsa-miR-92a-3p	hsa-miR-25-3p	hsa-miR-199a-3p	hsa-miR-199b-3p
ASCRP003846	0.00818019	2.70016	down	hsa_circRNA_103548	hsa_circ_0068514	exonic	chr3	+	189455528	189456563	uc003frx.2	TP63	CCCCATGTGGTTTCGTAGAAACCCCAGCTCATTTCTCTTGGAAAGA	240.333	200	5.46737	6.90042	218	204	299	209	163	228	5.17271	5.35119	5.87822	7.29755	6.62307	6.78063	hsa-miR-422a	hsa-miR-455-3p	hsa-miR-875-3p	hsa-miR-518c-5p	hsa-miR-378a-3p
ASCRP001479	0.00328268	6.60348	down	hsa_circRNA_101112	hsa_circ_0027679	exonic	chr12	+	81536885	81545875	uc001szl.1	ACSS3	TCTTCATGGGAACACAACAGTTTTATATGAGGAGGCGGTTCCTTTG	183	177	3.27551	5.99874	168	158	223	166	155	210	2.59005	3.28854	3.94795	5.63502	6.24212	6.11909	hsa-miR-194-3p	hsa-miR-576-3p	hsa-miR-641	hsa-miR-1185-1-3p	hsa-miR-1185-2-3p
ASCRP004473	0.00642345	3.51165	down	hsa_circRNA_104200	hsa_circ_0007798	exonic	chr6	-	137015277	137041727	uc010kgw.1	MAP3K5	TGGAGCTTCTTGATATTGCGGTGGTGGAGATGAGCGATGCCTTCCG	252.667	237.333	5.76095	7.5731	244	249	265	215	191	306	5.77991	6.27626	5.22669	7.42107	7.38754	7.91069	hsa-miR-301a-3p	hsa-miR-148a-3p	hsa-miR-199b-5p	hsa-miR-148b-3p	hsa-miR-199a-5p
ASCRP001115	0.0054308	4.48091	down	hsa_circRNA_100741	hsa_circ_0002350	exonic	chr11	-	3752620	3752808	uc001lyh.3	NUP98	AATGGAGCATTCATGCCCAAAGATTGAAACCAACAAATCCAGCAGC	210.667	197.667	4.61312	6.77691	201	172	259	197	154	242	4.55454	4.19441	5.09041	7.02729	6.18378	7.11966	hsa-miR-1271-3p	hsa-miR-136-5p	hsa-miR-208a-5p	hsa-miR-218-2-3p	hsa-miR-223-3p
ASCRP003754	0.000343836	2.01165	down	hsa_circRNA_103456	hsa_circ_0067127	exonic	chr3	-	125843206	125856803	uc003eim.1	ALDH1L1	AAAGGTGTGGTTAACGTCCTCCCAGGATCTGGCTGGTGGAGGAAGT	259.667	198.667	5.89874	6.90712	248	226	305	187	174	235	5.85349	5.87822	5.9645	6.74577	7.01549	6.96008	hsa-miR-141-5p	hsa-miR-486-5p	hsa-miR-186-3p	hsa-miR-647	hsa-miR-212-5p
ASCRP004758	0.000391571	4.28067	down	hsa_circRNA_104504	hsa_circ_0082600	exonic	chr7	+	138261117	138264277	uc003vub.3	TRIM24	AATTTTCCAAGGACCTGTTACTATGACTAGTGTACACCCCCCAATA	304.333	330.333	6.42891	8.52674	296	247	370	354	257	380	6.47179	6.24212	6.57281	8.83509	8.2747	8.47043	hsa-miR-125a-3p	hsa-miR-365a-5p	hsa-miR-578	hsa-miR-130b-5p	hsa-miR-376a-5p
ASCRP003990	0.044814	2.05009	down	hsa_circRNA_103696	hsa_circ_0070396	exonic	chr4	+	88359428	88375607	uc003hqq.3	NUDT9	CTACCATGACGAAACAGTGAAAGTAATTTTTCTCCCAAGTTTAACG	416.667	318.333	7.39801	8.4337	405	352	493	274	359	322	7.38323	7.39238	7.41844	8.10136	9.15088	8.04887	hsa-miR-501-5p	hsa-miR-188-5p	hsa-miR-769-3p	hsa-miR-874-5p	hsa-miR-211-5p
ASCRP000912	0.00583099	2.04824	down	hsa_circRNA_100531	hsa_circ_0017461	exonic	chr10	+	1139391	1142186	uc001igg.1	WDR37	TGACACTAGTTAAATTCTATCAAATTTCATCCCTCAGAGCAGTTGG	304	228.333	6.47055	7.50494	290	273	349	239	202	244	6.39566	6.59909	6.41692	7.77771	7.57654	7.16057	hsa-miR-488-5p	hsa-miR-449c-5p	hsa-miR-298	hsa-miR-34c-5p	hsa-miR-517-5p
ASCRP004441	0.0391288	2.58294	down	hsa_circRNA_104168	hsa_circ_0008514	exonic	chr6	-	107031202	107050797	uc003prk.3	RTN4IP1	ATGACATTGCAGAACTGGTGGATGCGGGAAAGTGTTCTAATCTTAG	230.333	191.333	5.27113	6.64014	229	225	237	196	158	220	5.47799	5.85971	4.47568	7.005	6.38491	6.53052	hsa-miR-450b-5p	hsa-miR-139-5p	hsa-miR-224-5p	hsa-miR-193a-3p	hsa-miR-193b-3p
ASCRP003585	0.00043888	2.55303	down	hsa_circRNA_103287	hsa_circ_0007975	exonic	chr3	+	11399891	11406208	uc003bwc.3	ATG7	GGCTTGTGCCTCACCAGAATGCCAGAGGATTCAACATGAGCATACC	309	255	6.49377	7.84598	302	255	370	267	222	276	6.53441	6.37408	6.57281	8.03312	7.85686	7.64796	hsa-miR-182-5p	hsa-miR-593-3p	hsa-miR-671-5p	hsa-miR-100-3p	hsa-miR-608
ASCRP000427	4.05845e-05	3.54455	down	hsa_circRNA_100037	hsa_circ_0002158	exonic	chr1	-	8601272	8617582	uc001ape.3	RERE	TTAGGATATAACCCTGAGACAAGAGTAAGAGGGACCATCTCCTCAT	292	290.667	6.34159	8.1672	276	263	337	285	238	349	6.25634	6.47483	6.2936	8.20674	8.04067	8.25418	hsa-miR-16-5p	hsa-miR-424-5p	hsa-miR-15a-5p	hsa-miR-15b-5p	hsa-miR-195-5p
ASCRP002743	0.0100491	2.40067	down	hsa_circRNA_102424	hsa_circ_0004720	exonic	chr19	+	5039846	5047680	uc002mbq.4	KDM4B	TTTGGGGAGCCTAAGTCCTGATCATCCCCCCGAAGGAGTGGAAGCC	397.667	332.333	7.28229	8.54573	360	405	428	299	315	383	7.05739	7.77607	7.0134	8.35896	8.76965	8.50857	hsa-miR-197-3p	hsa-miR-487a-3p	hsa-miR-524-5p	hsa-miR-154-3p	hsa-miR-323a-5p
ASCRP005340	0.000204888	3.32161	down	hsa_circRNA_400044	hsa_circ_0092295	intronic	chr19	-	3647544	3648604	NM_001195733	PIP5K1C	GAGCCTCCACAGTCCTACAGGTGGACGCCCCGGGTCTGCAGTCCCA	312	296.333	6.52908	8.26096	281	273	382	303	252	334	6.30505	6.59909	6.68309	8.39315	8.22825	8.16148	hsa-miR-134-3p	hsa-miR-1296-3p	hsa-miR-1224-3p	hsa-miR-486-3p	hsa-miR-874-5p
ASCRP005352	0.00051257	5.21672	down	hsa_circRNA_400058	hsa_circ_0092300	intronic	chr2	-	232321027	232321307	NM_005381	NCL	TGCAATGGCAGTAGCACTCTCGGTGCTTTGTTTATTTTTTGCACAA	191.667	181	3.84493	6.22808	187	160	228	175	152	216	3.93622	3.43404	4.16455	6.22052	6.08097	6.38275	hsa-miR-383-5p	hsa-miR-324-3p	hsa-miR-520g-5p	hsa-miR-222-5p	hsa-miR-518e-5p
ASCRP000053	0.009185	2.18275	down	hsa_circRNA_000466	hsa_circ_0001745	antisense	chr7	+	130782554	130782733	NR_015431	LINC-PINT	TTTTCAAAGAGAAAGAGGTGGTCCCAGCATCTTGTTAAGCAGACTG	280.667	220.667	6.21141	7.33756	258	259	325	193	197	272	6.02944	6.42848	6.17631	6.92564	7.4894	7.59764	hsa-miR-888-5p	hsa-miR-372-5p	hsa-miR-607	hsa-miR-500a-5p	hsa-miR-485-5p
ASCRP005200	0.00360393	2.64091	down	hsa_circRNA_104953	hsa_circ_0089310	exonic	chr9	+	135917473	135919313	uc004cci.4	GTF3C5	GGACTACTTCTACCGACCAGAGACCCAGCACCGATCTACGCAGACC	264.667	223.333	5.98865	7.38969	246	246	302	196	199	275	5.82195	6.22052	5.9235	7.005	7.52558	7.63849	hsa-miR-497-5p	hsa-miR-761	hsa-miR-539-3p	hsa-miR-635	hsa-miR-92a-2-5p
ASCRP000231	0.0247778	4.1347	down	hsa_circRNA_001225	hsa_circ_0000305	intronic	chr11	-	47540449	47541488	NM_001172639	CELF1	AGTGCCCGTGTGAGTGATTTGAAGGATGTGACAGATGATTTAAGTG	208	188.667	4.53145	6.57923	202	208	214	182	170	214	4.61373	5.45761	3.523	6.56521	6.8743	6.29819	hsa-miR-30b-3p	hsa-miR-887-5p	hsa-miR-26b-3p	hsa-miR-485-5p	hsa-miR-363-5p
ASCRP003256	3.71509e-05	3.67573	down	hsa_circRNA_102949	hsa_circ_0058792	exonic	chr2	+	236617822	236659132	uc002vvs.3	AGAP1	TGAATGTGGAGAGGGTCTTCCAGGACGATGCCTTCGTGAACAGCCA	293.667	297	6.36691	8.24494	285	267	329	284	255	352	6.34775	6.53247	6.22052	8.19602	8.25713	8.28167	hsa-miR-431-3p	hsa-miR-181c-5p	hsa-miR-619-3p	hsa-miR-15a-5p	hsa-miR-668-5p
ASCRP000833	0.00665809	3.0277	down	hsa_circRNA_100450	hsa_circ_0005314	exonic	chr1	+	213341200	213349835	uc001hkd.3	RPS6KC1	GATTGACAAGGAGAGTCAAGCCCTACCCGTCGAGAAGCTGTGAAGA	234.667	202.667	5.39307	6.9913	219	224	261	212	173	223	5.20729	5.83465	5.13728	7.36693	6.98663	6.62032	hsa-miR-146a-3p	hsa-miR-26b-3p	hsa-miR-612	hsa-miR-22-5p	hsa-miR-346
ASCRP002011	2.72139e-05	11.4654	down	hsa_circRNA_101664	hsa_circ_0037104	exonic	chr15	-	101968096	101972305	uc010bpe.3	PCSK6	CAAAATAGGAGGTGAAATGGCTCCAGCAACAGGAAGTGAAACGAAG	159.667	173.667	2.32193	5.84114	142	148	189	173	149	199	2.32193	2.32193	2.32193	6.09555	5.89044	5.53744	hsa-miR-31-3p	hsa-miR-181b-5p	hsa-miR-181d-5p	hsa-miR-15b-3p	hsa-miR-219a-2-3p
ASCRP001427	0.0425477	2.51357	down	hsa_circRNA_101059	hsa_circ_0026286	exonic	chr12	+	51208062	51208222	uc001rww.4	ATF1	TGAAAAACAGCTGCATCAGGAGATATGCAAACATATCAGATCCGAA	217	182	4.91097	6.2407	211	194	246	184	166	196	4.93403	5.0583	4.74057	6.63763	6.72887	5.3556	hsa-miR-513a-5p	hsa-miR-125a-3p	hsa-miR-562	hsa-miR-579-5p	hsa-let-7b-5p
ASCRP004367	0.000149474	3.33747	down	hsa_circRNA_104094	hsa_circ_0076054	exonic	chr6	+	34789429	34789732	uc010jvm.2	UHRF1BP1	CCTATTTGCTTGGTTCACTAAGAATCTTTCCCCAGACAAAATCAAC	315.667	306	6.56267	8.30142	302	262	383	275	263	380	6.53441	6.46262	6.69097	8.11215	8.32168	8.47043	hsa-miR-877-3p	hsa-miR-654-5p	hsa-miR-486-3p	hsa-miR-770-5p	hsa-miR-148a-3p
ASCRP004697	0.010972	5.59555	down	hsa_circRNA_104441	hsa_circ_0005253	exonic	chr7	+	101801839	101821937	uc003uys.4	CUX1	CAAAAACAGCACACTCAAAGGCCGACGAGATTGAAATGATCATGAC	191.333	182.333	3.81084	6.29512	175	187	212	184	158	205	3.23208	4.81735	3.38309	6.63763	6.38491	5.86281	hsa-miR-485-5p	hsa-miR-18a-3p	hsa-miR-645	hsa-miR-212-5p	hsa-miR-661
ASCRP000995	8.00587e-05	2.37315	down	hsa_circRNA_100621	hsa_circ_0018814	exonic	chr10	-	75214169	75239275	uc001jue.3	PPP3CB	TGAACTAATGACTGAAGGTGAAGACCAGTTTGATGCTGTCCCTTTC	757	579.333	8.71176	9.95857	744	620	907	543	538	657	8.73791	8.64185	8.75554	9.89473	10.0927	9.88828	hsa-miR-603	hsa-miR-1-5p	hsa-miR-223-5p	hsa-miR-589-3p	hsa-miR-22-5p
ASCRP003020	0.000676979	4.87405	down	hsa_circRNA_102708	hsa_circ_0054309	exonic	chr2	-	43655238	43657441	uc002rta.2	THADA	TCATTATGAGAATGACAGGGAGAGAGTTTTTCTCTCGTTTCCCAGA	197.333	185	4.14125	6.42637	201	165	226	176	162	217	4.55454	3.78744	4.08177	6.27509	6.57659	6.42743	hsa-miR-452-5p	hsa-miR-582-5p	hsa-miR-597-3p	hsa-miR-298	hsa-miR-515-5p
ASCRP003409	0.0218085	5.93067	down	hsa_circRNA_103105	hsa_circ_0061179	exonic	chr20	-	62421173	62422143	uc002ygu.3	ZBTB46	CGAGACTCAAAGTCTGTAGAAGAGGCGACACCAGGGCTTCCAAATG	197.333	196.667	4.10158	6.66977	203	182	207	222	162	206	4.6429	4.61373	3.0481	7.52117	6.57659	5.91156	hsa-miR-764	hsa-miR-141-5p	hsa-miR-370-3p	hsa-miR-635	hsa-miR-485-5p
ASCRP004743	0.00414978	2.01939	down	hsa_circRNA_104489	hsa_circ_0082359	exonic	chr7	-	129825031	129832663	uc003vpn.2	TMEM209	AGCTCTAAACAAGCCGCAGAAGAGTTGGCGAGCTTTAGCCCCTCTC	327	242.667	6.65463	7.66855	294	276	411	227	199	302	6.43787	6.63037	6.89566	7.59624	7.52558	7.88383	hsa-let-7i-5p	hsa-miR-222-5p	hsa-miR-769-5p	hsa-miR-675-5p	hsa-miR-552-5p
ASCRP003786	1.13124e-05	3.73632	down	hsa_circRNA_103488	hsa_circ_0067716	exonic	chr3	+	149563797	149589941	uc003exn.4	RNF13	TGTAATTTTGATATAAAGGTGATTTTACAACGAGATGCTGCTCTCC	878.333	985.333	8.94871	10.8503	861	703	1071	933	881	1142	8.96923	8.8547	9.02221	10.8461	10.9397	10.7651	hsa-miR-654-3p	hsa-miR-511-5p	hsa-miR-632	hsa-miR-1264	hsa-miR-650
ASCRP004263	0.0487957	2.1797	down	hsa_circRNA_103983	hsa_circ_0001986	exonic	chr5	+	149900429	149901329	uc003lsl.3	NDST1	ATCATTGGCTTCTTCAAGCCTTAGCCCCGTGGGCCCCACGGAGTGA	210.333	172.667	4.60721	5.73134	212	167	252	172	141	205	4.96322	3.93622	4.92218	6.02944	5.30176	5.86281	hsa-miR-214-3p	hsa-miR-637	hsa-miR-761	hsa-miR-147b	hsa-miR-596
ASCRP000969	2.71518e-06	3.07141	down	hsa_circRNA_100593	hsa_circ_0002224	exonic	chr10	+	51374369	51387763	uc001jin.3	TIMM23	GTTGTATAAATGTACAGTAACTGGTATGAACCCTCTGTCTCCTTAT	1424	1295.33	9.8249	11.4438	1419	1240	1613	1207	1135	1544	9.85147	9.87451	9.74873	11.4144	11.4456	11.4715	hsa-miR-15a-3p	hsa-miR-215-3p	hsa-miR-105-5p	hsa-miR-92b-3p	hsa-miR-92a-3p
ASCRP003486	6.2625e-05	2.6389	down	hsa_circRNA_103188	hsa_circ_0062682	exonic	chr22	-	26936754	26937684	uc003acw.3	TPST2	TCATTGGCAAGCCCGGTGGTGTCTCCCTGTCCAAATGTGAGCCTGG	9980	8434.33	12.7896	14.1895	9396	9425	11119	7896	7454	9953	12.7432	12.9454	12.6801	14.1895	14.1895	14.1895	hsa-miR-593-5p	hsa-miR-770-5p	hsa-miR-370-3p	hsa-miR-637	hsa-miR-383-3p
ASCRP001184	0.00367789	2.03665	down	hsa_circRNA_100810	hsa_circ_0022015	exonic	chr11	+	47603639	47604020	uc001nft.3	NDUFS3	CTATGTTGAGATTGTCTACAACCTGTTGTCTCTGCGCTTCAACTCA	305	228.667	6.47316	7.49936	285	272	358	206	215	265	6.34775	6.58882	6.48292	7.23069	7.76201	7.50537	hsa-miR-127-3p	hsa-miR-876-3p	hsa-miR-520g-5p	hsa-miR-532-5p	hsa-miR-204-5p
ASCRP004724	0.000388351	2.16388	down	hsa_circRNA_104470	hsa_circ_0082141	exonic	chr7	+	127447537	127544872	uc010lle.3	SND1	TGCAGATATATCTGGGGATAAGAACAAGAAACTGCGTCCCCTGTAT	438.667	345.333	7.54038	8.654	418	382	516	316	323	397	7.46205	7.62667	7.53241	8.51523	8.8208	8.62596	hsa-miR-891a-3p	hsa-miR-31-3p	hsa-miR-130a-5p	hsa-miR-371a-5p	hsa-miR-376b-5p
ASCRP004949	0.00104298	2.08784	down	hsa_circRNA_104697	hsa_circ_0085711	exonic	chr8	-	141549418	141551457	uc003yvn.3	EIF2C2	GAACGAGCGGGTGGTGGGCAGCATGGACGCCCACCCCAATCGCTAC	245	192	5.6375	6.69952	243	219	273	188	166	222	5.76672	5.72981	5.41598	6.77899	6.72887	6.59069	hsa-miR-1264	hsa-miR-193b-3p	hsa-miR-28-5p	hsa-miR-193a-3p	hsa-miR-150-3p
ASCRP001328	5.0143e-07	3.44011	down	hsa_circRNA_100956	hsa_circ_0000357	exonic	chr11	-	116734383	116744352	uc001ppy.3	SIK3	AACAGCAGCATCAAACAGCTGCAGCAGGAGCAGTCTCTCCTACAGC	578.667	599.667	8.22401	10.0065	578	478	680	565	526	708	8.2747	8.17963	8.21769	9.98149	10.018	10.0199	hsa-miR-149-5p	hsa-miR-138-5p	hsa-miR-125a-3p	hsa-miR-181a-5p	hsa-miR-421
ASCRP001393	0.00536379	2.55779	down	hsa_circRNA_101023	hsa_circ_0004426	exonic	chr12	-	24985656	24989530	uc001rgc.3	BCAT1	ATATACTGTACAAAGGCGAGAAGAAGAACTGGCAACTCCTCCACTA	274.667	221.333	6.03477	7.38967	274	213	337	205	196	263	6.23495	5.57575	6.2936	7.21135	7.47731	7.48034	hsa-miR-361-5p	hsa-miR-455-5p	hsa-miR-301a-5p	hsa-miR-144-3p	hsa-miR-612
ASCRP003408	0.0303268	2.44381	down	hsa_circRNA_103104	hsa_circ_0002805	exonic	chr20	-	62407030	62422143	uc002ygu.3	ZBTB46	TCGCTGTCCCAGTCTGTAGAAGAGGCGACACCAGGGCTTCCAAATG	218.333	183	4.94919	6.23832	224	188	243	165	160	224	5.34677	4.83641	4.66439	5.57575	6.48896	6.65026	hsa-miR-761	hsa-miR-214-3p	hsa-miR-764	hsa-miR-330-5p	hsa-miR-141-5p
ASCRP004493	0.000117417	3.22346	down	hsa_circRNA_104221	hsa_circ_0003249	exonic	chr6	-	150157220	150174296	uc003qnh.1	LRP11	TTCCTGTGATGCCAGAAAAGGATGCGCCTCCACTTAGCAAGGCTGG	275	250	6.11623	7.80484	251	248	326	244	222	284	5.90856	6.25634	6.18378	7.83096	7.85686	7.72669	hsa-miR-449a	hsa-miR-449b-5p	hsa-miR-34a-5p	hsa-miR-660-3p	hsa-miR-34c-5p
ASCRP000546	0.00368369	2.31623	down	hsa_circRNA_100157	hsa_circ_0011462	exonic	chr1	-	33478807	33480195	uc001bwo.2	AK2	AAAGCCACATGCTGATTCACCCCAAGAGTGGCCGTTCCTACCACGA	340	271.333	6.79608	8.00786	373	278	369	248	237	329	7.16561	6.65742	6.56521	7.87771	8.03208	8.11378	hsa-miR-335-3p	hsa-miR-23a-5p	hsa-miR-608	hsa-miR-452-3p	hsa-miR-574-5p
ASCRP004720	0.00654102	2.56626	down	hsa_circRNA_104466	hsa_circ_0003655	exonic	chr7	+	127344892	127361454	uc003vmi.3	SND1	GAACACCCAGAATGGCAACATCACAGAGCTCCTCCTGAAGGAAGGT	317.667	265.333	6.56882	7.92849	359	251	343	261	212	323	7.04925	6.30505	6.35217	7.99687	7.72584	8.06276	hsa-miR-182-5p	hsa-miR-212-5p	hsa-miR-134-3p	hsa-miR-196a-3p	hsa-miR-125a-3p
ASCRP003809	0.00280604	4.16994	down	hsa_circRNA_103511	hsa_circ_0067971	exonic	chr3	+	171830241	171830380	uc003fhx.3	FNDC3B	AGCTCAGCAGGAAGCCAGTTGAGGGAAGTTCTCCATGAATGTACGT	229	212.667	5.18273	7.24275	232	181	274	210	181	247	5.54904	4.56219	5.43695	7.32143	7.20281	7.20403	hsa-miR-525-5p	hsa-miR-1296-3p	hsa-miR-520a-5p	hsa-miR-584-3p	hsa-miR-758-3p
ASCRP000963	0.0234706	2.88073	down	hsa_circRNA_100585	hsa_circ_0018203	exonic	chr10	+	35805450	35805551	uc001iyv.4	CCNY	CTCAAGTATACAATTAAATGCATCCTCCAGGACAAATAGCAAGGAA	229.667	196	5.2572	6.78364	214	222	253	198	180	210	5.04197	5.78972	4.93991	7.05807	7.17375	6.11909	hsa-miR-224-3p	hsa-miR-873-5p	hsa-miR-9-5p	hsa-miR-563	hsa-miR-380-5p
ASCRP000745	0.0253083	3.95206	down	hsa_circRNA_100360	hsa_circ_0005758	exonic	chr1	-	155891165	155893478	uc009wrl.1	KIAA0907	CACTGGACAGTCACCCCAAACCAGAAGGCCTGGCTGCTGCCAAGAA	199	178.333	4.12008	6.10268	174	182	241	179	157	199	3.13278	4.61373	4.61373	6.42953	6.34109	5.53744	hsa-miR-377-5p	hsa-miR-508-5p	hsa-miR-552-3p	hsa-miR-452-5p	hsa-miR-891a-3p
ASCRP000161	0.00374944	3.8968	down	hsa_circRNA_000950	hsa_circ_0001525	intronic	chr5	+	131761180	131761386	NR_045116	C5orf56	TGCTTAACATGGGAGATGTCCACACACAGTCATACCTGTGTTTGAA	205.333	186	4.47722	6.43951	188	192	236	174	161	223	3.99395	5.00313	4.43457	6.16379	6.53441	6.62032	hsa-let-7i-5p	hsa-let-7g-5p	hsa-miR-619-5p	hsa-let-7f-5p	hsa-miR-98-5p
ASCRP002231	0.032699	3.1692	down	hsa_circRNA_101889	hsa_circ_0040705	exonic	chr16	+	84792321	84801964	uc002fii.3	USP10	CAAACAAGAGAGTTGCTGGAGAATGTAACCCTAATCCATAAACCAG	210	181.333	4.54532	6.20944	220	162	248	171	153	220	5.22669	3.59193	4.81735	5.9645	6.13329	6.53052	hsa-miR-670-3p	hsa-miR-103a-2-5p	hsa-miR-10b-3p	hsa-miR-584-3p	hsa-miR-507
ASCRP004116	0.000158468	2.42238	down	hsa_circRNA_103826	hsa_circ_0072380	exonic	chr5	+	43161350	43162033	uc003jnj.4	ZNF131	AAACATACAGGAACAAAGAAAACTCAGCTCCCTTAGAGGAAAATAC	414.667	347.667	7.40567	8.6821	398	375	471	338	301	404	7.32705	7.58783	7.30213	8.70371	8.65846	8.68412	hsa-miR-103a-2-5p	hsa-miR-141-5p	hsa-miR-452-5p	hsa-miR-544a	hsa-miR-33a-3p
ASCRP003129	0.000429375	3.17155	down	hsa_circRNA_102820	hsa_circ_0056439	exonic	chr2	+	128944256	128945188	uc002tpr.3	UGGT1	AAAGAACCAAGCCGAGAAGGATCTGCCCAATAACATGATTCATCAG	300.667	282	6.43472	8.0999	269	281	352	283	235	328	6.17881	6.68747	6.43787	8.18615	8.01057	8.103	hsa-miR-526b-5p	hsa-miR-627-3p	hsa-miR-9-5p	hsa-let-7a-2-3p	hsa-miR-122-3p
ASCRP003676	0.0436915	2.07559	down	hsa_circRNA_103378	hsa_circ_0003795	exonic	chr3	+	50142509	50143142	uc011bdj.2	RBM5	CTCTGCAATGACTCTGAACAGGAAGTGCCTCCTGGAACCACAGAGT	279.333	216.333	6.18157	7.23509	283	241	314	223	206	220	6.32992	6.14989	6.0649	7.53582	7.63894	6.53052	hsa-miR-27a-3p	hsa-miR-27b-3p	hsa-miR-140-3p	hsa-miR-216a-3p	hsa-miR-433-3p
ASCRP001185	0.00656982	4.00626	down	hsa_circRNA_100811	hsa_circ_0022025	exonic	chr11	-	47647225	47648679	uc010rho.2	MTCH2	CAACAACTGTGGGTTTCTACCATGAATGAAATGAAGAGTTATTCTC	218.667	197.333	4.86289	6.86515	212	173	271	192	181	219	4.96322	4.25233	5.37311	6.89566	7.20281	6.49697	hsa-miR-542-3p	hsa-miR-505-3p	hsa-miR-620	hsa-miR-526b-5p	hsa-miR-450a-1-3p
ASCRP001540	0.000511792	3.52011	down	hsa_circRNA_101177	hsa_circ_0006390	exonic	chr12	+	121000747	121001746	uc001tyq.4	RNF10	AGATTGCTGGCTACTCCATGTCTGAGACTCGGGAAGAGGCTCTGTC	218.667	194.333	4.96746	6.78308	219	191	246	190	172	221	5.20729	4.95453	4.74057	6.83772	6.94918	6.56235	hsa-miR-520a-5p	hsa-miR-525-5p	hsa-miR-23b-5p	hsa-miR-370-3p	hsa-miR-513a-5p
ASCRP002768	0.00152871	4.68747	down	hsa_circRNA_102449	hsa_circ_0049392	exonic	chr19	+	11226769	11227674	uc010xlm.2	LDLR	CGTCTTTGAGCTTCATGTACTGGACTGACTGGGGAACTCCCGCCAA	437.333	512.333	7.44945	9.67826	461	299	552	477	452	608	7.75952	6.87584	7.71301	9.63096	9.74873	9.6551	hsa-miR-181a-2-3p	hsa-miR-608	hsa-miR-494-5p	hsa-miR-541-3p	hsa-miR-33a-3p
ASCRP002134	0.0285555	2.16171	down	hsa_circRNA_101788	hsa_circ_0038872	exonic	chr16	+	28898509	28899043	uc002drn.1	ATP2A1	TGCCATCCCCGAAGGCGAGTCTGTATCTGTCATCAAACACACGGAG	217.667	178.333	4.94186	6.05403	224	192	237	166	154	215	5.34677	5.00313	4.47568	5.63502	6.18378	6.34331	hsa-miR-449b-3p	hsa-miR-558	hsa-miR-588	hsa-miR-328-5p	hsa-miR-141-5p
ASCRP005174	0.00100868	2.78386	down	hsa_circRNA_104927	hsa_circ_0088737	exonic	chr9	-	130931330	130943078	uc004bts.3	CIZ1	TCTGCAAGCAGACAATGCCTGTGGAAGACAAGTCAGACCCCCCAGA	398.333	353.667	7.24574	8.72282	382	322	491	329	347	385	7.22045	7.11316	7.40361	8.62093	9.01735	8.53019	hsa-miR-500a-3p	hsa-miR-1301-3p	hsa-miR-647	hsa-miR-661	hsa-miR-1271-3p
ASCRP004952	0.00193869	2.3004	down	hsa_circRNA_104700	hsa_circ_0005273	exonic	chr8	-	141710989	141716304	uc003yvr.3	PTK2	GGAAAAAGAGGAAAGATTTCTGCCCAGCAGACCGGGTTATCCCAGT	506.667	413.667	7.93337	9.13525	471	459	590	356	367	518	7.81182	8.09873	7.88955	8.8582	9.21676	9.33079	hsa-miR-141-5p	hsa-miR-500a-5p	hsa-miR-509-3p	hsa-miR-619-3p	hsa-miR-578
ASCRP005286	0.000103631	4.99996	down	hsa_circRNA_105039	hsa_circ_0091934	exonic	chrX	-	153583192	153585991	uc004fkk.2	FLNA	CCAAGTGACGGATCCCGAAGGCAAGCCGAAGAAGACACACATCCAA	189.333	179.333	3.80088	6.1228	182	167	219	171	151	216	3.67898	3.93622	3.78744	5.9645	6.02114	6.38275	hsa-miR-128-2-5p	hsa-miR-128-1-5p	hsa-miR-197-3p	hsa-miR-20b-5p	hsa-miR-17-5p
ASCRP002784	0.000302945	2.25233	down	hsa_circRNA_102467	hsa_circ_0049787	exonic	chr19	+	14706085	14707973	uc002mzh.2	CLEC17A	AGATGACGTGGCGAACAAATACTGTGAATCTTGAGCCTTCTCCATT	335	261.667	6.73326	7.90468	330	270	405	257	218	310	6.78881	6.56616	6.84479	7.96691	7.80054	7.94658	hsa-miR-873-5p	hsa-miR-543	hsa-miR-598-3p	hsa-miR-93-3p	hsa-miR-27b-3p
ASCRP004079	0.00565106	2.00133	down	hsa_circRNA_103789	hsa_circ_0071865	exonic	chr5	+	10414544	10415781	uc003jet.1	MARCH6	GGTTAAAGAGTGGTCTCTCATGATATTTCTGTTGATTGTCTTCATG	522	395.667	8.00639	9.00735	516	484	566	354	334	499	8.03381	8.20766	7.77771	8.83509	8.9101	9.27687	hsa-miR-545-3p	hsa-miR-485-5p	hsa-miR-552-5p	hsa-miR-584-5p	hsa-miR-758-5p
ASCRP001153	0.00988177	2.06544	down	hsa_circRNA_100779	hsa_circ_0003119	exonic	chr11	+	32611092	32617593	uc001mtu.3	EIF3M	GATTCACTTGGTTAGAAAATGGATTTCTGACTGGAATCTCACCACT	276	212	6.12576	7.17221	267	233	328	188	181	267	6.1537	6.01278	6.21081	6.77899	7.20281	7.53484	hsa-miR-586	hsa-miR-99a-3p	hsa-miR-497-5p	hsa-miR-499a-5p	hsa-miR-30a-3p
ASCRP003873	0.00822292	3.58668	down	hsa_circRNA_103577	hsa_circ_0007179	exonic	chr4	-	891820	898567	uc003gbl.4	GAK	GGAGGAAGAGGGCAGCTGGTGGAATTTTTGAAGAAAATGGAATCTC	193.333	174	3.9277	5.77035	192	160	228	164	143	215	4.18452	3.43404	4.16455	5.50604	5.46171	6.34331	hsa-miR-326	hsa-miR-330-5p	hsa-miR-20b-3p	hsa-miR-224-5p	hsa-miR-802
ASCRP002803	0.0367394	2.56547	down	hsa_circRNA_102486	hsa_circ_0050119	exonic	chr19	-	18648410	18649243	uc002njk.1	FKBP8	ACAACATCAAGGCTCTCTTCCGCAAGGGCAAGGAGCCCATACATCC	244	202.333	5.54002	6.89925	209	235	288	196	158	253	4.87379	6.04045	5.70583	7.005	6.38491	7.30783	hsa-miR-381-5p	hsa-miR-604	hsa-miR-138-5p	hsa-miR-515-3p	hsa-miR-519e-3p
ASCRP002742	1.52702e-05	3.73807	down	hsa_circRNA_102423	hsa_circ_0006461	exonic	chr19	+	5039846	5041262	uc002mbq.4	KDM4B	AGCGGCTCTTTGTATGATGACATCATCCCCCCGAAGGAGTGGAAGC	296	301	6.36543	8.26772	291	251	346	288	246	369	6.40633	6.30505	6.38491	8.24766	8.15833	8.39717	hsa-miR-197-3p	hsa-miR-214-5p	hsa-miR-370-3p	hsa-miR-598-3p	hsa-miR-125a-3p
ASCRP001615	0.0370092	2.07147	down	hsa_circRNA_101252	hsa_circ_0030042	exonic	chr13	-	41133645	41134997	uc010acc.1	FOXO1	TAGTGAGCAGAATTCAATTCGTCATAATCTGTCCCTACACAGCAAG	286	220.667	6.2719	7.32256	282	253	323	231	207	224	6.32093	6.34109	6.1537	7.66138	7.65603	6.65026	hsa-miR-762	hsa-miR-654-3p	hsa-miR-1301-3p	hsa-miR-15a-3p	hsa-miR-145-5p
ASCRP001063	0.00279787	7.69282	down	hsa_circRNA_100689	hsa_circ_0020100	exonic	chr10	-	117849251	117885068	uc001lci.3	GFRA1	ATGTTTTGCCACCGTGTGCAAATTTACAGTGGAGCACATTCCCAAA	183.333	184.333	3.36355	6.30707	186	154	210	187	145	221	3.90044	2.95814	3.23208	6.74577	5.61308	6.56235	hsa-miR-34a-5p	hsa-miR-34c-5p	hsa-miR-449a	hsa-miR-449b-5p	hsa-miR-323a-5p
ASCRP000441	8.7294e-05	2.87682	down	hsa_circRNA_100051	hsa_circ_0009792	exonic	chr1	-	11181302	11182183	uc001asc.3	MTOR	CAGCTCCGAGCATCCAGAGATACGCTGTCATCCCTTTATCGACCAA	484.667	437	7.7934	9.31787	445	408	601	429	391	491	7.64931	7.79568	7.93521	9.36018	9.36852	9.22492	hsa-miR-491-5p	hsa-miR-544a	hsa-miR-27b-3p	hsa-miR-27a-3p	hsa-miR-431-3p
ASCRP005064	0.0351289	2.77051	down	hsa_circRNA_104815	hsa_circ_0006702	exonic	chr9	-	95018961	95032265	uc004ars.1	IARS	GACTGAAATGGCAGATCAGACACTCCTCTAATTTACAAAGCAGTGC	233.667	195.333	5.25737	6.72752	227	181	293	210	159	217	5.4202	4.56219	5.78972	7.32143	6.4337	6.42743	hsa-miR-29b-3p	hsa-miR-29a-3p	hsa-miR-22-5p	hsa-miR-371a-5p	hsa-miR-29c-3p
ASCRP003166	0.0120129	2.15541	down	hsa_circRNA_102858	hsa_circ_0007941	exonic	chr2	-	175779785	175816930	uc002uji.3	CHN1	CACTTTGGCTTTAAGATACAGATGAATATAGACCTCCTGTTTGGAA	234.667	188	5.38318	6.49114	222	202	280	185	151	228	5.29258	5.29258	5.56437	6.67164	6.02114	6.78063	hsa-miR-369-3p	hsa-miR-647	hsa-miR-449b-3p	hsa-miR-516b-5p	hsa-miR-620
ASCRP003980	3.87598e-06	4.30411	down	hsa_circRNA_103686	hsa_circ_0070348	exonic	chr4	-	85781564	85781775	uc003hpd.3	WDFY3	GTTTAACAGGAATTAGAAGTGCGTCTCACCAACCAGCCAAGATGAA	399.333	453.667	7.27112	9.37684	386	331	481	417	402	542	7.24621	7.2156	7.35155	9.29363	9.43946	9.39742	hsa-miR-483-3p	hsa-miR-107	hsa-miR-103a-3p	hsa-let-7f-2-3p	hsa-miR-412-3p
ASCRP000332	0.00795255	2.4987	down	hsa_circRNA_001785	hsa_circ_0000209	intragenic	chr10	+	5741487	5756170	uc021pmm.1	C10orf18	CACTCTGGGTGATCCAGCCAAAGAAAATAAAATTAATGAAGCATAG	231	192.667	5.29708	6.61826	222	198	273	177	158	243	5.29258	5.18268	5.41598	6.33216	6.38491	7.1377	hsa-miR-651-3p	hsa-miR-19b-2-5p	hsa-miR-185-5p	hsa-miR-765	hsa-miR-590-3p
ASCRP001434	0.000263663	2.02493	down	hsa_circRNA_101066	hsa_circ_0026337	exonic	chr12	+	52180325	52188425	uc001ryw.3	SCN8A	TGGTAGTCATCCTCTCCATTGTGGGTGGTGGTGAATGCCTTGGTGG	2152	1393.67	10.5463	11.5642	1967	1896	2593	1297	1380	1504	10.4777	10.5793	10.582	11.5535	11.7016	11.4374	hsa-miR-22-5p	hsa-miR-181d-5p	hsa-miR-181b-5p	hsa-miR-181a-5p	hsa-miR-181c-5p
ASCRP001174	0.0043591	3.57705	down	hsa_circRNA_100800	hsa_circ_0021773	exonic	chr11	+	43421437	43429127	uc010rfj.2	TTC17	TAGCTCTGAGATCTCTCCAGCGAACACTGAATGAGTTAAAAGAGTA	240.667	215	5.44349	7.28226	234	188	300	208	184	253	5.59454	4.83641	5.89953	7.27444	7.26451	7.30783	hsa-let-7b-5p	hsa-let-7i-5p	hsa-miR-380-5p	hsa-miR-15b-3p	hsa-miR-182-5p
ASCRP003203	0.00426728	2.19653	down	hsa_circRNA_102895	hsa_circ_0003218	exonic	chr2	+	203329531	203332412	uc002uze.3	BMPR2	AACACCACTCACTTCGCAGAATCAAGAACGGCTATGTGCGTTTAAA	403	315.667	7.26081	8.39603	405	309	495	320	245	382	7.38323	6.97234	7.42685	8.55581	8.13991	8.49238	hsa-miR-15a-3p	hsa-miR-187-5p	hsa-miR-545-5p	hsa-miR-764	hsa-miR-553
ASCRP005172	0.00712908	2.4434	down	hsa_circRNA_104925	hsa_circ_0088681	exonic	chr9	-	130285957	130294057	uc004brj.4	FAM129B	TGCAACAATGAAAAAACCGGGAAGATCCTGACGGAGTTCCTCCAGT	203.333	171.667	4.3879	5.67678	187	182	241	167	143	205	3.93622	4.61373	4.61373	5.70583	5.46171	5.86281	hsa-miR-596	hsa-miR-660-3p	hsa-miR-646	hsa-miR-556-5p	hsa-miR-143-5p
ASCRP001633	0.00138543	2.4983	down	hsa_circRNA_101272	hsa_circ_0005783	exonic	chr13	-	74419963	74420510	uc001vjg.3	KLF12	CATGGCAAAGTCTCCAAACGTCCACAACTATCCCGATATGGAAGCC	313	257	6.55515	7.87609	334	273	332	247	225	299	6.81947	6.59909	6.24688	7.86539	7.89789	7.865	hsa-miR-23a-3p	hsa-miR-23b-3p	hsa-miR-429	hsa-miR-130a-5p	hsa-miR-432-5p
ASCRP003059	0.0354194	2.45463	down	hsa_circRNA_102747	hsa_circ_0008529	exonic	chr2	+	65473657	65492309	uc010yqg.2	ACTR2	GAAAAACTTTCTGATCTTATGGTTGGTGATGAGGCAAGTGAATTAC	232.333	192.333	5.3037	6.59921	246	193	258	171	168	238	5.82195	5.02545	5.0637	5.9645	6.80584	7.02729	hsa-miR-21-3p	hsa-miR-329-5p	hsa-miR-195-3p	hsa-miR-9-3p	hsa-miR-508-5p
ASCRP000872	0.00101863	2.96661	down	hsa_circRNA_100489	hsa_circ_0006881	exonic	chr1	-	233334684	233388534	uc009xfv.1	PCNXL2	CGCAGTCTGCTTCAGTGCAGTGAAGATAACTGTTCCCAGGAAAAAA	215.667	184.333	4.83288	6.40169	199	193	255	180	158	215	4.47568	5.02545	4.9975	6.47686	6.38491	6.34331	hsa-miR-376a-2-5p	hsa-miR-655-5p	hsa-miR-154-5p	hsa-miR-450b-5p	hsa-miR-382-5p
ASCRP004379	0.0039002	2.02024	down	hsa_circRNA_104106	hsa_circ_0006232	exonic	chr6	-	42235891	42237586	uc003osb.2	TRERF1	GTGGCCCCAGGTGTGAGCGACGTCTCCTCACCACAGTGCTGTGTGG	764.333	530.333	8.74209	9.75662	738	714	841	445	472	674	8.7192	8.88934	8.61772	9.46494	9.84462	9.96028	hsa-miR-370-3p	hsa-miR-367-5p	hsa-miR-133a-5p	hsa-miR-138-5p	hsa-miR-512-3p
ASCRP002090	0.000517863	2.21038	down	hsa_circRNA_101744	hsa_circ_0005699	exonic	chr16	+	19627435	19663412	uc002dgn.2	C16orf62	CTCTCCCAAGGTGGGAATGGAAGTGGCCCCACATCTCAAAGAAACC	404.667	323.667	7.33042	8.47472	410	357	447	311	269	391	7.41316	7.44041	7.1377	8.47043	8.37887	8.57486	hsa-miR-512-5p	hsa-miR-553	hsa-miR-489-3p	hsa-miR-105-5p	hsa-miR-627-3p
ASCRP000537	0.00334862	3.39016	down	hsa_circRNA_100148	hsa_circ_0011422	exonic	chr1	+	33058531	33059355	uc001bvm.3	ZBTB8A	TGTCACATCCAAAAGCTTTCCAGAATGGAGATCTCCTCTCATCAGT	220	192.667	4.93459	6.69595	215	178	267	179	167	232	5.07445	4.45527	5.27406	6.42953	6.77406	6.88426	hsa-miR-489-3p	hsa-miR-22-5p	hsa-miR-218-5p	hsa-miR-625-5p	hsa-miR-30b-3p
ASCRP002208	0.00032702	2.48844	down	hsa_circRNA_101865	hsa_circ_0000715	exonic	chr16	-	71712657	71715808	uc010cgf.3	PHLPP2	ATGAACCATATCAAGCATGTGGATTTAAGGTGGTGTCCCAGCGAAT	276	223.333	6.11743	7.43267	251	242	335	219	190	261	5.90856	6.16631	6.27742	7.48337	7.36802	7.44663	hsa-miR-382-5p	hsa-miR-196b-5p	hsa-miR-376a-2-5p	hsa-miR-98-5p	hsa-miR-125b-2-3p
ASCRP001180	3.04061e-06	3.0829	down	hsa_circRNA_100806	hsa_circ_0007061	exonic	chr11	-	46515157	46534363	uc001ncu.1	AMBRA1	AGGGTCCTGGCAGGAGGCTGCTGGAATCTTCCCTCATTTCATTATC	779.333	745.333	8.76671	10.391	784	656	898	711	680	845	8.82518	8.73791	8.73706	10.3762	10.4524	10.3444	hsa-miR-330-5p	hsa-miR-494-5p	hsa-miR-326	hsa-miR-139-3p	hsa-miR-765
ASCRP003790	8.0944e-05	3.06702	down	hsa_circRNA_103492	hsa_circ_0001346	exonic	chr3	+	149563797	149639014	uc003exn.4	RNF13	TACATAAATTCAAGAAAGGTGATTTTACAACGAGATGCTGCTCTCC	1120	1038	9.36494	10.9818	1102	879	1379	966	856	1292	9.39916	9.23558	9.46009	10.9095	10.9095	11.1264	hsa-miR-654-3p	hsa-miR-34b-5p	hsa-miR-580-5p	hsa-miR-7-5p	hsa-miR-511-5p
ASCRP001109	8.87298e-05	2.15429	down	hsa_circRNA_100735	hsa_circ_0020749	exonic	chr11	+	1000431	1003804	uc001lss.3	AP2A2	ACTTAAGTCTGAATTTCGGCAGAATTTAGTCTACGCCTTCTCCGTC	404.333	319	7.32434	8.43155	401	347	465	296	274	387	7.34934	7.35155	7.27211	8.32899	8.41656	8.54909	hsa-miR-328-5p	hsa-miR-486-3p	hsa-miR-495-3p	hsa-miR-665	hsa-miR-505-5p
ASCRP000097	0.00607109	2.34138	down	hsa_circRNA_000679	hsa_circ_0001248	intronic	chr22	+	46676108	46676244	ENST00000381031	TTC38	AGAGGGGCAGGAGCAGGCAGGCGGCAGGCACAGGCACAGCCACAGA	323.333	259	6.66929	7.89665	321	316	333	254	226	297	6.70227	7.04925	6.25634	7.93999	7.91031	7.83964	hsa-miR-432-3p	hsa-miR-149-5p	hsa-miR-890	hsa-miR-660-5p	hsa-miR-877-3p
ASCRP002405	0.0144253	2.69624	down	hsa_circRNA_102070	hsa_circ_0007248	exonic	chr17	-	39985041	39987142	uc002hxy.4	NT5C3L	TAATGAAGATGTGGACCAAAGCACACAATCTCCTATGTCAGCAGAA	270.667	227.667	5.96827	7.39922	253	213	346	211	173	299	5.94415	5.57575	6.38491	7.34602	6.98663	7.865	hsa-miR-144-5p	hsa-miR-493-3p	hsa-miR-206	hsa-miR-670-5p	hsa-miR-365a-3p
ASCRP001667	0.0102767	2.46958	down	hsa_circRNA_101308	hsa_circ_0031027	exonic	chr13	+	114164552	114193822	uc001vtu.4	TMCO3	GTTTTCTTCGCCTCCATAGGTGTGGAAGATTTCCTTACAAGGGCCG	240.667	198.333	5.52721	6.83147	244	207	271	177	173	245	5.77991	5.4286	5.37311	6.33216	6.98663	7.17562	hsa-miR-139-3p	hsa-miR-143-3p	hsa-miR-876-5p	hsa-miR-641	hsa-miR-619-3p
ASCRP005317	0.000103862	4.17708	down	hsa_circRNA_400021	hsa_circ_0092306	intronic	chr11	+	66367407	66367747	NM_005125	CCS	GCTGTGATATAACTAGTTGTTTACGAAACCCCATCTCTACTAACAA	375.333	407.333	7.0717	9.1342	374	293	459	399	353	470	7.17375	6.81307	7.22829	9.18922	9.081	9.13236	hsa-miR-197-3p	hsa-miR-619-5p	hsa-miR-339-5p	hsa-miR-216a-5p	hsa-miR-660-3p
ASCRP002857	0.0278177	2.04986	down	hsa_circRNA_102544	hsa_circ_0050873	exonic	chr19	-	39100235	39100665	uc002oix.1	MAP4K1	ATGCAGACTGCTGTCCATCAACTGGTATCCCAGCCTGGGCTGAATC	233.667	186	5.3763	6.41183	227	209	265	195	156	207	5.4202	5.48203	5.22669	6.9745	6.2936	5.96739	hsa-miR-769-3p	hsa-miR-363-5p	hsa-miR-640	hsa-miR-223-3p	hsa-miR-26a-5p
ASCRP000175	8.45045e-05	2.711	down	hsa_circRNA_001012	hsa_circ_0000254	intronic	chr10	-	99144016	99144540	NM_001145114	RRP12	GGCTGCCAAGATTGGGGGTCCTCAGGGTCTCCATCCTGGCTGCCGA	1487	1232.67	9.89239	11.3312	1435	1343	1683	1106	1167	1425	9.87182	9.98505	9.82029	11.2193	11.4715	11.3029	hsa-miR-125b-5p	hsa-miR-125a-5p	hsa-miR-184	hsa-miR-1224-5p	hsa-miR-150-5p
ASCRP004103	0.000712687	4.61554	down	hsa_circRNA_103813	hsa_circ_0072255	exonic	chr5	-	37326002	37328522	uc003jkt.1	NUP155	AATATTCAAGAGTGGCAACAGAGAGATCACTGCAGTTCTCCTGTTC	307.667	343.667	6.44457	8.65107	304	238	381	367	291	373	6.55949	6.10081	6.67341	8.95367	8.56775	8.43179	hsa-miR-548a-5p	hsa-miR-100-3p	hsa-miR-603	hsa-miR-559	hsa-miR-744-3p
ASCRP000671	0.00103574	2.83268	down	hsa_circRNA_100283	hsa_circ_0013222	exonic	chr1	-	94360169	94363454	uc001dqg.1	GCLM	GCTGTTGACTCACAATGATCCAAAAGCAAAACTGTTCATTGTAGAA	274	236.333	6.08935	7.59151	262	229	331	233	185	291	6.08894	5.94415	6.23495	7.70439	7.28547	7.78468	hsa-miR-576-5p	hsa-miR-383-5p	hsa-miR-146a-3p	hsa-miR-129-5p	hsa-miR-105-5p
ASCRP000852	0.000546534	2.47417	down	hsa_circRNA_100469	hsa_circ_0016723	exonic	chr1	+	227073238	227076750	uc001hqk.2	PSEN2	TCTGTGTATGCATCTACACGCCATTCACTGAGGACACACCCTCGGT	254.667	207	5.80499	7.11193	246	217	301	192	184	245	5.82195	5.68144	5.91156	6.89566	7.26451	7.17562	hsa-miR-433-3p	hsa-miR-29a-3p	hsa-miR-103a-3p	hsa-miR-107	hsa-miR-29c-3p
ASCRP001243	0.000169296	2.82983	down	hsa_circRNA_100870	hsa_circ_0005282	exonic	chr11	-	68571467	68580044	uc001oof.4	CPT1A	AAAGACACTGTGAACAGGAACGGCATCATCACTGGCGTGTACCCGG	192.667	168.333	3.97724	5.47796	189	168	221	161	145	199	4.04946	3.99395	3.88831	5.28335	5.61308	5.53744	hsa-miR-650	hsa-miR-497-5p	hsa-miR-450b-5p	hsa-miR-450a-5p	hsa-miR-638
ASCRP002140	0.0020462	2.86628	down	hsa_circRNA_101795	hsa_circ_0000688	exonic	chr16	+	29845053	29845387	uc010vea.2	MVP	AGGGTGACAGGACATCACACCCCTGCAGGTGGTTCTGCCCAACACT	323	289	6.61525	8.13443	329	254	386	293	218	356	6.77899	6.35327	6.71348	8.29437	7.80054	8.30837	hsa-miR-502-5p	hsa-miR-483-3p	hsa-miR-373-5p	hsa-miR-616-5p	hsa-miR-125a-5p
ASCRP000220	0.00230061	2.54924	down	hsa_circRNA_001190	hsa_circ_0001704	intragenic	chr7	-	46925682	46930378	ENST00000424359	AC004901.1	ATTGTACTTTGTCACTATCACTTATAGGACCAGGCCCAGAAGACTC	255.667	209	5.81399	7.16405	231	227	309	210	184	233	5.52965	5.89953	6.01278	7.32143	7.26451	6.90622	hsa-miR-20b-3p	hsa-miR-641	hsa-miR-766-3p	hsa-miR-661	hsa-miR-625-5p
ASCRP001100	0.000900593	3.14845	down	hsa_circRNA_100726	hsa_circ_0002456	exonic	chr10	+	128923737	128926028	uc010qun.2	DOCK1	AGATTCTGAACTCATTACTGCAGAGAGATCCTGCTTCCCATGATGA	478.333	464.667	7.78215	9.43679	436	463	536	419	427	548	7.59391	8.11541	7.63713	9.30251	9.59118	9.41668	hsa-miR-597-3p	hsa-let-7a-2-3p	hsa-miR-660-3p	hsa-miR-486-5p	hsa-miR-874-5p
ASCRP001507	2.10762e-05	3.23656	down	hsa_circRNA_101141	hsa_circ_0005785	exonic	chr12	-	110819556	110834257	uc001tqo.2	ANAPC7	CTTAGATTGTTATGAAGTGAGTTATTCTCCCCACCTCAGAAGTACC	2858.33	2980.67	10.969	12.6635	2743	2472	3360	2977	2566	3399	10.9415	10.9828	10.9828	12.8045	12.5656	12.6203	hsa-miR-526b-5p	hsa-miR-181d-5p	hsa-miR-181b-5p	hsa-miR-338-3p	hsa-miR-181a-5p
ASCRP000215	0.00446298	3.88539	down	hsa_circRNA_001170	hsa_circ_0001482	antisense	chr5	-	49963938	49964083	NM_001178055	PARP8	CGCCAACGTAGGTAAAGAAAAGCCACAATAATCAAACAAACAAGCA	226	215.667	5.18796	7.14602	222	205	251	188	171	288	5.29258	5.37311	4.89819	6.77899	6.90622	7.75285	hsa-miR-581	hsa-miR-501-5p	hsa-miR-503-3p	hsa-miR-511-3p
ASCRP001214	0.00268134	2.03366	down	hsa_circRNA_100840	hsa_circ_0022587	exonic	chr11	+	62650379	62653080	uc001nwc.3	SLC3A2	TTCCTGGACAGGCATCCGTGTCATTCTGGACCTTACTCCCAACTAC	407	307.667	7.33377	8.35785	416	338	467	328	266	329	7.44663	7.27211	7.28258	8.61128	8.34848	8.11378	hsa-miR-508-5p	hsa-miR-1323	hsa-miR-490-3p	hsa-miR-589-5p	hsa-miR-23b-5p
ASCRP002530	0.00221072	2.13909	down	hsa_circRNA_102202	hsa_circ_0003646	exonic	chr17	+	74934069	74936930	uc002jth.3	MGAT5B	GAGAACTCAGGGGAAGGAGAAGTTCCTGGGCATCCTGAACAAATAC	223.333	180.667	5.09708	6.19407	214	199	257	174	150	218	5.04197	5.20729	5.04197	6.16379	5.95581	6.46262	hsa-miR-328-5p	hsa-miR-762	hsa-miR-490-5p	hsa-miR-203a-5p	hsa-miR-509-5p
ASCRP000844	0.000715018	3.30948	down	hsa_circRNA_100461	hsa_circ_0004879	exonic	chr1	+	223946971	223959941	uc001hob.4	CAPN2	AACAATAGAGCTCGACCTTATCTCTTTAAGTGGGCAGACCAACATC	228.667	202	5.24379	6.97039	222	200	264	183	179	244	5.29258	5.23149	5.20729	6.60651	7.14409	7.16057	hsa-miR-452-3p	hsa-miR-612	hsa-miR-187-3p	hsa-miR-212-3p	hsa-miR-605-3p
ASCRP004909	9.69656e-06	5.0273	down	hsa_circRNA_104656	hsa_circ_0003593	exonic	chr8	-	99538969	99560389	uc003yio.3	STK3	ACTTTGACTTTGATGAAGATGAGCTGGATTCCCACACCATGGTGAA	224.333	225.333	5.12659	7.45637	218	196	259	209	199	268	5.17271	5.11664	5.09041	7.29755	7.52558	7.54598	hsa-miR-670-3p	hsa-miR-145-5p	hsa-miR-526b-5p	hsa-miR-636	hsa-miR-296-5p
ASCRP005343	0.021937	3.47131	down	hsa_circRNA_400047	hsa_circ_0092307	intronic	chr19	+	17378345	17379205	NM_001033549	BABAM1	AAGAGGAGTGACTCATCATCAGTAAGCGGCTGAAAGCGTGTGGGGC	204	181.333	4.41816	6.21364	219	178	215	172	152	220	5.20729	4.45527	3.59193	6.02944	6.08097	6.53052	hsa-miR-509-5p	hsa-miR-511-5p	hsa-miR-671-5p	hsa-miR-548a-3p	hsa-miR-891b
ASCRP003935	0.00634397	2.34812	down	hsa_circRNA_103641	hsa_circ_0069738	exonic	chr4	+	54248444	54250043	uc003haa.3	PDGFRA	CACAGTATGGTGCTAATCCTCCATCTGGAATTGAAGATGAAACTGC	254.667	206.333	5.8034	7.03491	257	215	292	206	163	250	6.01278	5.62409	5.77333	7.23069	6.62307	7.25096	hsa-miR-598-3p	hsa-miR-33a-3p	hsa-miR-136-3p	hsa-miR-340-3p	hsa-miR-337-3p
ASCRP000476	0.0173214	2.06601	down	hsa_circRNA_100086	hsa_circ_0000026	exonic	chr1	-	21377358	21437876	uc001bec.3	EIF4G3	GACTCTCTCAACAATCCCACAGAGTATTGATGAGGAAACTGAAGTT	235.333	186.333	5.40277	6.44962	243	204	259	173	165	221	5.76672	5.35119	5.09041	6.09555	6.69097	6.56235	hsa-miR-23b-5p	hsa-miR-581	hsa-miR-23a-5p	hsa-miR-450a-1-3p	hsa-miR-146a-3p
ASCRP000847	0.00244846	2.17935	down	hsa_circRNA_100464	hsa_circ_0016600	exonic	chr1	+	225140371	225161855	uc001hot.4	DNAH14	CAGAGAAGAGCAGCCAGTTCCTTTATAGTTTTGTTCAGAAAAACAT	239	190	5.49985	6.62375	222	221	274	180	167	223	5.29258	5.77003	5.43695	6.47686	6.77406	6.62032	hsa-miR-570-5p	hsa-miR-29b-2-5p	hsa-miR-548a-5p	hsa-miR-7-2-3p	hsa-miR-576-5p
ASCRP004647	0.00138188	2.47131	down	hsa_circRNA_104387	hsa_circ_0080425	exonic	chr7	+	70880874	70886091	uc003tvy.3	WBSCR17	TTCTCTCCCCATCAGAGGAGCTGAAGGTCCCCCTAGAGGAGTATGT	713.333	570.667	8.61144	9.91671	637	735	768	549	514	649	8.44995	8.93131	8.45304	9.92046	9.98505	9.84462	hsa-miR-24-3p	hsa-miR-608	hsa-miR-29a-5p	hsa-miR-382-5p	hsa-miR-493-5p
ASCRP002741	0.000318064	2.77335	down	hsa_circRNA_102422	hsa_circ_0048687	exonic	chr19	+	5032876	5041262	uc002mbq.4	KDM4B	ATCAGCGGCTCTTTGTATGATGACGTGTGCTTCCCGCACAGCTGCA	435.667	387	7.53962	9.01125	438	375	494	377	365	419	7.60785	7.58783	7.42318	9.04714	9.18629	8.80032	hsa-miR-598-3p	hsa-miR-197-3p	hsa-miR-542-5p	hsa-miR-214-5p	hsa-miR-370-3p
ASCRP004857	0.0380392	2.29547	down	hsa_circRNA_104604	hsa_circ_0084137	exonic	chr8	-	42720558	42729149	uc003xpm.3	RNF170	TGTAGACAAACGAAATGTACATCAAAACATTCACCCAGAAAACCAG	211.333	176.333	4.72739	5.92618	209	189	236	182	141	206	4.87379	4.87379	4.43457	6.56521	5.30176	5.91156	hsa-miR-26b-3p	hsa-miR-892b	hsa-miR-18b-5p	hsa-miR-764	hsa-miR-18a-5p
ASCRP004369	0.00472159	3.2041	down	hsa_circRNA_104096	hsa_circ_0076058	exonic	chr6	+	34789429	34804125	uc010jvm.2	UHRF1BP1	TCCCGAGAGCCAGGTTCACTAAGAATCTTTCCCCAGACAAAATCAA	381	367.333	7.13351	8.81343	379	318	446	388	252	462	7.19913	7.06818	7.13322	9.13236	8.22825	9.07967	hsa-miR-185-3p	hsa-miR-432-5p	hsa-miR-637	hsa-miR-22-3p	hsa-miR-328-5p
ASCRP005177	0.0200625	2.35941	down	hsa_circRNA_104930	hsa_circ_0002675	exonic	chr9	+	131271154	131277918	uc004bvi.3	GLE1	GAAAGGAACAGATGTTTTAGAAGAATGTATGTCTCTTCCCAAGCTA	428.667	357.667	7.47926	8.71769	388	392	506	361	243	469	7.26568	7.68874	7.48337	8.91141	8.11541	9.12624	hsa-miR-762	hsa-miR-659-3p	hsa-miR-448	hsa-miR-877-5p	hsa-miR-624-5p
ASCRP004893	3.09032e-06	2.50345	down	hsa_circRNA_104640	hsa_circ_0001806	exonic	chr8	+	68018139	68028357	uc003xxg.1	CSPP1	TGAAATGGTGTCTCCCAGTGCTCCAGACAATGAAACATCCAAATCT	3892.67	3082.67	11.4417	12.7656	3648	3206	4824	2909	2702	3637	11.4277	11.3883	11.5089	12.7656	12.7656	12.7656	hsa-miR-193a-5p	hsa-miR-520g-3p	hsa-miR-520h	hsa-miR-508-5p	hsa-miR-519d-5p
ASCRP001482	0.000114702	2.41207	down	hsa_circRNA_101115	hsa_circ_0027774	exonic	chr12	+	95879654	95897937	uc001tec.3	METAP2	TGGGAAGACATATCAAGCAAAAGTTCAAACAGACCCTCCCTCAGTT	1308	1019.33	9.67314	10.9434	1310	1108	1506	962	938	1158	9.74053	9.64623	9.63267	10.9043	11.0929	10.833	hsa-miR-487a-3p	hsa-miR-544a	hsa-miR-1301-3p	hsa-miR-199b-5p	hsa-miR-578
ASCRP002624	0.00235118	2.97974	down	hsa_circRNA_102305	hsa_circ_0046968	exonic	chr18	+	12420323	12421628	uc002kra.3	SLMO1	TGGAAAAGAAAATGGAACTTTGTTCTACCAATCCACCCGTGGGACA	239.333	203.333	5.45994	7.03513	240	192	286	197	176	237	5.70583	5.00313	5.67086	7.02729	7.06818	7.00991	hsa-miR-612	hsa-miR-105-3p	hsa-miR-585-5p	hsa-miR-636	hsa-miR-20b-3p
ASCRP002752	0.0192524	3.54895	down	hsa_circRNA_102433	hsa_circ_0006382	exonic	chr19	+	8520288	8528570	uc010dwc.1	HNRNPM	CACTGAAAGTCAAAGAATGAAGGAGAACGACCTGCTCAGAATGAGA	190	170	3.71326	5.54066	173	164	233	157	148	205	3.0481	3.74772	4.34398	4.93403	5.82514	5.86281	hsa-miR-567	hsa-miR-138-2-3p	hsa-miR-409-5p	hsa-miR-335-3p	hsa-miR-211-5p
ASCRP002592	0.000158062	2.11849	down	hsa_circRNA_102264	hsa_circ_0046555	exonic	chr17	+	80851422	80861354	uc002kfx.1	TBCD	TCAGCGCCACGCAAGGGCACTTTCCCTCATGGTATTGATATTTTGA	516	394.333	7.96084	9.04388	492	436	620	359	356	468	7.92634	7.94877	8.00742	8.89503	9.1162	9.12042	hsa-miR-510-5p	hsa-miR-1271-3p	hsa-miR-604	hsa-miR-370-3p	hsa-miR-1468-3p
ASCRP005075	0.0339903	3.24764	down	hsa_circRNA_104827	hsa_circ_0008577	exonic	chr9	+	96827015	96857736	uc004auf.2	PTPDC1	GGTCGAACAGACTACCATGGCTGCAGGAGTCTTGCCTCAGAATGAA	220.333	191	4.89349	6.59288	245	171	245	181	155	237	5.80915	4.1443	4.72702	6.52661	6.24212	7.00991	hsa-miR-135b-3p	hsa-miR-450b-5p	hsa-miR-508-5p	hsa-miR-23a-5p	hsa-miR-578
ASCRP002259	0.0127126	3.12803	down	hsa_circRNA_101917	hsa_circ_0003421	exonic	chr16	+	89958600	89967202	uc002fpb.2	TCF25	ATGTTCCCTGGAGGCCACGGCAGAGACAACGTGTGTACCCCAAGTG	206.333	179.333	4.51519	6.16045	221	172	226	176	153	209	5.26939	4.19441	4.08177	6.27509	6.13329	6.07295	hsa-miR-510-5p	hsa-miR-323a-5p	hsa-miR-608	hsa-miR-370-3p	hsa-miR-99b-3p
ASCRP005114	0.00621216	2.03627	down	hsa_circRNA_104867	hsa_circ_0087961	exonic	chr9	-	113734352	113773970	uc010mub.3	LPAR1	TTTCACAGCCCCAGGTGTCATCCTTGAAGGATAGAATAAATCAGCT	397.333	301.667	7.2457	8.27163	407	317	468	254	270	381	7.39184	7.05807	7.2872	7.93999	8.39208	8.48284	hsa-miR-383-5p	hsa-miR-130b-5p	hsa-miR-135a-3p	hsa-miR-30c-2-3p	hsa-miR-620
ASCRP000461	0.0114641	3.81303	down	hsa_circRNA_100071	hsa_circ_0010146	exonic	chr1	-	16632297	16641930	uc001ayf.3	FBXO42	TTCTCGCACACTGTTGAGTGGAATGTCATGGCCAGCTCCTCGGACA	220.333	200	4.95883	6.88976	200	219	242	199	160	241	4.50377	5.72981	4.6429	7.08289	6.48896	7.09745	hsa-miR-30b-3p	hsa-miR-23b-5p	hsa-miR-181a-2-3p	hsa-miR-608	hsa-miR-452-5p
ASCRP002973	0.0271035	3.28311	down	hsa_circRNA_102660	hsa_circ_0053422	exonic	chr2	+	32396355	32400430	uc002roe.2	SLC30A6	ATCTTTTTAGGGGACAATTCATCTCTTTCGAAAACCACAAAGATCC	220.333	196	4.99472	6.70978	217	213	231	191	152	245	5.13728	5.57575	4.27113	6.87276	6.08097	7.17562	hsa-miR-141-5p	hsa-miR-449c-5p	hsa-miR-146b-5p	hsa-miR-505-5p	hsa-miR-770-5p
ASCRP003788	2.4038e-07	3.14592	down	hsa_circRNA_103490	hsa_circ_0004565	exonic	chr3	+	149563797	149619949	uc003exn.4	RNF13	CACATATGAAAAAGGGTGATTTTACAACGAGATGCTGCTCTCCATA	771.667	746	8.74768	10.4012	741	676	898	725	645	868	8.72603	8.77995	8.73706	10.4343	10.3873	10.3819	hsa-miR-654-3p	hsa-miR-511-5p	hsa-miR-632	hsa-miR-643	hsa-miR-889-5p
ASCRP004500	0.00577563	5.42749	down	hsa_circRNA_104228	hsa_circ_0078328	exonic	chr6	-	152650864	152653025	uc003qot.4	SYNE1	CACCAGACAGATCTGATGCAGAGAGTACAGCTGTCCACCTGGAAGC	190.333	181.667	3.79881	6.2391	195	169	207	185	148	212	4.29888	4.04946	3.0481	6.67164	5.82514	6.22052	hsa-miR-516a-3p	hsa-miR-516b-3p	hsa-miR-485-5p	hsa-miR-575	hsa-miR-578
ASCRP002250	0.00236891	5.0477	down	hsa_circRNA_101908	hsa_circ_0004945	exonic	chr16	+	89611055	89614521	uc002fnj.3	SPG7	GTGGAGCGCGTCCTCGCAGGAATGGGTACCACAGACCATGTCATCG	197.333	189	4.1707	6.50633	186	181	225	171	165	231	3.90044	4.56219	4.04946	5.9645	6.69097	6.8635	hsa-miR-574-5p	hsa-miR-422a	hsa-miR-648	hsa-miR-378a-3p	hsa-miR-378d
ASCRP002518	0.00561161	3.17444	down	hsa_circRNA_102190	hsa_circ_0045601	exonic	chr17	-	73142760	73143748	uc002jmz.1	HN1	GATATTCATGGTGCCAAGTCTAGTGGTGGCAGGGAAGACTTGGAGT	203	177.667	4.36919	6.03569	195	171	243	181	145	207	4.29888	4.1443	4.66439	6.52661	5.61308	5.96739	hsa-miR-17-3p	hsa-miR-139-5p	hsa-miR-149-5p	hsa-miR-198	hsa-miR-345-5p
ASCRP004899	0.00681324	2.52718	down	hsa_circRNA_104646	hsa_circ_0006282	exonic	chr8	-	74868145	74872053	uc003xzx.2	TCEB1	ACGATAAAAGCCATGTTGAGTGGCCCAGGAAACTACTAAAGTTCCT	217.667	180.333	4.87201	6.20954	213	178	262	177	158	206	5.00313	4.45527	5.15763	6.33216	6.38491	5.91156	hsa-miR-135b-5p	hsa-miR-135a-5p	hsa-miR-329-5p	hsa-miR-136-5p	hsa-miR-450b-5p
ASCRP000786	0.000263468	4.33184	down	hsa_circRNA_100402	hsa_circ_0015377	exonic	chr1	-	176132004	176133027	uc001gkt.1	RFWD2	GAAGAAACAACTGGAAGCATGAATGAACTCATTCTTAAACAGAAGC	205	189.667	4.49953	6.61451	202	182	231	190	163	216	4.61373	4.61373	4.27113	6.83772	6.62307	6.38275	hsa-miR-584-3p	hsa-miR-632	hsa-miR-544a	hsa-miR-223-3p	hsa-miR-670-3p
ASCRP004465	0.0144475	2.20634	down	hsa_circRNA_104192	hsa_circ_0077929	exonic	chr6	-	135748304	135777064	uc003qgh.3	AHI1	GATTTCCATGTGGACGGCCTGTTTCATCTTACTATGAAAAAGAGAA	260.667	209.667	5.9286	7.07025	250	234	298	197	163	269	5.89044	6.02944	5.86591	7.02729	6.62307	7.56039	hsa-miR-335-3p	hsa-miR-587	hsa-miR-1185-2-3p	hsa-miR-105-5p	hsa-miR-1185-1-3p
ASCRP002257	0.000589063	2.03701	down	hsa_circRNA_101915	hsa_circ_0041050	exonic	chr16	-	89849266	89849510	uc002fou.1	FANCA	TGTCATCAGCTGGGGACATTACTGAGGTGCACATTCTCCACCCACC	380.667	288	7.15435	8.1808	370	335	437	296	249	319	7.14154	7.25332	7.06818	8.32899	8.19171	8.02171	hsa-miR-187-3p	hsa-miR-622	hsa-miR-105-5p	hsa-miR-149-3p	hsa-miR-766-5p
ASCRP004337	0.00279127	4.17459	down	hsa_circRNA_104063	hsa_circ_0075663	exonic	chr6	-	13652890	13697128	uc003nbb.3	RANBP9	TGACCTACCGGTCATGGCAAAACCCCAAAAGATGCCGCGTCAGTTC	212.333	193.333	4.68061	6.74224	191	187	259	181	173	226	4.13406	4.81735	5.09041	6.52661	6.98663	6.71348	hsa-miR-605-5p	hsa-miR-584-3p	hsa-miR-188-3p	hsa-miR-892a	hsa-miR-490-3p
ASCRP004741	1.2259e-05	2.57829	down	hsa_circRNA_104487	hsa_circ_0082352	exonic	chr7	-	129821462	129832663	uc003vpn.2	TMEM209	TTGTCCAGAGCTACAGATAGGAGTTGGCGAGCTTTAGCCCCTCTCC	932	759.333	9.04914	10.4156	922	764	1110	693	684	901	9.09591	8.9903	9.06122	10.3345	10.4709	10.4413	hsa-miR-877-3p	hsa-let-7i-5p	hsa-miR-628-5p	hsa-miR-32-3p	hsa-miR-222-5p
ASCRP002268	0.000406579	2.64933	down	hsa_circRNA_101926	hsa_circ_0041154	exonic	chr17	-	169210	183725	uc002fre.2	RPH3AL	AGACTGCAGGAAGAGGATCGTCTGCCTTATTGAAACCATCTAATTG	267.333	223.333	6.02937	7.435	271	236	295	215	201	254	6.19858	6.06759	5.82195	7.42107	7.558	7.32593	hsa-miR-22-3p	hsa-miR-519e-5p	hsa-miR-515-5p	hsa-miR-888-5p	hsa-miR-766-3p
ASCRP003819	8.50541e-05	4.21858	down	hsa_circRNA_103521	hsa_circ_0068129	exonic	chr3	+	180651121	180653019	uc003fkp.3	FXR1	TGAAGTAGAGGGATTTATCAAAGATGTTCATGAAGACTCCCTTACA	206	188.333	4.48787	6.56463	196	176	246	181	162	222	4.34398	4.37907	4.74057	6.52661	6.57659	6.59069	hsa-miR-29a-5p	hsa-miR-490-3p	hsa-miR-656-5p	hsa-miR-192-3p
ASCRP001278	0.0165176	2.49212	down	hsa_circRNA_100905	hsa_circ_0005935	exonic	chr11	-	78176921	78204241	uc001ozi.3	NARS2	TAATGAAGATGGCCCTCAGCACACGAGCTTTTACTCAAGTGTTTAC	227	188.333	5.16112	6.47849	231	185	265	173	159	233	5.52965	4.72702	5.22669	6.09555	6.4337	6.90622	hsa-miR-764	hsa-miR-30a-3p	hsa-miR-335-3p	hsa-miR-576-5p	hsa-miR-125a-3p
ASCRP001725	0.022109	2.72331	down	hsa_circRNA_101366	hsa_circ_0032210	exonic	chr14	-	64957078	64957258	uc001xhc.3	ZBTB25	TATTTATTCACCAAACAAGAACCACAATGGACACTGCCAGCCATAG	238.333	201.333	5.44152	6.88688	232	193	290	175	184	245	5.54904	5.02545	5.75006	6.22052	7.26451	7.17562	hsa-miR-30d-5p	hsa-miR-30a-5p	hsa-miR-424-5p	hsa-miR-30e-5p	hsa-miR-377-3p
ASCRP002178	0.00795116	2.08688	down	hsa_circRNA_101834	hsa_circ_0039914	exonic	chr16	+	68087466	68088520	uc002evi.3	DUS2L	CCAGGCTTGTAGGTGCTCAGCACAGTGGACTTTGTCGCCCCTGATG	301	227	6.39267	7.45402	290	247	366	198	207	276	6.39566	6.24212	6.54024	7.05807	7.65603	7.64796	hsa-miR-7-5p	hsa-miR-504-5p	hsa-miR-130b-5p	hsa-miR-675-5p	hsa-miR-26b-3p
ASCRP004932	0.000736462	2.57076	down	hsa_circRNA_104679	hsa_circ_0085459	exonic	chr8	-	124346117	124350061	uc003yqh.4	ATAD2	AGCACTCCTGTTTTGCAGGCTTTGGAGGTACTCCCAGTAGCACCAC	368.667	315.667	7.03895	8.40114	343	322	441	327	246	374	6.90622	7.11316	7.09745	8.60342	8.15833	8.44168	hsa-miR-208a-3p	hsa-miR-22-5p	hsa-miR-28-5p	hsa-miR-330-5p	hsa-miR-511-5p
ASCRP001789	0.00669182	2.42101	down	hsa_circRNA_101430	hsa_circ_0033024	exonic	chr14	-	93483020	93542964	uc001ybe.2	ITPK1	GAGCTGGTGCACAGGTTCCAGGAAGCGAGGGATGGAGGTTGTGCAG	212	177	4.73916	6.01477	210	182	244	180	147	204	4.90422	4.61373	4.69952	6.47686	5.75508	5.81236	hsa-miR-892b	hsa-miR-185-3p	hsa-miR-593-5p	hsa-miR-561-5p	hsa-miR-211-3p
ASCRP001664	0.0478415	4.7573	down	hsa_circRNA_101305	hsa_circ_0002807	exonic	chr13	+	114149816	114164739	uc001vtt.4	TMCO3	CTCGGGGTGACAAAGAAGCTGAAAATGTGTGTCTGACATGCAAGCT	187.667	169.333	3.28892	5.53907	169	144	250	164	143	201	2.67722	2.32193	4.86763	5.50604	5.46171	5.64946	hsa-miR-205-5p	hsa-miR-202-5p	hsa-miR-141-5p	hsa-miR-516b-5p	hsa-miR-130b-5p
ASCRP002926	1.69894e-05	4.98828	down	hsa_circRNA_102613	hsa_circ_0052523	exonic	chr2	+	9484660	9484764	uc002qzh.2	ASAP2	AGAGTGACGGGACTCCCAAATTCGTCAGAGCACAGCTTATAGCTTA	275.333	320.333	6.12744	8.44599	280	236	310	311	267	383	6.2936	6.06759	6.02114	8.47043	8.35896	8.50857	hsa-miR-485-5p	hsa-miR-423-3p	hsa-miR-670-5p	hsa-miR-125a-5p	hsa-miR-185-3p
ASCRP002088	0.000167062	2.5577	down	hsa_circRNA_101742	hsa_circ_0004683	exonic	chr16	+	19627435	19637545	uc002dgn.2	C16orf62	GTAAGAAACTAGGAAACAAGTGGGAATGGAAGTGGCCCCACATCTC	312	261	6.53438	7.88922	295	268	373	248	213	322	6.45236	6.54797	6.6028	7.87771	7.74109	8.04887	hsa-miR-455-3p	hsa-miR-362-5p	hsa-miR-152-5p	hsa-miR-423-3p	hsa-miR-659-3p
ASCRP005021	0.000130745	2.41325	down	hsa_circRNA_104771	hsa_circ_0002702	exonic	chr9	+	35546426	35548532	uc003zww.3	RUSC2	AGAGCTGACGGTGCCAAGCTCTCCTGATGAAATGTGTTCTGCCCCA	1261.67	987	9.57784	10.8488	1203	991	1591	950	827	1184	9.57732	9.43946	9.71672	10.8805	10.7781	10.8878	hsa-miR-1296-3p	hsa-miR-762	hsa-miR-604	hsa-miR-149-5p	hsa-miR-766-3p
ASCRP000328	0.0045695	3.09191	down	hsa_circRNA_001754	hsa_circ_0000559	exonic	chr14	-	89747293	89750866	ENST00000557718	FOXN3	AAGAGAAATGGAGCCCTTCTCCAAGGGAAGGATGACTAAGAGTTTA	226.667	196	5.14601	6.77451	205	201	274	181	164	243	4.72702	5.27406	5.43695	6.52661	6.65921	7.1377	hsa-miR-136-5p	hsa-miR-877-3p	hsa-miR-421	hsa-miR-153-3p	hsa-miR-363-5p
ASCRP003917	0.00153736	6.01804	down	hsa_circRNA_103622	hsa_circ_0002590	exonic	chr4	+	39739039	39776553	uc003guq.4	UBE2K	CACAGGATGCTGTAGTAGCAAATCAGACGAGCAAAAATCAAATTAA	182	174.667	3.2591	5.84839	181	152	213	169	144	211	3.62153	2.70514	3.45063	5.83781	5.53355	6.17382	hsa-miR-1301-3p	hsa-miR-22-3p	hsa-miR-651-5p	hsa-miR-452-3p	hsa-miR-149-5p
ASCRP004689	2.33819e-05	2.06192	down	hsa_circRNA_104433	hsa_circ_0081342	exonic	chr7	+	98984307	98987635	uc003upz.3	ARPC1B	TCAAGTGTCGAGATTGCCATCTGCCCCAACAACCATGAGGTGCATA	692	499	8.5552	9.59918	667	573	836	460	425	612	8.54137	8.52824	8.59598	9.5365	9.58298	9.67806	hsa-miR-497-5p	hsa-miR-545-3p	hsa-miR-636	hsa-miR-15a-5p	hsa-miR-335-3p
ASCRP004236	0.0426977	5.50887	down	hsa_circRNA_103956	hsa_circ_0074146	exonic	chr5	-	137895552	137903411	uc003ldf.3	HSPA9	AACCAAGAAGAGCCAGAAAATTACTTGGGGCACACAGCAAAAAATG	188.333	180.333	3.53002	5.99177	191	147	227	202	144	195	4.13406	2.32193	4.13406	7.14918	5.53355	5.29258	hsa-miR-622	hsa-miR-497-5p	hsa-miR-15b-5p	hsa-miR-15a-5p	hsa-let-7g-3p
ASCRP001370	0.000719898	2.02625	down	hsa_circRNA_100999	hsa_circ_0025006	exonic	chr12	+	1887019	1893239	uc001qjn.3	ADIPOR2	TGACATCTGGGTATGGGAAGGTCGGTGGCGAGTGATCCCTCATGAT	494.333	374	7.85387	8.87268	457	429	597	355	311	456	7.72754	7.91331	7.92077	8.84571	8.73495	9.03739	hsa-miR-107	hsa-miR-103a-3p	hsa-miR-143-3p	hsa-miR-335-5p	hsa-miR-485-5p
ASCRP003026	0.00134982	2.27445	down	hsa_circRNA_102714	hsa_circ_0008979	exonic	chr2	-	47134948	47136316	uc002rvk.3	MCFD2	ATGTCCATAAGGAGATATTGATGACCATGAGATCCCTGCTCAGAAC	286	225.667	6.25507	7.44059	263	250	345	210	186	281	6.10212	6.289	6.37408	7.32143	7.30897	7.69136	hsa-miR-517c-3p	hsa-miR-517a-3p	hsa-miR-517b-3p	hsa-miR-30c-2-3p	hsa-miR-892a
ASCRP004430	0.0150901	4.97147	down	hsa_circRNA_104157	hsa_circ_0077425	exonic	chr6	-	99887644	99913012	uc003ppw.2	USP45	CTACTTGTAAGATCTCCACGGTGAAAGATCCATTCATTGATATTTC	201.667	192.333	4.20481	6.51848	196	160	249	179	149	249	4.34398	3.43404	4.83641	6.42953	5.89044	7.23548	hsa-miR-302a-3p	hsa-miR-582-3p	hsa-miR-329-5p	hsa-miR-103a-2-5p	hsa-miR-215-3p
ASCRP003811	0.0087523	5.25374	down	hsa_circRNA_103513	hsa_circ_0006948	exonic	chr3	+	171830241	171944737	uc003fhy.3	FNDC3B	TATATCTCACAGGAAGCCAGTTGAGGGAAGTTCTCCATGAATGTAC	202	193	4.30081	6.69416	220	165	221	198	159	222	5.22669	3.78744	3.88831	7.05807	6.4337	6.59069	hsa-miR-619-3p	hsa-miR-93-3p	hsa-miR-490-3p	hsa-miR-525-5p	hsa-miR-1296-3p
ASCRP002859	7.15783e-06	4.18086	down	hsa_circRNA_102546	hsa_circ_0051042	exonic	chr19	-	40327195	40328483	uc002omo.2	FBL	TGATTTCCATTAAGGATGGTCTAGTCTATGCAGTCGAGTTCTCCCA	1491.33	1901	9.90706	11.9709	1371	1378	1725	1768	1702	2233	9.81489	10.027	9.87931	11.9172	12.0026	11.9928	hsa-miR-520g-3p	hsa-miR-520h	hsa-miR-513a-5p	hsa-miR-133a-3p	hsa-miR-133b
ASCRP003927	0.000552407	12.5988	down	hsa_circRNA_103632	hsa_circ_0069660	exonic	chr4	-	47896196	47913011	uc003gxp.3	NFXL1	CTGTCAGAAGCATCAATGTAGAAGAAAGAGCTAATGTCTCAGAAAA	163	180.667	2.56399	6.2192	159	155	175	177	163	202	2.32193	3.0481	2.32193	6.33216	6.62307	5.70237	hsa-miR-29b-2-5p	hsa-miR-211-3p	hsa-miR-588	hsa-miR-1-5p	hsa-miR-19a-5p
ASCRP005116	0.0458128	2.93272	down	hsa_circRNA_104869	hsa_circ_0003697	exonic	chr9	-	114195512	114206774	uc010muc.1	KIAA0368	GCAAACAGAGGTAATGGAACTGCTGGTCCATCTGAATAAACGTATA	201.667	175.667	4.34411	5.89635	195	174	236	178	160	189	4.29888	4.29888	4.43457	6.38275	6.48896	4.81735	hsa-miR-761	hsa-miR-548b-3p	hsa-miR-485-5p	hsa-miR-34c-3p	hsa-miR-452-5p
ASCRP000047	0.000151738	6.97147	down	hsa_circRNA_000441	hsa_circ_0001623	antisense	chr6	+	90670648	90670832	NM_001170794	BACH2	TATTTCCTAGGTTGATGGGAACAGGAGAAGGTCCCAAAAGCAAACA	201.333	207.667	4.31237	7.11383	197	168	239	209	171	243	4.3963	3.99395	4.54684	7.29755	6.90622	7.1377	hsa-miR-613	hsa-miR-339-3p	hsa-miR-497-3p	hsa-miR-671-3p	hsa-miR-510-5p
ASCRP000377	0.00383232	3.342	down	hsa_circRNA_002076	hsa_circ_0001366	antisense	chr3	-	179461754	179461901	NM_003940	USP13	TTTTATGTCAATTTGAATGGCCTTTCTGGGCTACCAACCCAGAAGG	200.667	178.333	4.32393	6.06464	189	186	227	173	147	215	4.04946	4.78827	4.13406	6.09555	5.75508	6.34331	hsa-miR-579-3p	hsa-miR-138-5p	hsa-miR-30b-3p	hsa-miR-887-5p	hsa-miR-607
ASCRP001698	0.00828167	3.15496	down	hsa_circRNA_101339	hsa_circ_0031583	exonic	chr14	+	32559707	32563592	uc001wrl.3	ARHGAP5	CCCACAAAGTGAAAGAAGATAAAAAGGAAGATGATCCCTATGATCT	207.667	183.333	4.5617	6.21932	198	180	245	168	151	231	4.43457	4.52351	4.72702	5.77333	6.02114	6.8635	hsa-miR-329-5p	hsa-miR-152-3p	hsa-miR-148a-3p	hsa-miR-452-3p	hsa-miR-148b-3p
ASCRP000978	0.00887923	2.74102	down	hsa_circRNA_100603	hsa_circ_0018521	exonic	chr10	-	70191618	70204840	uc001jog.2	DNA2	ATGTACTCTCAATTATTAAAGCTAAGAAACCAGATGGCATTCTCAT	216.333	181.333	4.79913	6.25384	197	185	267	174	162	208	4.3963	4.72702	5.27406	6.16379	6.57659	6.02114	hsa-miR-433-5p	hsa-miR-574-5p	hsa-miR-758-3p	hsa-miR-136-5p	hsa-miR-335-3p
ASCRP001435	0.0109774	2.60675	down	hsa_circRNA_101067	hsa_circ_0003729	exonic	chr12	+	52380601	52385777	uc001rzn.3	ACVR1B	GAGTTATGAGATACATGGCCCCTGAAGTACTTGATGAAACCATTAA	250.667	208	5.68795	7.0702	255	200	297	195	167	262	5.97887	5.23149	5.85349	6.9745	6.77406	7.46205	hsa-miR-520g-3p	hsa-miR-520h	hsa-let-7f-1-3p	hsa-let-7b-3p	hsa-miR-629-3p
ASCRP003867	0.00521457	3.99762	down	hsa_circRNA_103569	hsa_circ_0002266	exonic	chr3	+	197541778	197547301	uc003fyj.1	LRCH3	TTTGCCTGAAGACCTGTCGCGAAATCGCCTTTCAGAAATTCCTATA	193	175.667	3.94494	5.94408	193	176	210	170	151	206	4.22366	4.37907	3.23208	5.89953	6.02114	5.91156	hsa-miR-876-5p	hsa-miR-518c-5p	hsa-miR-206	hsa-miR-499a-5p	hsa-miR-520g-3p
ASCRP000123	0.00469592	3.60133	down	hsa_circRNA_000798	hsa_circ_0000321	intronic	chr11	-	64538243	64538337	NM_001178030	SF1	TAAAGTTGGGATATGGGTACAGAAGCTTTTCCTCATAGGGCATGAG	217.667	192	4.83925	6.68778	194	190	269	180	168	228	4.27113	4.92218	5.32444	6.47686	6.80584	6.78063	hsa-miR-432-5p	hsa-miR-140-3p	hsa-miR-488-3p
ASCRP004953	0.00166808	2.84171	down	hsa_circRNA_104701	hsa_circ_0007049	exonic	chr8	-	141712668	141716304	uc003yvr.3	PTK2	AATGTGGCAGCCCAATGTGGAGCCCAGCAGACCGGGTTATCCCAGT	383.667	350.333	7.16806	8.67482	341	343	467	311	295	445	6.89566	7.32593	7.28258	8.47043	8.59598	8.95803	hsa-miR-500a-5p	hsa-miR-509-3p	hsa-miR-619-3p	hsa-miR-221-3p	hsa-miR-762
ASCRP001256	0.00729663	7.35477	down	hsa_circRNA_100883	hsa_circ_0005918	exonic	chr11	-	72695132	72700142	uc001oth.4	FCHSD2	CATTATGAAGTGTGTGGACCAGTTGACAAAGATCCAAACTGAATTA	175	172.333	2.79719	5.67587	161	146	218	171	138	208	2.32193	2.32193	3.74772	5.9645	5.04197	6.02114	hsa-miR-217	hsa-miR-376a-2-5p	hsa-miR-92b-3p	hsa-miR-511-5p	hsa-miR-92a-3p
ASCRP003091	0.0022364	3.49039	down	hsa_circRNA_102781	hsa_circ_0055605	exonic	chr2	-	96601201	96610922	uc010yug.1	DKFZp667P0924	CCTCCAGGAAAAGAATATTTCAGAACCATACTTTACAAACAGAAGG	207	183.333	4.53842	6.34181	212	171	238	179	153	218	4.96322	4.1443	4.50774	6.42953	6.13329	6.46262	hsa-miR-539-5p	hsa-miR-142-3p	hsa-miR-500a-5p	hsa-miR-642a-3p	hsa-miR-544a
ASCRP003928	0.0002236	3.45379	down	hsa_circRNA_103633	hsa_circ_0069681	exonic	chr4	-	48552608	48553595	uc003gyg.1	FRYL	GAAGAAAAAAGAACTACTTCCAGTAGCAATACAATGGTAGCTCCCA	246	223	5.63149	7.41967	229	214	295	208	204	257	5.47799	5.59454	5.82195	7.27444	7.60785	7.37673	hsa-miR-374a-3p	hsa-miR-764	hsa-miR-195-3p	hsa-miR-16-2-3p	hsa-miR-525-5p
ASCRP003537	0.00425352	6.13059	down	hsa_circRNA_103239	hsa_circ_0001235	exonic	chr22	-	41670603	41677086	uc003azt.3	RANGAP1	AGAGAAGAAGTCGGAGTTGAAGTCTGCAGATCTCCAGGGGAGCCCA	183	176	3.31308	5.9291	167	163	219	167	148	213	2.48696	3.66483	3.78744	5.70583	5.82514	6.25634	hsa-miR-182-5p	hsa-miR-34a-5p	hsa-miR-504-5p	hsa-miR-647	hsa-miR-892a
ASCRP003066	0.00030028	2.74033	down	hsa_circRNA_102754	hsa_circ_0055054	exonic	chr2	-	69575302	69577315	uc002sfh.3	GFPT1	ATCATGAAGGGCAAAGACAAGAAAGGAAGCTGCAATCTCTCTCGTG	391.667	348	7.22761	8.68196	404	332	439	347	285	412	7.37673	7.22588	7.08023	8.79586	8.50559	8.74444	hsa-miR-141-5p	hsa-miR-298	hsa-miR-509-3p	hsa-miR-557	hsa-miR-548c-5p
ASCRP002804	0.000859562	3.05732	down	hsa_circRNA_102487	hsa_circ_0000915	exonic	chr19	-	18650180	18650530	uc002njj.1	FKBP8	CCCAAGGCAGGGAACGGGCTGTTGAGGAAGAAGACGCTGGTCCCAG	270.333	236	6.01136	7.62363	247	227	337	222	221	265	5.84096	5.89953	6.2936	7.52117	7.84436	7.50537	hsa-miR-432-5p	hsa-miR-890	hsa-miR-759	hsa-miR-340-3p	hsa-miR-591
ASCRP000871	0.00133863	2.71443	down	hsa_circRNA_100488	hsa_circ_0000198	exonic	chr1	-	233334684	233372726	uc009xfv.1	PCNXL2	CTGCTTCAGTGCAGTGAAGAGAGATGCAGGTCAGCTCCTCCAGTAC	267.333	222.667	5.97491	7.41555	266	216	320	208	201	259	6.14353	5.65305	6.12814	7.27444	7.558	7.41422	hsa-miR-646	hsa-miR-1468-3p	hsa-miR-519d-5p	hsa-miR-655-5p	hsa-miR-599
ASCRP005201	0.00205045	2.96162	down	hsa_circRNA_104954	hsa_circ_0089371	exonic	chr9	-	136277418	136278041	uc011mde.2	REXO4	AGAACCTCAAGCAGGGGAAGACATCTGGTTTGACGACGTGGACCCA	200.333	174.333	4.30565	5.87204	196	180	225	169	154	200	4.34398	4.52351	4.04946	5.83781	6.18378	5.59454	hsa-miR-181a-2-3p	hsa-miR-1296-5p	hsa-miR-521	hsa-miR-27b-3p	hsa-miR-523-3p
ASCRP005213	0.0229232	4.20326	down	hsa_circRNA_104966	hsa_circ_0004101	exonic	chr9	+	140622800	140638542	uc004coa.3	EHMT1	CGCCCAGAAGCATGCAGCCAGTAAAGATCCCAGAGAAGTTCGAGAA	191.667	179	3.92356	5.99507	183	175	217	163	176	198	3.74772	4.34398	3.67898	5.43903	7.06818	5.47799	hsa-miR-558	hsa-miR-362-5p	hsa-miR-767-5p	hsa-miR-134-3p	hsa-miR-484
ASCRP002746	0.00553786	2.13459	down	hsa_circRNA_102427	hsa_circ_0048704	exonic	chr19	+	5071020	5082515	uc002mbq.4	KDM4B	TGACTACGGCAAAGTGGCCACTCAGGTACGCCATCCCACCAGAGCA	344	269.333	6.8528	7.94676	330	318	384	246	211	351	6.78881	7.06818	6.7014	7.85374	7.71386	8.27266	hsa-miR-660-3p	hsa-miR-376a-5p	hsa-miR-376a-2-5p	hsa-miR-143-3p	hsa-miR-146b-3p
ASCRP000444	0.00548883	2.61765	down	hsa_circRNA_100054	hsa_circ_0006470	exonic	chr1	+	12061457	12062160	uc001atn.4	MFN2	GGGAGCAGCAGTGCGGCGGCAGCACATGGAGCGTTGTACCAGCTTC	234.667	193.667	5.36349	6.75176	212	224	268	187	166	228	4.96322	5.83465	5.29258	6.74577	6.72887	6.78063	hsa-miR-661	hsa-miR-371a-5p	hsa-miR-339-3p	hsa-miR-615-5p	hsa-miR-509-5p
ASCRP004614	0.00347063	9.72355	down	hsa_circRNA_104352	hsa_circ_0008258	exonic	chr7	+	43436412	43447330	uc003tid.1	HECW1	GCAGGCCGAGATTTTTAAAAGCATTGGTGCTGATGAGACCGTCCAA	174.667	178.667	2.79122	6.0727	163	163	198	184	145	207	2.32193	3.66483	2.38689	6.63763	5.61308	5.96739	hsa-miR-204-5p	hsa-miR-149-3p	hsa-miR-211-5p	hsa-miR-301a-5p	hsa-miR-617
ASCRP002131	5.92735e-05	2.92942	down	hsa_circRNA_101785	hsa_circ_0038821	exonic	chr16	-	28181070	28181230	uc002dpa.1	XPO6	ACAGTGCTTGGGCTACTGACAGTTGATCCAGTCCCCTGTGACAACC	401	370	7.29108	8.8417	371	345	487	345	321	444	7.15172	7.34047	7.38106	8.77605	8.80597	8.94308	hsa-miR-106b-3p	hsa-miR-500a-3p	hsa-miR-412-3p	hsa-miR-130b-5p	hsa-miR-646
ASCRP001647	2.133e-08	4.03165	down	hsa_circRNA_101287	hsa_circ_0008274	exonic	chr13	-	96485180	96489456	uc001vms.3	UGGT2	CAAGATACAAGATCTCCCCAATAATATGATTTACCAAGTCGCCATT	1190.67	1338.67	9.48982	11.5012	1154	1017	1401	1234	1188	1594	9.49349	9.48798	9.48798	11.4715	11.5089	11.5232	hsa-miR-499a-3p	hsa-miR-526b-5p	hsa-miR-363-3p	hsa-miR-208a-5p	hsa-miR-578
ASCRP000781	0.00062862	3.85315	down	hsa_circRNA_100397	hsa_circ_0015358	exonic	chr1	-	175996707	175996824	uc009wwv.2	RFWD2	GGCTGTGCAGTGAAGCTGTGGTCTACCAATCTAGACAACTCAGTGG	314.667	325.333	6.53703	8.48307	272	272	400	305	268	403	6.21081	6.58882	6.81147	8.40836	8.36553	8.67532	hsa-miR-185-3p	hsa-miR-423-5p	hsa-miR-30c-1-3p	hsa-miR-522-3p	hsa-miR-30c-2-3p
ASCRP003071	0.000604381	3.44954	down	hsa_circRNA_102760	hsa_circ_0055161	exonic	chr2	-	72361889	72362548	uc010yra.1	CYP26B1	ACCATGCAGGAGCTGAAGGTCTTCTCCAAGATCTTCAGCCACGAGG	285.333	281.333	6.27538	8.06179	274	265	317	275	218	351	6.23495	6.49697	6.09423	8.11215	7.80054	8.27266	hsa-miR-502-5p	hsa-miR-764	hsa-miR-671-5p	hsa-miR-615-3p	hsa-miR-146b-3p
ASCRP003178	0.00275007	4.52522	down	hsa_circRNA_102870	hsa_circ_0057310	exonic	chr2	+	187466747	187466878	uc002upq.3	ITGAV	GATGCAACAGCCGGATGTTTCTTCTCGTGGGAGCTCCCAAAGCAAA	214	203.667	4.81188	6.98987	205	201	236	213	163	235	4.72702	5.27406	4.43457	7.38646	6.62307	6.96008	hsa-miR-197-5p	hsa-miR-7-5p	hsa-miR-130a-5p	hsa-miR-608	hsa-miR-492
ASCRP001851	0.000203207	4.96277	down	hsa_circRNA_101500	hsa_circ_0034947	exonic	chr15	+	43627142	43628024	uc001zrh.3	ADAL	CTTTGGAAGAGTGAAGCTGAACCCAGATCTACACATACAGCTAATC	191.667	180.667	3.91113	6.22228	189	164	222	181	151	210	4.04946	3.74772	3.93622	6.52661	6.02114	6.11909	hsa-miR-30d-3p	hsa-miR-205-3p	hsa-miR-367-5p	hsa-miR-30a-3p	hsa-miR-431-5p
ASCRP000026	0.0316275	2.97647	down	hsa_circRNA_000250	hsa_circ_0000848	intronic	chr18	-	46470601	46470865	NM_001190821	SMAD7	ATGTGGGGGTGGAGGCTTAATTAACGTTTGTAAATCCCTCTTGAGA	205.333	177	4.44076	6.01436	212	166	238	183	152	196	4.96322	3.85131	4.50774	6.60651	6.08097	5.3556	hsa-miR-181c-5p	hsa-miR-181b-5p	hsa-miR-181d-5p	hsa-miR-224-3p	hsa-miR-181a-5p
ASCRP001449	0.0359198	2.647	down	hsa_circRNA_101081	hsa_circ_0000408	exonic	chr12	-	56824664	56826308	uc001slf.2	TIMELESS	ATCTTTCACAAAGGCCTTCACAACAAGATTGATGATGACGCCAGTG	209	176	4.57008	5.97444	185	204	238	175	149	204	3.85131	5.35119	4.50774	6.22052	5.89044	5.81236	hsa-miR-152-5p	hsa-miR-708-5p	hsa-miR-28-5p	hsa-miR-642a-5p	hsa-miR-583
ASCRP002593	0.000286515	2.4142	down	hsa_circRNA_102265	hsa_circ_0046557	exonic	chr17	+	80851422	80869665	uc002kfx.1	TBCD	TCATGAGACAAGCAGGGCACTTTCCCTCATGGTATTGATATTTTGA	570.333	465.333	8.15923	9.43078	526	453	732	451	386	559	8.06579	8.05295	8.35896	9.47967	9.35578	9.45688	hsa-miR-1271-3p	hsa-miR-323a-5p	hsa-miR-636	hsa-miR-510-5p	hsa-miR-422a
ASCRP001816	2.02342e-06	3.32545	down	hsa_circRNA_101465	hsa_circ_0034189	exonic	chr15	-	28090104	28096621	uc001zbh.4	OCA2	TATGGGTTCTCCTTCATGGAATTTTTCAGATTCCCGTGCTCCTGAA	862.333	892.333	8.93593	10.6695	876	726	985	859	807	1011	9.00266	8.9101	8.89503	10.6943	10.6943	10.6198	hsa-miR-26b-3p	hsa-miR-675-5p	hsa-miR-544a	hsa-miR-589-5p	hsa-miR-146a-5p
ASCRP002415	0.000289028	3.5839	down	hsa_circRNA_102080	hsa_circ_0043921	exonic	chr17	-	41108220	41108337	uc002icd.3	AARSD1	TCTCAGTGACCTTCAGGTGAGTGGCCGGGGTTTGCCTGATGATCAT	289	288	6.28264	8.12417	267	248	352	276	225	363	6.1537	6.25634	6.43787	8.12254	7.89789	8.35207	hsa-miR-188-3p	hsa-miR-619-5p
ASCRP005087	0.000229823	3.79691	down	hsa_circRNA_104839	hsa_circ_0087643	exonic	chr9	-	99301359	99304174	uc004awi.3	CDC14B	ACACTATGAAAGATGCTGCCTATGGAAGTTGCAATTTCTACATTAC	264.667	261.333	5.96366	7.88849	265	220	309	251	210	323	6.12814	5.75006	6.01278	7.90091	7.70179	8.06276	hsa-miR-217	hsa-miR-15a-3p	hsa-miR-570-3p	hsa-miR-219a-1-3p	hsa-miR-33b-5p
ASCRP001980	0.00160281	2.43198	down	hsa_circRNA_101631	hsa_circ_0003856	exonic	chr15	+	85657103	85658718	uc002blh.3	PDE8A	TCAACAAAAAGTAATCAATATTATCAATGCTGCCCAGGAAAGTAGT	302.667	241.667	6.41644	7.69857	292	250	366	228	233	264	6.42008	6.289	6.54024	7.60785	7.99545	7.49241	hsa-miR-203a-5p	hsa-miR-624-3p	hsa-miR-410-3p	hsa-miR-601	hsa-miR-770-5p
ASCRP000674	0.0171122	6.9911	down	hsa_circRNA_100286	hsa_circ_0005720	exonic	chr1	+	95609446	95639445	uc001drb.3	TMEM56	TGAATCAGCGGTTGAAGAAATATGGAGATCAACACAAAACTGCTCA	191	187.667	3.59999	6.40551	191	149	233	171	155	237	4.13406	2.32193	4.34398	5.9645	6.24212	7.00991	hsa-let-7d-5p	hsa-let-7a-5p	hsa-let-7g-5p	hsa-let-7c-5p	hsa-let-7e-5p
[truncated: 156 more rows]

## Sheet: up_Q1_vs_Q3
# Fold Change cut-off: 2.0 # Condition pairs: Q1_vs_Q3 # Column A: probeID it represents probe name. # Column B: Fold change, positive value indicates up-regulation and negative value indicates down-regulation. # Column C: FC (abs), Absolute Fold change between two samples. # Column D: Log Fold change, log2 value of absolute fold change. Positive value indicates up-regulation and negative value i…
[truncated: 440 more rows]

[truncated: 3 more sheets: down_Q1_vs_Q3, up_Q2_vs_Q4, down_Q2_vs_Q4]
